# Supplementary material for: Alternative splicing in normal and pathological human placentas is correlated to genetic variants
Source: Hum Genet. 2021 Jan 12;140(5):827–48. doi: 10.1007/s00439-020-02248-x (PMC8052246; doi:10.1007/s00439-020-02248-x)
Supplement: Supplementary file 2 — Supplementary file2 (XLSX 1394 KB) [file 439_2020_2248_MOESM2_ESM.xlsx]

## Sheet: TableS1 Patient characteristics
Supplementary Table S1
Group	Control		Preeclampsia		Preeclampsia + IUGR		IUGR
	(Cochin and Angers cohort)		(Cochin cohort)		(Cochin cohort)
	Exon & SNP Microarrays	RT-qPCR a	Exon & SNP Microarrays	RT-qPCR a	Exon & SNP Microarrays	RT-qPCR a	Exon & SNP Microarrays	RT-qPCR
							(Angers cohort)	(Cochin cohort)
	(n=17)	(n=13 [6])	(n=8)	(n=15 [8])	(n=3)	(n=5 [3])	(n=13)	(n=10)	p Valuec
Maternal age (years) b	36.1±4.2 (11)	40.8±0.3 (3)	35.2±8.2 (5)	33.8±7.7 (8)	35.3±2.9 (3)	36.0±2.7 (4)	31.4±6.5 (13)	33.7±6.6 (8)	ns
GA (weeks) b	38.4±0.8 (12)	38.8±1.5 (3)	34.0±2.7 (8)	32.8±3.1 (11)	30.0±3.1 (3)	30.7±2.8 (4)	31.4±2.9 (13)	33.8±2.9 (9)	<0.05
DBP (mmHg) b	56.3±7.1 (2)	70.0±1.0 (3)	94.3±10.2 (7)	93.9±10.9 (9)	103.3±15.3 (3)	100.0±14.1 (4)	NA	NA	NA
SBP (mmHg) b	89.9±7.1 (2)	110.1±10.0 (3)	153.6±12.5 (7)	157.2±13.9 (9)	168.3±33.3 (3)	162.5±29.6 (4)	NA	NA	NA
Infant Birth weight (g) b	3262±438 (10)	3456±939 (3)	1941±643 (6)	1654±667 (9)	1053±431 (3)	1080±356 (4)	1109±482 (13)	1597±511 (8)	<0.001
a In brackets number of samples shared between the two technologies.
b In parentheses, number of subjects from whom the data was available
Abbreviations: GA, Gestational age; DBP, Diastolic Blood Pressure; SBP, Systolic Blood Pressure; NA: Not available.
C 1-way-ANOVA, followed by post-hoc Dunnett`s multiple comparison test between groups
Sex of the samples
ID	SEX	Disease
P12003.sst-rma-combined-dabg.chp Signal	F	CTL
P12005.sst-rma-combined-dabg.chp Signal	M	CTL
P12009_IUGR.sst-rma-combined-dabg.chp Signal	M	IUGR
P12010.sst-rma-combined-dabg.chp Signal	F	CTL
P12020_IUGR.sst-rma-combined-dabg.chp Signal	F	IUGR
P12021_IUGR.sst-rma-combined-dabg.chp Signal	F	IUGR
P12023_IUGR.sst-rma-combined-dabg.chp Signal	F	IUGR
P12027_IUGR.sst-rma-combined-dabg.chp Signal	F	IUGR
P12029_IUGR.sst-rma-combined-dabg.chp Signal	F	IUGR
P13001_IUGR.sst-rma-combined-dabg.chp Signal	M	IUGR
P13003_IUGR.sst-rma-combined-dabg.chp Signal	M	IUGR
P13020_IUGR.sst-rma-combined-dabg.chp Signal	M	IUGR
P13024.sst-rma-combined-dabg.chp Signal	F	CTL
P13025_IUGR.sst-rma-combined-dabg.chp Signal	F	IUGR
P13031.sst-rma-combined-dabg.chp Signal	F	CTL
P13034.sst-rma-combined-dabg.chp Signal	M	CTL
P13036.sst-rma-combined-dabg.chp Signal	M	CTL
P13040_IUGR.sst-rma-combined-dabg.chp Signal	F	IUGR
P13041_IUGR.sst-rma-combined-dabg.chp Signal	M	IUGR
P13042_IUGR.sst-rma-combined-dabg.chp Signal	F	IUGR
P13045.sst-rma-combined-dabg.chp Signal	M	CTL
PT85.sst-rma-combined-dabg.chp Signal	M	CTL
PT117.sst-rma-combined-dabg.chp Signal	F	CTL
PT125.sst-rma-combined-dabg.chp Signal	F	CTL
PT05048.sst-rma-combined-dabg.chp Signal	M	CTL
PT05054.sst-rma-combined-dabg.chp Signal	F	CTL
PT07012.sst-rma-combined-dabg.chp Signal	M	CTL
PT08003.sst-rma-combined-dabg.chp Signal	M	CTL
PT09003.sst-rma-combined-dabg.chp Signal	F	CTL
PT09010.sst-rma-combined-dabg.chp Signal	F	CTL
PT70_PEIUGR.sst-rma-combined-dabg.chp Signal	M	PE+IUGR
PT75_PE.sst-rma-combined-dabg.chp Signal	M	PE
PT88_PE.sst-rma-combined-dabg.chp Signal	M	PE
PT90_PE.sst-rma-combined-dabg.chp Signal	F	PE
PT96_PEIUGR.sst-rma-combined-dabg.chp Signal	F	PE+IUGR
PT184_PE.sst-rma-combined-dabg.chp Signal	F	PE
PT07007_PE.sst-rma-combined-dabg.chp Signal	F	PE
PT07008_PE.sst-rma-combined-dabg.chp Signal	F	PE
PT07009_PE.sst-rma-combined-dabg.chp Signal	F	PE
PT11016_PEIUGR.sst-rma-combined-dabg.chp Signal	M	PE+IUGR

## Sheet: Table S2a IUGR Surrogates
Supplementary Table S2a
Differentially expressed genes IUGR vs CTRL									SVA results
Pval<0.05									Disease Status		Gestational Age		Birth weight		GA+BW		Sex				Legend
ID	IUGR Avg (log2)	CTRL Avg (log2)	Fold Change	P-val	FDR P-val	Gene Symbol	Description	Group	pValue	qValue	pValue	qValue	pValue	qValue	pValue	qValue	pValue	qValue			in Green, genes associated with Disease status when adjusting for covariates in F-statistic, pval<0.05
TC0600009545.hg.1	5.85	7.04	-2.28	1.67e-05	0.1333	PDE7B	phosphodiesterase 7B	Multiple_Complex	5.83325e-05	0.999905					0.0482819	0.999984	0.0485989	0.721886
TC1900010157.hg.1	6.17	5.84	1.26	0.0202	0.8351	VN1R84P	vomeronasal 1 receptor 84 pseudogene	Multiple_Complex	0.000209724	0.999905			0.0356984	0.999054	0.00337093	0.999984
TC0800006566.hg.1	10.34	12.17	-3.55	0.0209	0.8383	AGPAT5	1-acylglycerol-3-phosphate O-acyltransferase 5	Multiple_Complex	0.000275805	0.999905			0.0475853	0.999054	0.00662756	0.999984
TC1700010704.hg.1	5.63	5.95	-1.25	0.0203	0.8351	ZNF385C	zinc finger protein 385C	Multiple_Complex	0.000357802	0.999905					0.0194793	0.999984
TSUnmapped00000636.hg.1	5.69	5.89	-1.15	0.0231	0.859	TRAPPC4	trafficking protein particle complex 4	NonCoding	0.000458864	0.999905					0.0135494	0.999984
TC0900012270.hg.1	3.95	4.36	-1.32	0.0332	0.9104	FRRS1L	ferric-chelate reductase 1-like	Coding	0.000489348	0.999905			0.0114548	0.999054	0.0202119	0.999984
TC0400008641.hg.1	7.88	7.07	1.75	0.0119	0.765	FAT4	FAT atypical cadherin 4	Multiple_Complex	0.000555109	0.999905					0.00508233	0.999984	0.0422425	0.717424
TC2100008462.hg.1	8.06	8.78	-1.65	0.0387	0.9184	LSS	lanosterol synthase (2,3-oxidosqualene-lanosterol cyclase)	Multiple_Complex	0.000559404	0.999905			0.00430451	0.999054	0.00819639	0.999984
TC0500009301.hg.1	4.14	4.27	-1.09	0.0426	0.923	GABRA6	gamma-aminobutyric acid (GABA) A receptor, alpha 6	Multiple_Complex	0.000606701	0.999905					0.00616052	0.999984
TC1100008074.hg.1	4.73	5.12	-1.31	0.0186	0.8275	RP11-867G23.12	novel transcript	NonCoding	0.000703318	0.999905	0.0471833	0.996875	0.00368131	0.999054	0.00966246	0.999984
TC1000010480.hg.1	5.21	5.52	-1.25	0.047	0.9265	RP11-285G1.14	novel transcript	NonCoding	0.000905546	0.999905			0.00585326	0.999054	0.0127094	0.999984
TC0X00011185.hg.1	5.62	5.79	-1.13	0.0157	0.798	MECP2	methyl-CpG binding protein 2	Multiple_Complex	0.000951148	0.999905					0.0181275	0.999984
TC1600007440.hg.1	14.27	13.14	2.2	9.64e-06	0.1234	ALDOA	aldolase A, fructose-bisphosphate	Multiple_Complex	0.00095601	0.999905	0.0295469	0.996875	0.0189205	0.999054			0.0121982	0.631437
TC0800008994.hg.1	6.71	5.98	1.67	0.0201	0.8351	ZFAT-AS1	ZFAT antisense RNA 1	NonCoding	0.000971925	0.999905			0.0267637	0.999054	0.043802	0.999984
TC0Y00006790.hg.1	3.82	4.16	-1.27	0.0256	0.8773	RAB9AP1	RAB9A, member RAS oncogene family pseudogene 1 [Source:HGNC Symbol;Acc:HGNC:38104]	Multiple_Complex	0.00102115	0.999905	0.0321187	0.996875	0.00244679	0.999054	0.00692255	0.999984	0.0318461	0.704553
TC0800012280.hg.1	11.09	9.99	2.14	0.0005	0.3634	PDLIM2	PDZ and LIM domain 2 (mystique)	Multiple_Complex	0.0011478	0.999905	0.0237324	0.996875	0.00744732	0.999054	0.0249626	0.999984	0.00214468	0.555469
TC0100009181.hg.1	4.49	4.32	1.13	0.0426	0.923	PLPPR4	phospholipid phosphatase related 4	Multiple_Complex	0.00138018	0.999905	0.0206346	0.996875			0.00199716	0.999984
TSUnmapped00000713.hg.1	8.54	8.04	1.42	0.0036	0.6226	FMN1	formin 1	Coding	0.0016427	0.999905			0.0454726	0.999054
TC0X00006476.hg.1	10.21	11.16	-1.93	0.0017	0.5174	CD99P1	CD99 molecule pseudogene 1	Multiple_Complex	0.0022863	0.999905							0.000429823	0.513739
TC0X00006962.hg.1	3.54	3.82	-1.22	0.0446	0.9245	AL121578.2	novel transcript	NonCoding	0.00233319	0.999905					0.0427396	0.999984
TC2100008543.hg.1	9.44	10.43	-1.99	0.0143	0.7866	ANKRD20A11P	ankyrin repeat domain 20 family, member A11, pseudogene	Multiple_Complex	0.00253079	0.999905	0.00932158	0.996875	0.00224296	0.999054	0.00814563	0.999984	0.0068633	0.586829
TC1300006803.hg.1	4.84	4.49	1.27	0.0274	0.8846	IFIT1P1	interferon induced protein with tetratricopeptide repeats 1 pseudogene 1 [Source:HGNC Symbol;Acc:HGNC:5408]	Pseudogene	0.00263387	0.999905			0.0256564	0.999054	0.021881	0.999984
TC0600012188.hg.1	5.88	6.83	-1.93	0.001	0.4312	LGSN	lengsin, lens protein with glutamine synthetase domain	Coding	0.00274052	0.999905
TC1200012327.hg.1	15.75	13.92	3.56	6.86e-05	0.1825	SCARB1	scavenger receptor class B, member 1	Multiple_Complex	0.00284494	0.999905
TC0700006610.hg.1	4.89	5.03	-1.1	0.0177	0.8241	AP5Z1	adaptor-related protein complex 5, zeta 1 subunit	Multiple_Complex	0.00304791	0.999905					0.0101901	0.999984
TSUnmapped00000559.hg.1	9.26	8.73	1.44	0.008	0.7153	FMN1	formin 1	Coding	0.00321312	0.999905
TC1000007564.hg.1	10.55	11.75	-2.29	2.62e-05	0.1451	MAPK8	mitogen-activated protein kinase 8	Multiple_Complex	0.00329997	0.999905
TC0X00011368.hg.1	5.47	5.18	1.22	0.0181	0.8273	SSX2; SSX2B	synovial sarcoma, X breakpoint 2; synovial sarcoma, X breakpoint 2B	Multiple_Complex	0.00360714	0.999905
TC0700008585.hg.1	7.06	6.59	1.39	0.014	0.7816	MIR4653	microRNA 4653	Precursor_microRNA	0.00395695	0.999905
TC1300007664.hg.1	7.6	4.9	6.5	1.08e-06	0.0292	LINC00430	long intergenic non-protein coding RNA 430	NonCoding	0.00401997	0.999905
TC0400008721.hg.1	5.21	5.4	-1.14	0.0303	0.8994	AARSP1	alanyl-tRNA synthetase pseudogene 1 [Source:HGNC Symbol;Acc:HGNC:49894]	Pseudogene	0.00427147	0.999905					0.03751	0.999984	0.00907264	0.603465
TC0300006848.hg.1	12.44	10.77	3.17	0.0005	0.3706	LOC101927854	uncharacterized LOC101927854	NonCoding	0.00435278	0.999905
TC0100016138.hg.1	3.99	4.39	-1.32	0.0135	0.7764	SLAMF1	signaling lymphocytic activation molecule family member 1	Multiple_Complex	0.00435823	0.999905	0.000560842	0.996875	0.000513106	0.999054	0.00134311	0.999984
TC1300006781.hg.1	3.01	3.27	-1.2	0.0134	0.7761	WDR95P	WD repeat domain 95, pseudogene [Source:HGNC Symbol;Acc:HGNC:42637]	Multiple_Complex	0.0046541	0.999905
TC1200007007.hg.1	8.11	7.57	1.45	0.0488	0.9277	RPL7P6	ribosomal protein L7 pseudogene 6 [Source:HGNC Symbol;Acc:HGNC:32430]	Pseudogene	0.00483872	0.999905	0.0240017	0.996875	0.000340101	0.999054	0.000591172	0.999984	0.0190761	0.671775
TC0900008017.hg.1	7.49	7.79	-1.23	0.0246	0.8657	MIRLET7D	microRNA let-7d	Multiple_Complex	0.00496696	0.999905			0.0126044	0.999054	0.033607	0.999984
TC0300009661.hg.1	12.89	12.06	1.79	0.0144	0.7894	B3GNT5	UDP-GlcNAc:betaGal beta-1,3-N-acetylglucosaminyltransferase 5	Multiple_Complex	0.00500055	0.999905					0.0133736	0.999984
TC0X00008794.hg.1	12.09	8.98	8.64	3.5e-05	0.1451	SLC6A8	solute carrier family 6 (neurotransmitter transporter), member 8	Multiple_Complex	0.00531061	0.999905
TC1100013221.hg.1	7.06	7.36	-1.23	0.0057	0.6746	CASP1	caspase 1	Multiple_Complex	0.00536062	0.999905
TC1000012157.hg.1	7.32	6.76	1.48	0.0011	0.4437	ALDOAP2	aldolase A, fructose-bisphosphate pseudogene 2	Pseudogene	0.00536149	0.999905
TC0X00009057.hg.1	8.47	7.3	2.25	0.0008	0.4189	MID1	midline 1	Multiple_Complex	0.00585066	0.999905
TC1300010015.hg.1	9.52	10.37	-1.81	0.0098	0.7451	ANKRD20A9P; RNU6-55P	ankyrin repeat domain 20 family, member A9, pseudogene; RNA, U6 small nuclear 55, pseudogene	Multiple_Complex	0.00591774	0.999905	0.00290365	0.996875	0.00185269	0.999054	0.00562259	0.999984	0.00389623	0.568296
TC1200009200.hg.1	5.07	4.9	1.13	0.0247	0.8662	LOC101593348	uncharacterized LOC101593348	NonCoding	0.00603967	0.999905			0.0414467	0.999054
TC0200006687.hg.1	7.6	6.5	2.14	0.0052	0.667	HPCAL1	hippocalcin-like 1	Multiple_Complex	0.00609418	0.999905			0.0440384	0.999054			0.0304076	0.703492
TC0900008439.hg.1	7.78	8.29	-1.42	0.0102	0.7491	RNU6-1013P	RNA, U6 small nuclear 1013, pseudogene [Source:HGNC Symbol;Acc:HGNC:47976]	Small_RNA	0.00629948	0.999905							0.0197935	0.680439
TC1200012481.hg.1	4.38	4.69	-1.24	0.0207	0.8366	RP11-495K9.10	novel transcript	Unassigned	0.00632708	0.999905
TC1000012552.hg.1	7.47	8.04	-1.48	0.0038	0.6387	FAM25G; FAM25C; FAM25BP	family with sequence similarity 25, member G; family with sequence similarity 25, member C; protein FAM25	Multiple_Complex	0.00648643	0.999905					0.0480702	0.999984
TC1300008463.hg.1	19.89	17.36	5.79	2.15e-07	0.0146	FLT1	fms-related tyrosine kinase 1	Multiple_Complex	0.00654045	0.999905
TC1000011726.hg.1	10.84	8.76	4.23	4.56e-06	0.0884	SH3PXD2A	SH3 and PX domains 2A	Multiple_Complex	0.00665002	0.999905
TC0800012224.hg.1	5.17	5.41	-1.17	0.044	0.9237	C8orf82; LRRC24	chromosome 8 open reading frame 82; leucine rich repeat containing 24	Multiple_Complex	0.00670816	0.999905
TC2200008356.hg.1	6.94	7.31	-1.3	0.0129	0.7734	TTC28	tetratricopeptide repeat domain 28	Multiple_Complex	0.00681036	0.999905
TC1600008139.hg.1	6.15	6.73	-1.49	0.0432	0.923	CES4A	carboxylesterase 4A	Multiple_Complex	0.00719072	0.999905
TC1000012453.hg.1	8.51	9.16	-1.57	0.0005	0.3689	FAM25BP	protein FAM25	Multiple_Complex	0.00731587	0.999905
TC0200016754.hg.1	4.45	4.22	1.17	0.042	0.923	CERKL	ceramide kinase like	Multiple_Complex	0.00776274	0.999905
TC0300009944.hg.1	6.48	5.75	1.67	0.0208	0.8373	FAM43A	family with sequence similarity 43, member A	Multiple_Complex	0.00798281	0.999905
TC1200011842.hg.1	5.22	4.84	1.3	0.0364	0.9132	LINC01498	long intergenic non-protein coding RNA 1498	NonCoding	0.00837504	0.999905
TC0X00010051.hg.1	3.74	4.02	-1.21	0.017	0.8119	NAP1L6	nucleosome assembly protein 1-like 6	Multiple_Complex	0.00893472	0.999905
TC0500011376.hg.1	4.1	4.54	-1.36	0.0377	0.9149	CTC-261N6.2	novel transcript	NonCoding	0.00896879	0.999905
TC0300009258.hg.1	11.99	10.38	3.05	0.0114	0.7574	MME	membrane metallo-endopeptidase	Multiple_Complex	0.00899208	0.999905
TC1100009285.hg.1	8.08	9.95	-3.66	0.001	0.4312	TMEM136	transmembrane protein 136	Multiple_Complex	0.0091806	0.999905							0.0110591	0.625388
TC0500006636.hg.1	6	5.66	1.26	0.0238	0.8637	HMGB3P3	high mobility group box 3 pseudogene 3 [Source:HGNC Symbol;Acc:HGNC:39102]	Multiple_Complex	0.00974051	0.999905	0.0198233	0.996875	0.0113134	0.999054	0.0341477	0.999984
TC0200007506.hg.1	5.92	5.17	1.68	0.0065	0.6912	EPCAM	epithelial cell adhesion molecule	Multiple_Complex	0.00996831	0.999905
TC1100007610.hg.1	4.05	3.84	1.16	0.0097	0.7409	OR5D14	olfactory receptor, family 5, subfamily D, member 14	Coding	0.0100089	0.999905
TC0200013311.hg.1	7.43	6.83	1.51	0.0004	0.3451	REEP1	receptor accessory protein 1	Multiple_Complex	0.0103	0.999905
TC0X00009100.hg.1	9.08	8.62	1.38	0.0428	0.923	TRAPPC2	trafficking protein particle complex 2	Multiple_Complex	0.0106246	0.999905
TC0100018541.hg.1	3.87	4.4	-1.44	0.0059	0.6797	LINC01032	long intergenic non-protein coding RNA 1032	Multiple_Complex	0.0106543	0.999905
TC1900011149.hg.1	3.79	4	-1.15	0.0309	0.9032	COX6CP7	cytochrome c oxidase subunit VIc pseudogene 7 [Source:HGNC Symbol;Acc:HGNC:49359]	Multiple_Complex	0.0109866	0.999905
TC0100006907.hg.1	6.14	6.37	-1.17	0.0391	0.9194	PRAMEF12	PRAME family member 12	Coding	0.0111225	0.999905
TC0Y00006788.hg.1	4.01	4.29	-1.21	0.0386	0.9177	TCEB1P16	transcription elongation factor B (SIII), polypeptide 1 pseudogene 16 [Source:HGNC Symbol;Acc:HGNC:38152]	Multiple_Complex	0.0114837	0.999905
TC0500009585.hg.1	7.23	7.39	-1.12	0.0482	0.9274	ARL10	ADP-ribosylation factor like GTPase 10	Multiple_Complex	0.0116243	0.999905			0.037561	0.999054
TC1100009924.hg.1	6.39	7.07	-1.6	0.0078	0.7093	OR51B4	olfactory receptor, family 51, subfamily B, member 4	Coding	0.0116416	0.999905
TC0800007366.hg.1	17.67	10.23	173.76	2.69e-08	0.0037	HTRA4	HtrA serine peptidase 4	Coding	0.0116628	0.999905
TC0300012727.hg.1	6.02	5.35	1.6	0.0147	0.7909	RP11-329N15.3	TEC	NonCoding	0.0117645	0.999905
TC1900012008.hg.1	5.09	5.3	-1.16	0.0276	0.8846	SIGLEC11	sialic acid binding Ig-like lectin 11	Multiple_Complex	0.0117708	0.999905
TC0800008074.hg.1	4.87	5.13	-1.19	0.0341	0.9132	RP11-1149M10.1	putative novel transcript	NonCoding	0.0119228	0.999905	0.00268344	0.996875			0.00292565	0.999984
TC1500007629.hg.1	6.2	6.62	-1.34	0.0213	0.8387	RP11-798K3.4	novel transcript	NonCoding	0.0122289	0.999905			0.026362	0.999054			0.0110192	0.625388
TC1100012169.hg.1	6.94	7.07	-1.09	0.0474	0.9265	CASP1P1	caspase 1 pseudogene 1 [Source:HGNC Symbol;Acc:HGNC:43775]	Multiple_Complex	0.0123911	0.999905
TC1400009370.hg.1	6.54	5.88	1.58	0.0003	0.3016	HIF1A-AS2	HIF1A antisense RNA 2	NonCoding	0.0127515	0.999905							0.0337213	0.70695
TC1500009748.hg.1	12.19	10.56	3.11	9.47e-06	0.1234	GAPDHP61	glyceraldehyde 3 phosphate dehydrogenase pseudogene 61 [Source:HGNC Symbol;Acc:HGNC:4155]	Multiple_Complex	0.0128456	0.999905
TC0100016122.hg.1	7.42	6.62	1.74	0.0201	0.8351	IGSF8	immunoglobulin superfamily, member 8	Multiple_Complex	0.0129557	0.999905
TC1200006787.hg.1	17.74	18.25	-1.43	0.004	0.6414	GABARAPL1	GABA(A) receptor-associated protein like 1	Multiple_Complex	0.0130815	0.999905
TC0900007618.hg.1	4.98	5.49	-1.42	0.0283	0.8896	PCSK5	proprotein convertase subtilisin/kexin type 5	Multiple_Complex	0.0133333	0.999905			0.0248508	0.999054
TC1000011125.hg.1	6.01	6.27	-1.2	0.0245	0.8657	KCNMA1	Jeck2013 ALT_ACCEPTOR, ALT_DONOR, coding, INTERNAL, intronic best transcript NM_001014797	NonCoding	0.013435	0.999905
TC1200006629.hg.1	17.32	15.66	3.16	2.63e-05	0.1451	GAPDH	glyceraldehyde-3-phosphate dehydrogenase	Multiple_Complex	0.0139713	0.999905
TC1100013222.hg.1	7.69	8.57	-1.85	0.0056	0.6746	CARD16	caspase recruitment domain family, member 16	Multiple_Complex	0.0140648	0.999905			0.0331387	0.999054			0.00236598	0.557881
TC1400008382.hg.1	7.96	6.96	1.99	0.004	0.6401	TNFAIP2	tumor necrosis factor, alpha-induced protein 2	Multiple_Complex	0.0140847	0.999905
TC1400006493.hg.1	3.84	4.05	-1.16	0.0308	0.9023	OR4K16P	olfactory receptor, family 4, subfamily K, member 16 pseudogene	Pseudogene	0.0141543	0.999905
TC0800010271.hg.1	4.67	5.07	-1.32	0.009	0.7296	RP11-589C21.6	novel transcript	NonCoding	0.0141729	0.999905			0.0341324	0.999054
TC2000007288.hg.1	14.84	12.24	6.05	2.5e-05	0.1451	NNAT	neuronatin	Multiple_Complex	0.0142237	0.999905	0.0246042	0.996875
TC2100007914.hg.1	4.52	4.2	1.24	0.0053	0.6707	KRTAP8-3P	keratin associated protein 8-3, pseudogene [Source:HGNC Symbol;Acc:HGNC:18949]	Multiple_Complex	0.0143129	0.999905
TC0900010361.hg.1	4.61	5.05	-1.36	0.036	0.9132	RNU2-5P	RNA, U2 small nuclear 5, pseudogene [Source:HGNC Symbol;Acc:HGNC:10155]	Small_RNA	0.0145255	0.999905
TC0300010828.hg.1	6.12	5.64	1.39	0.0081	0.7157	ATP6V0E1P2	ATPase, H+ transporting, lysosomal 9kDa, V0 subunit e1 pseudogene 2 [Source:HGNC Symbol;Acc:HGNC:41936]	Multiple_Complex	0.0151246	0.999905	0.0143825	0.996875			0.0181313	0.999984
TC0500009108.hg.1	15.56	14.02	2.91	0.0013	0.471	GPX3	glutathione peroxidase 3	Multiple_Complex	0.0151442	0.999905
TC0900011603.hg.1	18.55	16.13	5.35	0.0007	0.3995	ENG	endoglin	Multiple_Complex	0.0153842	0.999905
TC2100008030.hg.1	8.83	9.91	-2.11	0.0255	0.8768	RCAN1	regulator of calcineurin 1	Multiple_Complex	0.0156108	0.999905
TC0100015227.hg.1	5.62	5.37	1.19	0.0274	0.8846	RP5-1028L10.2	putative novel transcript	NonCoding	0.0161376	0.999905
TC0100010100.hg.1	8.72	9.18	-1.37	0.0438	0.923	CKS1B	CDC28 protein kinase regulatory subunit 1B	Multiple_Complex	0.016327	0.999905
TC1600010408.hg.1	4.16	3.97	1.14	0.0275	0.8846	RP11-413H22.3	novel transcript antisense to OGFOD1	NonCoding	0.016466	0.999905
TC0400012487.hg.1	8.69	7.54	2.2	0.0006	0.3741	VEGFC	vascular endothelial growth factor C	Multiple_Complex	0.0166438	0.999905
TC0200008938.hg.1	6.7	7.38	-1.61	0.009	0.73	RP11-67L14.1	TEC	NonCoding	0.0167573	0.999905			0.0497126	0.999054			0.0398995	0.717424
TC0300012241.hg.1	3.77	4.18	-1.33	0.0012	0.4687	RNA5SP137	RNA, 5S ribosomal pseudogene 137 [Source:HGNC Symbol;Acc:HGNC:43037]	Ribosomal	0.0171277	0.999905
TC1100012834.hg.1	5.17	4.88	1.22	0.0428	0.923	ADAMTS8	ADAM metallopeptidase with thrombospondin type 1 motif 8	Multiple_Complex	0.0171859	0.999905
TC1900011930.hg.1	9.01	9.25	-1.19	0.0206	0.8366	U2AF1L4	U2 small nuclear RNA auxiliary factor 1-like 4	Multiple_Complex	0.017403	0.999905
TC0900012133.hg.1	4.25	4.65	-1.32	0.0088	0.7267	ANKRD20A7P	ankyrin repeat domain 20 family, member A7, pseudogene	Multiple_Complex	0.0174605	0.999905
TC0700009790.hg.1	7.34	7.74	-1.32	0.0003	0.3016	PAXIP1-AS2	PAXIP1 antisense RNA 2	NonCoding	0.017642	0.999905
TC2000009867.hg.1	5.67	5.92	-1.19	0.0022	0.5583	CICP4	capicua transcriptional repressor pseudogene 4 [Source:HGNC Symbol;Acc:HGNC:37753]	Multiple_Complex	0.0177586	0.999905
TC1800007982.hg.1	4.78	4.46	1.25	0.0261	0.8823	RP11-146G7.2	novel transcript, antisense to ARHGAP28	NonCoding	0.0179511	0.999905
TC1100009927.hg.1	3.59	4.09	-1.42	0.0027	0.6087	OR51B8P	olfactory receptor, family 51, subfamily B, member 8 pseudogene	Pseudogene	0.0179622	0.999905
TC1400009186.hg.1	15.86	13.93	3.79	0.0001	0.2056	ERO1A	endoplasmic reticulum oxidoreductase alpha	Multiple_Complex	0.0180372	0.999905
TC0300012104.hg.1	3.88	4.08	-1.15	0.0266	0.8846	RP11-768G7.2	novel transcript	NonCoding	0.0184585	0.999905			0.0498157	0.999054
TC1500007626.hg.1	5.11	6.12	-2.02	0.0059	0.6799	RP11-622C24.2	novel transcript	NonCoding	0.018678	0.999905							0.00148646	0.551867
TC1700007997.hg.1	14.23	13.05	2.26	0.0296	0.8952	GRN	granulin	Multiple_Complex	0.0186819	0.999905
TC2200009326.hg.1	6.51	6.95	-1.35	0.0246	0.8657	GUSBP11	glucuronidase, beta pseudogene 11	Multiple_Complex	0.018818	0.999905
TC0100014971.hg.1	6.01	6.37	-1.28	0.0092	0.7327	MTATP6P13; RP5-837O21.8	mitochondrially encoded ATP synthase 6 pseudogene 13 [Source:HGNC Symbol;Acc:HGNC:52058]	Multiple_Complex	0.018975	0.999905
TC2200008113.hg.1	4.89	4.7	1.14	0.0371	0.9132	PRAMENP	PRAME N-terminal-like, pseudogene	Multiple_Complex	0.0190888	0.999905
TC0200016507.hg.1	10.03	8.44	3.01	0.0012	0.4651	LIMS3L; LIMS3	LIM and senescent cell antigen-like domains 3-like; LIM and senescent cell antigen-like domains 3	Multiple_Complex	0.0191653	0.999905
TC0500009386.hg.1	3.87	4.21	-1.27	0.0422	0.923	FOXI1	forkhead box I1	Coding	0.0194357	0.999905
TC1700008034.hg.1	5.06	4.78	1.21	0.0419	0.923	HEXIM2	hexamethylene bis-acetamide inducible 2	Coding	0.0194428	0.999905
TC1100012849.hg.1	3.38	3.55	-1.13	0.0434	0.923	PPP1R10P1	protein phosphatase 1 regulatory subunit 10 pseudogene 1 [Source:HGNC Symbol;Acc:HGNC:16325]	Multiple_Complex	0.0195146	0.999905
TC0200008806.hg.1	13.28	11.86	2.68	0.0009	0.4235	LIMS1	LIM and senescent cell antigen-like domains 1	Multiple_Complex	0.0197092	0.999905
TC0100016501.hg.1	10.61	9.54	2.1	0.0012	0.4651	PTP4A1P7	protein tyrosine phosphatase type IVA, member 1 pseudogene 7 [Source:HGNC Symbol;Acc:HGNC:41934]	Multiple_Complex	0.0198898	0.999905
TC1100008321.hg.1	5.55	5.08	1.38	0.0367	0.9132	DEFB108B	defensin, beta 108B	Multiple_Complex	0.019903	0.999905
TSUnmapped00000115.hg.1	4.81	5.04	-1.17	0.0116	0.7592	NLRP10	NLR family, pyrin domain containing 10	Coding	0.0199129	0.999905
TC0300010033.hg.1	10.58	11.48	-1.86	0.0469	0.9265	PAK2	p21 protein (Cdc42/Rac)-activated kinase 2	Multiple_Complex	0.0201268	0.999905
TC1100011126.hg.1	12.81	11.4	2.65	0.0001	0.219	PLA2G16	phospholipase A2, group XVI	Multiple_Complex	0.0203179	0.999905
TC1400010603.hg.1	6.39	6.08	1.24	0.0423	0.923	TTC6	tetratricopeptide repeat domain 6	Multiple_Complex	0.0205823	0.999905
TC2000008140.hg.1	5.75	5.48	1.2	0.0281	0.8886	SLC52A3	solute carrier family 52 (riboflavin transporter), member 3	Multiple_Complex	0.0206048	0.999905
TC0700011520.hg.1	7.65	7.82	-1.12	0.0139	0.7794	SPDYE12P	speedy/RINGO cell cycle regulator family member E12, pseudogene [Source:HGNC Symbol;Acc:HGNC:51508]	Pseudogene	0.0206976	0.999905
TC0X00008478.hg.1	4.01	4.24	-1.17	0.0223	0.8501	RPL21P133	ribosomal protein L21 pseudogene 133 [Source:HGNC Symbol;Acc:HGNC:36003]	Multiple_Complex	0.0207405	0.999905
TC0100007372.hg.1	8.85	10.05	-2.29	0.0435	0.923	NCMAP	noncompact myelin associated protein	Multiple_Complex	0.0211738	0.999905
TC0700011313.hg.1	5.93	5.5	1.34	0.0027	0.6087	SEPHS1P1	selenophosphate synthetase 1 pseudogene 1 [Source:HGNC Symbol;Acc:HGNC:42161]	Pseudogene	0.0211764	0.999905
TC0700009726.hg.1	6.88	8.5	-3.08	0.0004	0.3451	GALNT11	polypeptide N-acetylgalactosaminyltransferase 11	Multiple_Complex	0.0211788	0.999905
TC0500012145.hg.1	5.28	5.67	-1.31	0.0189	0.8289	KLHL3	kelch-like family member 3	Multiple_Complex	0.0214838	0.999905
TC0700009675.hg.1	5.8	6.2	-1.32	0.0354	0.9132	GIMAP8	GTPase, IMAP family member 8	Multiple_Complex	0.0215118	0.999905
TC0500010807.hg.1	5.06	4.8	1.2	0.0163	0.8053	AC022431.3	putative novel transcript	NonCoding	0.021623	0.999905
TC1600010075.hg.1	11.39	8.56	7.07	2.66e-05	0.1451	SLC6A10P	solute carrier family 6 (neurotransmitter transporter), member 10, pseudogene	Multiple_Complex	0.0216845	0.999905
TC0100018456.hg.1	8.83	7.55	2.44	0.0057	0.6746	LINC01057	long intergenic non-protein coding RNA 1057	Multiple_Complex	0.0218569	0.999905
TC0600008372.hg.1	3.53	3.88	-1.28	0.0128	0.7692	RP11-343D24.2	novel transcript	NonCoding	0.0220839	0.999905
TC0200010857.hg.1	11.7	8.84	7.27	2.78e-06	0.0628	INHA	inhibin alpha	Multiple_Complex	0.0222526	0.999905
TC1500007679.hg.1	3.86	3.54	1.25	0.0476	0.9265	CARSP1	cysteinyl-tRNA synthetase pseudogene 1 [Source:HGNC Symbol;Acc:HGNC:50477]	Pseudogene	0.0222528	0.999905
TC0100009967.hg.1	4.34	4.86	-1.44	0.0223	0.8501	RNU6-1062P	RNA, U6 small nuclear 1062, pseudogene [Source:HGNC Symbol;Acc:HGNC:48025]	Small_RNA	0.0222753	0.999905
TC1400008789.hg.1	5.35	4.94	1.34	0.0449	0.9264	MIR3171	microRNA 3171	Precursor_microRNA	0.0224323	0.999905
TC1300008276.hg.1	3.59	3.85	-1.19	0.0108	0.7564	IPPKP1	inositol 1,3,4,5,6-pentakisphosphate 2-kinase pseudogene 1 [Source:HGNC Symbol;Acc:HGNC:39390]	Multiple_Complex	0.0225556	0.999905
TC1600011370.hg.1	6	6.38	-1.3	0.0299	0.8976	RP11-426C22.5	novel transcript	NonCoding	0.0226856	0.999905
TC1800007850.hg.1	15.2	14.68	1.43	0.0437	0.923	COLEC12	collectin sub-family member 12	Multiple_Complex	0.0227898	0.999905			0.0404645	0.999054			0.0200678	0.681029
TC0200007411.hg.1	10.66	11.04	-1.31	0.0325	0.9072	PPM1B	protein phosphatase, Mg2+/Mn2+ dependent, 1B	Multiple_Complex	0.0231158	0.999905
TC0X00007744.hg.1	9.22	9.82	-1.51	0.0435	0.923	SH3BGRL	SH3 domain binding glutamate-rich protein like	Multiple_Complex	0.0231266	0.999905
TC2100007355.hg.1	10.24	9.56	1.59	0.0139	0.7815	PFKL	phosphofructokinase, liver	Multiple_Complex	0.0235303	0.999905
TC1500010860.hg.1	5.16	4.74	1.34	0.0082	0.7186	CATSPER2P1	cation channel, sperm associated 2 pseudogene 1	Pseudogene	0.0236251	0.999905
TC1400009243.hg.1	3.85	4.18	-1.26	0.0181	0.8273	RPSAP13	ribosomal protein SA pseudogene 13 [Source:HGNC Symbol;Acc:HGNC:6505]	Multiple_Complex	0.0236448	0.999905
TC1900010101.hg.1	4.54	4.49	1.03	0.0229	0.8563	BNIP3P16	BCL2/adenovirus E1B 19kDa interacting protein 3 pseudogene 16 [Source:HGNC Symbol;Acc:HGNC:49696]	Multiple_Complex	0.0237029	0.999905
TC0400007788.hg.1	3.41	3.7	-1.23	0.0498	0.9291	RNU6-520P	RNA, U6 small nuclear 520, pseudogene [Source:HGNC Symbol;Acc:HGNC:47483]	Small_RNA	0.0237509	0.999905
TC1500009104.hg.1	6.05	6.4	-1.27	0.0188	0.8289	RP11-64K12.8	novel transcript antisense to BAHD1	NonCoding	0.0237798	0.999905
TC0600007349.hg.1	6.72	6.41	1.24	0.0213	0.8387	MCFD2P1	multiple coagulation factor deficiency 2 pseudogene 1 [Source:HGNC Symbol;Acc:HGNC:21582]	Pseudogene	0.0238345	0.999905
TC0200010410.hg.1	11.78	11.48	1.23	0.0188	0.8289	SPATS2L	spermatogenesis associated, serine-rich 2-like	Multiple_Complex	0.0238886	0.999905							0.0443762	0.718638
TC0100018538.hg.1	6.53	6.95	-1.35	0.0299	0.8976	LOC730102	quinone oxidoreductase-like protein 2 pseudogene; Salzman2013 ANNOTATED, INTERNAL, ncRNA, OVEXON best transcript NR_037167	Multiple_Complex	0.0239483	0.999905			0.0432913	0.999054			0.000451289	0.513739
TC2200007909.hg.1	7.39	6.49	1.87	0.0053	0.6707	MICAL3	microtubule associated monooxygenase, calponin and LIM domain containing 3	Multiple_Complex	0.0239707	0.999905
TC2100006786.hg.1	5.57	5.2	1.29	0.0125	0.7666	FDX1P2	ferredoxin 1 pseudogene 2 [Source:HGNC Symbol;Acc:HGNC:3641]	Multiple_Complex	0.0239743	0.999905
TC2000007992.hg.1	6.8	7.19	-1.31	0.0024	0.5841	SS18L1	synovial sarcoma translocation gene on chromosome 18-like 1	Multiple_Complex	0.0240464	0.999905
TC0200008452.hg.1	7.81	6.75	2.08	0.0013	0.4716	MAL	mal, T-cell differentiation protein	Multiple_Complex	0.0243491	0.999905
TC0500011775.hg.1	15.53	16.78	-2.38	0.0001	0.219	SEMA6A	sema domain, transmembrane domain (TM), and cytoplasmic domain, (semaphorin) 6A	Multiple_Complex	0.0243596	0.999905
TC1700009512.hg.1	3.6	3.94	-1.27	0.0353	0.9132	AC118754.4	novel transcript	NonCoding	0.0243894	0.999905
TC0100008715.hg.1	6.97	6.7	1.21	0.0335	0.9116	ZRANB2-AS1	ZRANB2 antisense RNA 1	NonCoding	0.0244225	0.999905
TC1400009368.hg.1	6.58	6.49	1.07	0.0015	0.4868	HIF1A-AS2; RP11-618G20.2	HIF1A antisense RNA 2 [Source:HGNC Symbol;Acc:HGNC:43015]; novel transcript	NonCoding	0.0245479	0.999905
TC0Y00006757.hg.1	3.96	4.23	-1.2	0.0083	0.7195	TCEB1P15	transcription elongation factor B (SIII), polypeptide 1 pseudogene 15 [Source:HGNC Symbol;Acc:HGNC:38151]	Multiple_Complex	0.0246046	0.999905
TC0400008560.hg.1	7.37	6.92	1.36	0.0263	0.8834	KLHL2P1	kelch like family member 2 pseudogene 1 [Source:HGNC Symbol;Acc:HGNC:44046]	Multiple_Complex	0.0246579	0.999905
TC0200011107.hg.1	16.17	15.04	2.19	4.13e-05	0.1557	EFHD1	EF-hand domain family member D1	Multiple_Complex	0.0247512	0.999905							0.0377128	0.717424
TC0100018403.hg.1	18.97	17.62	2.55	0.0152	0.7957	ERRFI1	ERBB receptor feedback inhibitor 1	Multiple_Complex	0.0253281	0.999905
TC0100017021.hg.1	15.74	14.4	2.53	0.0298	0.8976	KISS1	KiSS-1 metastasis-suppressor	Coding	0.0257233	0.999905
TC1900011482.hg.1	4.51	4.72	-1.16	0.0314	0.9039	SBK3	SH3 domain binding kinase family, member 3	Multiple_Complex	0.026087	0.999905
TC1900011370.hg.1	5.57	5.39	1.14	0.0421	0.923	RNU6-980P	RNA, U6 small nuclear 980, pseudogene [Source:HGNC Symbol;Acc:HGNC:47943]	Small_RNA	0.0260965	0.999905
TC1300006644.hg.1	4.26	4.64	-1.3	0.0366	0.9132	RNU6-78P	RNA, U6 small nuclear 78, pseudogene	Small_RNA	0.0261964	0.999905
TC0300009179.hg.1	12.76	12.08	1.61	0.0122	0.7666	MED12L	mediator complex subunit 12 like	Multiple_Complex	0.0265614	0.999905
TSUnmapped00000529.hg.1	8.49	7.96	1.44	0.0494	0.9291	FMN1	formin 1	Coding	0.02658	0.999905
TC0600013588.hg.1	6.81	6.45	1.28	0.002	0.5504	SYNE1	spectrin repeat containing, nuclear envelope 1	Multiple_Complex	0.026639	0.999905
TC0100014250.hg.1	16.81	15.96	1.81	0.0034	0.6208	TMEM59	transmembrane protein 59	Multiple_Complex	0.0269092	0.999905
TC1000011881.hg.1	4.14	4.41	-1.21	0.032	0.9053	RP11-211N11.5	novel transcript	NonCoding	0.0269294	0.999905							0.0151671	0.652545
TC1500007839.hg.1	5.19	5.58	-1.31	0.047	0.9265	ISLR	immunoglobulin superfamily containing leucine-rich repeat	Multiple_Complex	0.0272169	0.999905
TC0300006719.hg.1	8.16	7.33	1.77	0.0136	0.7766	BTD	biotinidase	Multiple_Complex	0.0278263	0.999905
TC0500011272.hg.1	8.69	9.11	-1.34	0.0292	0.8908	RNU6-211P	RNA, U6 small nuclear 211, pseudogene [Source:HGNC Symbol;Acc:HGNC:47174]	Small_RNA	0.0282118	0.999905
TC1000012472.hg.1	8.55	9	-1.37	0.0236	0.8629	FAM25A	family with sequence similarity 25, member A	Coding	0.0282931	0.999905
TC1000008234.hg.1	7.65	8.21	-1.47	0.035	0.9132	FAM213A	family with sequence similarity 213, member A	Multiple_Complex	0.0283581	0.999905
TC0800012180.hg.1	6.4	6.6	-1.15	0.0366	0.9132	PARP10	poly(ADP-ribose) polymerase family member 10	Multiple_Complex	0.028373	0.999905
TC0400011703.hg.1	3.73	4.05	-1.24	0.0135	0.7764	LOC101929762	uncharacterized LOC101929762	Multiple_Complex	0.028387	0.999905							0.00657118	0.586829
TC0100010628.hg.1	4.3	4.73	-1.35	0.0027	0.6087	RP1-15D23.2	novel transcript	NonCoding	0.0285848	0.999905
TC1300009312.hg.1	6.68	6.25	1.34	0.0209	0.8383	RN7SL810P	RNA, 7SL, cytoplasmic 810, pseudogene [Source:HGNC Symbol;Acc:HGNC:46826]	NonCoding	0.02873	0.999905
TC0700008984.hg.1	4.48	5.02	-1.46	0.0296	0.8952	POT1-AS1	POT1 antisense RNA 1	NonCoding	0.0288196	0.999905
TC0100012544.hg.1	4.65	4.34	1.24	0.035	0.9132	MMEL1	membrane metallo-endopeptidase-like 1	Multiple_Complex	0.0289901	0.999905
TC1600009647.hg.1	3.37	3.88	-1.42	0.0029	0.6087	LOC105371115; CTD-2380F24.1	uncharacterized LOC105371115; novel transcript, antisense to IQCK	NonCoding	0.0290407	0.999905
TC0400008084.hg.1	4.72	5.18	-1.37	0.0054	0.6709	DMP1	dentin matrix acidic phosphoprotein 1	Coding	0.0290426	0.999905
TC1400008230.hg.1	3.92	4.16	-1.18	0.014	0.7825	MIR2392	microRNA 2392	Precursor_microRNA	0.0290519	0.999905
TC0200016506.hg.1	13.02	11.73	2.45	0.007	0.7021	LIMS3-LOC440895	LIMS3-LOC440895 readthrough	NonCoding	0.0290811	0.999905
TC1900006682.hg.1	13.92	12.21	3.27	9.27e-06	0.1234	EBI3	Epstein-Barr virus induced 3	Multiple_Complex	0.0291042	0.999905
TC1300007152.hg.1	16.2	16.5	-1.23	0.0359	0.9132	FNDC3A	fibronectin type III domain containing 3A	Multiple_Complex	0.029595	0.999905
TC0200013870.hg.1	11.46	10.28	2.28	0.0084	0.72	LIMS3L	LIM and senescent cell antigen-like domains 3-like	Multiple_Complex	0.0297754	0.999905
TC1800007713.hg.1	4.31	4.61	-1.23	0.0223	0.8501	RP11-94B19.1	novel transcript	NonCoding	0.029989	0.999905
TC0800007672.hg.1	5.02	4.72	1.23	0.031	0.9033	XKR4	X-linked Kx blood group related 4	Multiple_Complex	0.0300728	0.999905
TC1600007962.hg.1	11.89	10.76	2.18	0.0303	0.8994	MT1A	metallothionein 1A	Coding	0.0301038	0.999905			0.00632448	0.999054	0.00403916	0.999984
TC1800006799.hg.1	7.32	8.11	-1.73	0.0428	0.923	RNU6-316P	RNA, U6 small nuclear 316, pseudogene [Source:HGNC Symbol;Acc:HGNC:47279]	Small_RNA	0.0301588	0.999905
TC1100009392.hg.1	4.11	4.55	-1.36	0.0034	0.6198	OR8A1	olfactory receptor, family 8, subfamily A, member 1	Coding	0.0304043	0.999905
TC0300009430.hg.1	4.54	5.05	-1.42	0.0246	0.8657	RP11-368I23.3	novel transcript	NonCoding	0.0304876	0.999905	0.0044315	0.996875	0.0028906	0.999054	0.00866096	0.999984
TC1800007411.hg.1	12.48	13.2	-1.66	0.038	0.9161	NEDD4L	neural precursor cell expressed, developmentally down-regulated 4-like, E3 ubiquitin protein ligase	Multiple_Complex	0.0305025	0.999905							0.0149764	0.652545
TC1000007012.hg.1	4.18	4.47	-1.22	0.0421	0.923	SNORA40	Small nucleolar RNA SNORA40 [Source:RFAM;Acc:RF00561]	Small_RNA	0.0305713	0.999905			0.0244369	0.999054			0.0234159	0.697717
TC1500009804.hg.1	10.76	10.13	1.54	0.0234	0.8605	DENND4A	DENN/MADD domain containing 4A	Multiple_Complex	0.0307101	0.999905
TC0500009053.hg.1	9.14	9.94	-1.74	0.0102	0.7514	LOC255187; CTC-529P8.1	uncharacterized LOC255187; novel transcript	NonCoding	0.0308101	0.999905
TC1700012089.hg.1	9.13	8.44	1.61	0.0031	0.6087	DCXR	dicarbonyl/L-xylulose reductase	Multiple_Complex	0.0316522	0.999905
TC0100015948.hg.1	7.36	6.64	1.65	0.0012	0.4651	RP11-263K19.6	putative novel transcript	NonCoding	0.0316571	0.999905
TC0200009690.hg.1	4.2	4.57	-1.29	0.0223	0.8501	UBQLN4P2	ubiquilin 4 pseudogene 2 [Source:HGNC Symbol;Acc:HGNC:38662]	Multiple_Complex	0.0316798	0.999905
TC2200008366.hg.1	5.26	4.8	1.37	0.0028	0.6087	RN7SL162P	RNA, 7SL, cytoplasmic 162, pseudogene [Source:HGNC Symbol;Acc:HGNC:46178]	NonCoding	0.0317036	0.999905	0.0231987	0.996875	0.0390494	0.999054
TC0100013881.hg.1	9.02	7.57	2.73	0.0096	0.7404	GUCA2A	guanylate cyclase activator 2A (guanylin)	Coding	0.0320094	0.999905
TC1000009971.hg.1	4.17	4.52	-1.27	0.0157	0.798	RNU6-1212P	RNA, U6 small nuclear 1212, pseudogene [Source:HGNC Symbol;Acc:HGNC:48175]	Small_RNA	0.0320261	0.999905	0.00743221	0.996875	0.0122267	0.999054	0.0223638	0.999984	0.0404605	0.717424
TC0200016582.hg.1	12.9	13.69	-1.74	0.0075	0.7093	NABP1	nucleic acid binding protein 1	Multiple_Complex	0.0321227	0.999905
TC0400006685.hg.1	12.06	11.05	2.01	0.0002	0.2602	WFS1	Wolfram syndrome 1 (wolframin)	Multiple_Complex	0.0323119	0.999905
TC0200015136.hg.1	15.07	17.76	-6.44	0.0003	0.3115	FRZB	frizzled-related protein	Coding	0.0323421	0.999905
TC1900011052.hg.1	4.69	4.47	1.16	0.0467	0.9265	SULT2A1	sulfotransferase family 2A member 1	Coding	0.032367	0.999905							0.00572427	0.575326
TC1800008249.hg.1	4.74	5.07	-1.26	0.0044	0.6429	GATA6-AS1	GATA6 antisense RNA 1 (head to head)	Multiple_Complex	0.032621	0.999905
TC0600006869.hg.1	14.33	13.44	1.86	0.0074	0.7093	DSP	desmoplakin	Multiple_Complex	0.0328071	0.999905							0.0365988	0.717424
TC2000007509.hg.1	13.45	12.46	1.98	0.0042	0.6414	CTSA	cathepsin A	Multiple_Complex	0.0331668	0.999905
TC0200007200.hg.1	13.19	12.05	2.21	0.0053	0.6695	LTBP1	latent transforming growth factor beta binding protein 1	Multiple_Complex	0.0331708	0.999905
TC1600007005.hg.1	4.48	4.78	-1.23	0.0182	0.8273	MIR6511A1	microRNA 6511a-1	Precursor_microRNA	0.033427	0.999905
TC1600007031.hg.1	4.48	4.78	-1.23	0.0182	0.8273	MIR6511A2	microRNA 6511a-2	Precursor_microRNA	0.033427	0.999905
TC1600007035.hg.1	4.48	4.78	-1.23	0.0182	0.8273	MIR6511A3	microRNA 6511a-3	Precursor_microRNA	0.033427	0.999905
TC1200012384.hg.1	4.19	4.15	1.03	0.022	0.8465	LOC101927616; RP11-955H22.3	uncharacterized LOC101927616; novel transcript	Multiple_Complex	0.0339919	0.999905
TC0600012380.hg.1	6.12	5.45	1.59	0.0008	0.4107	GAPDHP63	glyceraldehyde 3 phosphate dehydrogenase pseudogene 63 [Source:HGNC Symbol;Acc:HGNC:4157]	Pseudogene	0.0342315	0.999905
TC0500009180.hg.1	3.58	3.84	-1.2	0.027	0.8846	MIR378H	microRNA 378h	Precursor_microRNA	0.0342874	0.999905
TC2200006776.hg.1	3.19	3.54	-1.28	0.0043	0.6429	IGLVI-42	immunoglobulin lambda variable (I)-42 (pseudogene)	Multiple_Complex	0.0343561	0.999905
TC1600007552.hg.1	4.11	3.81	1.23	0.0354	0.9132	AC002519.8	novel transcript	NonCoding	0.0344591	0.999905
TC1000008668.hg.1	9.48	7.71	3.41	0.0005	0.3637	SFXN3	sideroflexin 3	Multiple_Complex	0.0344907	0.999905
TC0500007666.hg.1	7.04	6.74	1.22	0.0198	0.834	CENPH	centromere protein H	Multiple_Complex	0.0351539	0.999905
TC0100015982.hg.1	15.54	15.12	1.34	0.0496	0.9291	SSR2	signal sequence receptor, beta (translocon-associated protein beta)	Multiple_Complex	0.0351813	0.999905
TC1100008178.hg.1	5.02	5.35	-1.25	0.0162	0.8046	CTD-2655K5.1	novel transcript	NonCoding	0.0352904	0.999905
TC0100006501.hg.1	5.45	5.1	1.27	0.0103	0.7515	CPTP	ceramide-1-phosphate transfer protein	Multiple_Complex	0.0352919	0.999905
TC2000007224.hg.1	7.06	5.67	2.62	7.98e-05	0.1935	SPAG4	sperm associated antigen 4	Multiple_Complex	0.0356542	0.999905
TC0900012158.hg.1	6.8	7.06	-1.2	0.035	0.9132	PALM2-AKAP2	PALM2-AKAP2 readthrough	Coding	0.0356631	0.999905
TC0700012756.hg.1	6.11	6.63	-1.44	0.0043	0.6414	RNU6-1272P	RNA, U6 small nuclear 1272, pseudogene [Source:HGNC Symbol;Acc:HGNC:48235]	Small_RNA	0.0357989	0.999905
TC0200016115.hg.1	9.77	11.01	-2.35	0.0104	0.7515	ARL4C	ADP-ribosylation factor like GTPase 4C	Multiple_Complex	0.0361169	0.999905
TC0300008914.hg.1	6.95	7.35	-1.32	0.0247	0.8668	Y_RNA	Y RNA [Source:RFAM;Acc:RF00019]	NonCoding	0.0361478	0.999905
TC0600012778.hg.1	3.39	3.59	-1.15	0.04	0.923	RP11-72I2.2	TEC	Unassigned	0.036194	0.999905
TC1700010560.hg.1	5.25	5.5	-1.19	0.0478	0.9265	PLXDC1	plexin domain containing 1	Multiple_Complex	0.0362295	0.999905			0.0196835	0.999054
TC1400008293.hg.1	5.14	5.76	-1.54	0.0452	0.9265	MIR655	microRNA 655	Precursor_microRNA	0.0362454	0.999905
TC0100010740.hg.1	5.09	5.45	-1.28	0.0317	0.9039	Metazoa_SRP	Metazoan signal recognition particle RNA [Source:RFAM;Acc:RF00017]	NonCoding	0.0364347	0.999905			0.0387831	0.999054
TC0600012090.hg.1	6.82	6.55	1.21	0.0367	0.9132	RP3-523E19.2	novel transcript, antisense to LRRC1	NonCoding	0.0366498	0.999905
TC0100016982.hg.1	5.08	5.33	-1.19	0.0259	0.8789	MYBPH	myosin binding protein H	Multiple_Complex	0.0369352	0.999905
TC1200007804.hg.1	5.41	5.82	-1.33	0.0196	0.8316	METTL7B	methyltransferase like 7B	Multiple_Complex	0.0369361	0.999905
TC0500012107.hg.1	6.98	8.4	-2.68	0.0038	0.6368	CXCL14	chemokine (C-X-C motif) ligand 14	Multiple_Complex	0.0371361	0.999905
TC0200006704.hg.1	6.57	6.19	1.3	0.026	0.8808	RNU7-138P	RNA, U7 small nuclear 138 pseudogene [Source:HGNC Symbol;Acc:HGNC:45672]	Small_RNA	0.0371404	0.999905
TC0900008318.hg.1	8.1	7.63	1.39	0.0088	0.7267	TMEM38B	transmembrane protein 38B	Multiple_Complex	0.0372277	0.999905
TC0300013514.hg.1	5.64	6.1	-1.37	0.0004	0.3451	MTAPP2	methylthioadenosine phosphorylase pseudogene 2 [Source:HGNC Symbol;Acc:HGNC:42443]	Pseudogene	0.037788	0.999905
TC0600011439.hg.1	5.64	6.05	-1.32	0.0064	0.6912	NCR3	natural cytotoxicity triggering receptor 3	Multiple_Complex	0.037876	0.999905
TC1700009109.hg.1	7.1	6.9	1.15	0.0385	0.9175	CTD-2529O21.2	novel transcript, antisense to TBC1D16	NonCoding	0.0379137	0.999905
TC1900008044.hg.1	12.71	10.66	4.15	0.001	0.4312	NCCRP1	non-specific cytotoxic cell receptor protein 1 homolog (zebrafish)	Multiple_Complex	0.0381895	0.999905
TC0600010791.hg.1	4.49	4.88	-1.31	0.0106	0.752	Y_RNA	Y RNA [Source:RFAM;Acc:RF00019]	NonCoding	0.0382563	0.999905
TC1900006695.hg.1	5.66	5.98	-1.24	0.0238	0.8638	CTB-50L17.8	TEC	Unassigned	0.0385297	0.999905
TC1800007430.hg.1	3.47	3.72	-1.19	0.0166	0.808	RP11-126O1.6	novel transcript	NonCoding	0.0386162	0.999905
TC0800007246.hg.1	19.99	19.75	1.18	0.0357	0.9132	SNORD13	small nucleolar RNA, C/D box 13	Small_RNA	0.0393396	0.999905	0.00854711	0.996875	0.00685072	0.999054	0.018713	0.999984
TC0300012114.hg.1	6.65	6.9	-1.19	0.0301	0.8981	ARHGAP31-AS1	ARHGAP31 antisense RNA 1	NonCoding	0.0397186	0.999905
TC1800008901.hg.1	11.52	12.33	-1.75	0.0114	0.7574	RP11-28F1.2	novel transcript, sense intronic to BCL2	NonCoding	0.0397381	0.999905			0.032481	0.999054	0.00375917	0.999984
TC0300012132.hg.1	12.89	13.51	-1.53	0.0087	0.7267	GSK3B	glycogen synthase kinase 3 beta	Multiple_Complex	0.0397546	0.999905							0.0494864	0.722501
TC0X00008831.hg.1	11.66	10.9	1.69	0.0175	0.8196	ATP6AP1	ATPase, H+ transporting, lysosomal accessory protein 1	Multiple_Complex	0.039863	0.999905
TC0300007596.hg.1	8.45	6.67	3.42	3.44e-05	0.1451	FLNB	filamin B, beta	Multiple_Complex	0.0401296	0.999905
TC0200012281.hg.1	5.02	6.09	-2.1	0.0174	0.8187	AC009229.5	putative novel transcript	NonCoding	0.0401979	0.999905
TC1500009736.hg.1	17.52	16.91	1.53	0.0104	0.7515	PPIB	peptidylprolyl isomerase B (cyclophilin B)	Multiple_Complex	0.0402087	0.999905
TC0100012097.hg.1	14.77	14.45	1.25	0.0375	0.9137	LGALS8	lectin, galactoside-binding, soluble, 8	Multiple_Complex	0.0402488	0.999905
TC1500008142.hg.1	3.98	4.31	-1.26	0.0077	0.7093	RN7SL417P	RNA, 7SL, cytoplasmic 417, pseudogene [Source:HGNC Symbol;Acc:HGNC:46433]	NonCoding	0.0404846	0.999905
TC0500008633.hg.1	7.63	7.95	-1.25	0.0362	0.9132	C5orf56	chromosome 5 open reading frame 56	Multiple_Complex	0.040487	0.999905
TC0900012212.hg.1	16.73	15.31	2.67	0.0065	0.6912	PLIN2	perilipin 2	Multiple_Complex	0.0407175	0.999905
TC1400008749.hg.1	8.52	8.03	1.4	0.0397	0.922	RABGGTA	Rab geranylgeranyltransferase, alpha subunit	Multiple_Complex	0.0408111	0.999905
TC0200009831.hg.1	8.15	6.43	3.29	0.0244	0.8651	RNA5SP109	RNA, 5S ribosomal pseudogene 109 [Source:HGNC Symbol;Acc:HGNC:42907]	Ribosomal	0.040975	0.999905
TC0300009174.hg.1	5.03	5.74	-1.64	0.018	0.8272	CLRN1-AS1	CLRN1 antisense RNA 1	NonCoding	0.0410253	0.999905
TC0700011245.hg.1	4.02	4.47	-1.36	0.0149	0.793	ZNF733P	zinc finger protein 733, pseudogene	Multiple_Complex	0.0411534	0.999905
TC1800008595.hg.1	4.26	4.71	-1.36	0.0329	0.9098	LOXHD1	lipoxygenase homology domains 1	Multiple_Complex	0.041202	0.999905
TC0300008619.hg.1	4.44	4.7	-1.2	0.0114	0.7574	DUTP1	deoxyuridine triphosphatase pseudogene 1 [Source:HGNC Symbol;Acc:HGNC:31956]	Multiple_Complex	0.041585	0.999905
TC1700012260.hg.1	9.81	11.12	-2.48	0.01	0.749	COASY	CoA synthase	Multiple_Complex	0.0419936	0.999905
TC0100014891.hg.1	6.54	6.38	1.12	0.009	0.7301	RP4-665J23.1	novel transcript	NonCoding	0.0422096	0.999905
TC0400006454.hg.1	7.64	7.86	-1.16	0.0117	0.7621	ZNF519P4	zinc finger protein 519 pseudogene 4 [Source:HGNC Symbol;Acc:HGNC:50788]	Multiple_Complex	0.0422964	0.999905
TC0300009301.hg.1	5.48	5.39	1.07	0.0075	0.7093	PTX3	pentraxin 3, long	Coding	0.0425119	0.999905
TC0100007365.hg.1	5.98	6.49	-1.42	0.015	0.7941	NIPAL3	NIPA-like domain containing 3	Multiple_Complex	0.0426571	0.999905
TC1900009290.hg.1	6.93	8.96	-4.08	0.0012	0.4675	SNORD38	Small nucleolar RNA SNORD38 [Source:RFAM;Acc:RF00212]	Small_RNA	0.0426896	0.999905
TC1200007209.hg.1	4.05	3.64	1.33	0.006	0.6808	DDX11	Zhang2013 ALT_ACCEPTOR, ALT_DONOR, coding, INTERNAL, intronic best transcript NM_030653	NonCoding	0.0428809	0.999905
TC1700009318.hg.1	7.6	8.1	-1.41	0.0478	0.9265	FAM101B	family with sequence similarity 101, member B	Multiple_Complex	0.0429059	0.999905	0.0235784	0.996875	0.0139846	0.999054	0.0414147	0.999984	0.0137782	0.640509
TC0100009536.hg.1	4.02	4.4	-1.3	0.0254	0.8749	RP5-1185H19.2	novel transcript	NonCoding	0.0429281	0.999905
TC1200011206.hg.1	9.11	9.04	1.05	0.0463	0.9265	RP11-611O2.5	novel transcript	NonCoding	0.0430849	0.999905
TC0100009994.hg.1	6.42	6.88	-1.37	0.0158	0.7981	CRCT1	cysteine rich C-terminal 1	Coding	0.0432362	0.999905
TC0800007312.hg.1	6.17	5.91	1.2	0.0455	0.9265	RP11-205M5.3	novel transcript	Unassigned	0.0436414	0.999905
TC0300010913.hg.1	8.25	7.24	2.01	0.0026	0.6087	CDCP1	CUB domain containing protein 1	Multiple_Complex	0.0437263	0.999905
TC0100015933.hg.1	10.94	11.21	-1.21	0.0402	0.923	Metazoa_SRP	Metazoan signal recognition particle RNA [Source:RFAM;Acc:RF00017]	NonCoding	0.0438201	0.999905
TC1500010690.hg.1	11.38	11.12	1.19	0.0391	0.9198	AC138649.1; PDCD6IPP1	PDCD6IP pseudogene 1 [Source:HGNC Symbol;Acc:HGNC:49872]	Multiple_Complex	0.0440136	0.999905
TC0100012940.hg.1	6.05	5.54	1.43	0.0004	0.3495	HNRNPCL4	heterogeneous nuclear ribonucleoprotein C-like 4	Coding	0.0443164	0.999905
TC1400009713.hg.1	5.96	6.37	-1.33	0.0236	0.8629	HIF1AP1	hypoxia inducible factor 1, alpha subunit (basic helix-loop-helix transcription factor) pseudogene 1 [Source:HGNC Symbol;Acc:HGNC:43016]	Multiple_Complex	0.0443793	0.999905
TC1800008515.hg.1	4.21	4.31	-1.07	0.0215	0.8408	MIR5583-2	microRNA 5583-2	Multiple_Complex	0.0445831	0.999905
TC0400007345.hg.1	13.12	11.75	2.59	0.0006	0.3709	LIMCH1	LIM and calponin homology domains 1	Multiple_Complex	0.0445869	0.999905
TC0700010245.hg.1	7.08	7.36	-1.21	0.0233	0.8602	COL28A1	collagen, type XXVIII, alpha 1	Multiple_Complex	0.0446265	0.999905
TC0400011245.hg.1	14.76	14	1.69	0.0029	0.6087	TECRP1	trans-2,3-enoyl-CoA reductase pseudogene 1 [Source:HGNC Symbol;Acc:HGNC:44050]	Pseudogene	0.0446971	0.999905							0.018856	0.671775
TC1300007252.hg.1	3.58	3.97	-1.32	0.0054	0.6707	MIR759	microRNA 759	Multiple_Complex	0.0447179	0.999905
TC0100010713.hg.1	18.84	17.31	2.88	0.0005	0.3706	PAPPA2	pappalysin 2	Multiple_Complex	0.0448404	0.999905
TC1900006602.hg.1	7.09	7.97	-1.84	0.0044	0.6429	ZNF555	zinc finger protein 555	Coding	0.0449614	0.999905
TC0100007412.hg.1	15.57	14.66	1.88	0.0046	0.6525	MAN1C1	mannosidase, alpha, class 1C, member 1	Multiple_Complex	0.0450888	0.999905
TC0100015599.hg.1	4.13	4.46	-1.26	0.0202	0.8351	HFE2	hemochromatosis type 2 (juvenile)	Coding	0.0451834	0.999905
TC1000011463.hg.1	5.49	6.19	-1.63	0.0138	0.7786	RNU6-657P	RNA, U6 small nuclear 657, pseudogene [Source:HGNC Symbol;Acc:HGNC:47620]	Small_RNA	0.0456107	0.999905
TC1200012613.hg.1	5.77	5.28	1.4	0.0084	0.7209	MED21	mediator complex subunit 21	NonCoding	0.0457517	0.999905
TC0900006748.hg.1	4.52	5.13	-1.52	0.0006	0.3893	ADAMTSL1	ADAMTS like 1	Multiple_Complex	0.0459591	0.999905
TC0600012299.hg.1	8.36	9.05	-1.62	0.0004	0.3379	SLC17A5	solute carrier family 17 (acidic sugar transporter), member 5	Multiple_Complex	0.0461139	0.999905
TC1100006911.hg.1	4.62	4.89	-1.2	0.0457	0.9265	SPON1	spondin 1, extracellular matrix protein	Multiple_Complex	0.0462318	0.999905
TC0600008280.hg.1	3.19	3.36	-1.12	0.0307	0.9021	MIR5685	microRNA 5685	Precursor_microRNA	0.0463041	0.999905
TC1600007443.hg.1	3.95	4.19	-1.18	0.0195	0.8307	LOC101928595; RP11-455F5.3	uncharacterized LOC101928595; novel transcript antisense to YPEL3	NonCoding	0.0463064	0.999905
TC1300006527.hg.1	3.59	3.83	-1.18	0.0388	0.9184	LINC01046	long intergenic non-protein coding RNA 1046	Multiple_Complex	0.0467033	0.999905
TC1500009767.hg.1	6.12	6.42	-1.22	0.0051	0.6649	CTD-2017F17.1	novel transcript, antisense to ANKDD1A	NonCoding	0.0467137	0.999905							0.0446446	0.719238
TC0500007792.hg.1	19.48	18.32	2.23	2.76e-05	0.1451	HEXB	hexosaminidase B (beta polypeptide)	Multiple_Complex	0.0467384	0.999905							0.00480506	0.568296
TC2200009028.hg.1	6.92	6.69	1.18	0.0368	0.9132	CERK	ceramide kinase	Multiple_Complex	0.0467563	0.999905	0.00849688	0.996875			0.0106665	0.999984
TSUnmapped00000626.hg.1	7.67	7.26	1.33	0.0289	0.8908	FMN1	formin 1	Coding	0.0469202	0.999905
TC0X00008940.hg.1	6.09	6.82	-1.66	0.0275	0.8846	MXRA5	matrix-remodelling associated 5	Coding	0.0470234	0.999905	0.0429294	0.996875	0.0212906	0.999054
TC0300008820.hg.1	5.7	5.49	1.16	0.0149	0.793	COL6A6	collagen, type VI, alpha 6	Multiple_Complex	0.0473316	0.999905
TC0600009772.hg.1	10.93	8.01	7.57	0.0002	0.2374	SASH1	SAM and SH3 domain containing 1	Multiple_Complex	0.0477633	0.999905
TC1200010437.hg.1	3.25	3.5	-1.19	0.0444	0.924	RP11-413B19.2	novel transcript	NonCoding	0.0479945	0.999905
TC1100011158.hg.1	7.58	6.88	1.62	0.0103	0.7515	BAD	BCL2-associated agonist of cell death	Multiple_Complex	0.0485507	0.999905
TC1000009667.hg.1	6.82	5.32	2.82	4.52e-05	0.1572	CALML3-AS1	CALML3 antisense RNA 1	NonCoding	0.0489813	0.999905
TC0600007065.hg.1	4.67	5.09	-1.34	0.0419	0.923	RNU6-1114P	RNA, U6 small nuclear 1114, pseudogene [Source:HGNC Symbol;Acc:HGNC:48077]	Multiple_Complex	0.0490268	0.999905							0.0101435	0.618831
TC0100018528.hg.1	13.69	12.93	1.7	0.033	0.9098	CREG1	cellular repressor of E1A-stimulated genes 1	Multiple_Complex	0.0497129	0.999905
TC1900008634.hg.1	4.51	4.11	1.32	0.0125	0.7666	SIGLECL1	SIGLEC family like 1	Multiple_Complex	0.0499257	0.999905
TC0X00009677.hg.1	6.59	6.31	1.21	0.0351	0.9132	AKAP4	A kinase (PRKA) anchor protein 4	Multiple_Complex	0.0499979	0.999905	0.0241902	0.996875			0.00198057	0.999984
TC1200007053.hg.1	5.52	8.16	-6.25	9.91e-05	0.2038	SPX	spexin hormone	Multiple_Complex
TC0300013520.hg.1	13.4	15.67	-4.82	0.0194	0.8307	CLDN1	claudin 1	Multiple_Complex
TC1400010125.hg.1	11.19	13.28	-4.29	0.0065	0.6912	LOC100129345; RP11-76E12.1	uncharacterized LOC100129345; novel transcript	NonCoding
TC0200013616.hg.1	7.71	9.68	-3.9	0.0007	0.3995	AFF3	AF4/FMR2 family, member 3	Multiple_Complex
TC0400007419.hg.1	4.8	6.66	-3.65	0.004	0.6401	GABRB1	gamma-aminobutyric acid (GABA) A receptor, beta 1	Multiple_Complex
TC0800006802.hg.1	5.97	7.83	-3.63	0.0012	0.4651	KIAA1456	KIAA1456	Multiple_Complex					0.0122696	0.999054	0.02398	0.999984
TC1300008290.hg.1	11.97	13.76	-3.46	0.0012	0.4675	ZDHHC20-IT1; RP11-149B7.5	ZDHHC20 intronic transcript 1 (non-protein coding) [Source:HGNC Symbol;Acc:HGNC:39900]; putative novel transcript; ZDHHC20 intronic transcript 1 [Source:HGNC Symbol;Acc:HGNC:39900]	NonCoding
TC1300009958.hg.1	8.39	10.09	-3.24	0.0075	0.7093	LINC00284	long intergenic non-protein coding RNA 284	NonCoding
TC1100008881.hg.1	12.49	14.13	-3.11	0.0042	0.6414	ARHGAP42	Rho GTPase activating protein 42	Multiple_Complex
TC0300008725.hg.1	9.12	10.73	-3.04	0.0002	0.2469	LOC90246	uncharacterized LOC90246	NonCoding
TC1100008886.hg.1	9.27	10.86	-3.01	0.0005	0.3689	TMEM133	transmembrane protein 133	Coding
TC2100007930.hg.1	7.39	8.98	-3	0.0114	0.7574	FBXW11P1	F-box and WD repeat domain containing 11 pseudogene 1	Pseudogene
TC1700008762.hg.1	10.15	11.73	-2.99	0.0076	0.7093	LINC01483	long intergenic non-protein coding RNA 1483	NonCoding
TC0300010775.hg.1	5.84	7.4	-2.95	0.0207	0.8366	CX3CR1	chemokine (C-X3-C motif) receptor 1	Coding
TC0800008032.hg.1	10.08	11.6	-2.87	0.0029	0.6087	ZC2HC1A	zinc finger, C2HC-type containing 1A	Multiple_Complex
TC0200016558.hg.1	5.48	6.98	-2.84	0.0007	0.3967	AC013463.2	novel transcript antisense to SLC38A11 and SCN3A	NonCoding
TC1400010776.hg.1	8.04	9.54	-2.84	0.001	0.4275	CATSPERB	catsper channel auxiliary subunit beta	Multiple_Complex
TC0600012364.hg.1	8.6	10.06	-2.74	0.0044	0.6429	LCAL1	lung cancer associated lncRNA 1	NonCoding
TC0600011938.hg.1	9.79	11.23	-2.7	0.0092	0.7318	CLIC5	chloride intracellular channel 5	Multiple_Complex
TC0700012253.hg.1	6.34	7.75	-2.67	0.01	0.749	AC003088.1	novel transcript	NonCoding
TC0300013513.hg.1	10.02	11.43	-2.65	0.0159	0.7983	P3H2	prolyl 3-hydroxylase 2	Multiple_Complex
TC0600009459.hg.1	10.89	12.3	-2.65	0.0055	0.6721	ENPP1	ectonucleotide pyrophosphatase/phosphodiesterase 1	Multiple_Complex
TC0X00010875.hg.1	14.22	15.63	-2.65	0.0008	0.4018	PLAC1	placenta specific 1	Multiple_Complex
TC0600008166.hg.1	6.33	7.72	-2.64	0.0061	0.681	SLC25A27	solute carrier family 25, member 27	Multiple_Complex
TC1400009422.hg.1	10.03	11.42	-2.63	0.0105	0.7519	RAB15	RAB15, member RAS oncogene family	Multiple_Complex
TC1100010295.hg.1	6.29	7.67	-2.61	0.0343	0.9132	NAV2-AS4	NAV2 antisense RNA 4	NonCoding
TC0800006921.hg.1	8.36	9.72	-2.57	0.0476	0.9265	RP11-1105O14.1	putative novel transcript	NonCoding
TC1700011143.hg.1	8.94	10.3	-2.57	0.047	0.9265	CA10	carbonic anhydrase X	Multiple_Complex
TC1400009989.hg.1	8.31	9.65	-2.54	0.0062	0.681	RP11-747H7.3	novel transcript, intronic to CATSPERB	NonCoding
TC0700010193.hg.1	7.75	9.06	-2.48	0.0006	0.3709	Y_RNA	Y RNA [Source:RFAM;Acc:RF00019]	NonCoding
TC1300008644.hg.1	12.22	13.52	-2.47	0.009	0.7296	POSTN	periostin, osteoblast specific factor	Multiple_Complex									0.0464855	0.720468
TC0400010615.hg.1	10.24	11.54	-2.46	0.0464	0.9265	TXK	TXK tyrosine kinase	Multiple_Complex
TC0700010281.hg.1	12.77	14.06	-2.43	0.0021	0.5577	THSD7A	thrombospondin type 1 domain containing 7A	Multiple_Complex
TC0200008867.hg.1	8.1	9.35	-2.38	0.0188	0.8289	ACOXL	acyl-CoA oxidase-like	Multiple_Complex
TC1300006817.hg.1	7.45	8.7	-2.38	0.0138	0.7791	KL	klotho	Multiple_Complex									0.0372901	0.717424
TC0400011279.hg.1	12.38	13.6	-2.34	0.0454	0.9265	ABCG2	ATP binding cassette subfamily G member 2 (Junior blood group)	Multiple_Complex
TC1400010777.hg.1	13.62	14.84	-2.33	0.0258	0.8782	TC2N	tandem C2 domains, nuclear	Multiple_Complex
TC0200015247.hg.1	4.29	5.51	-2.33	0.0271	0.8846	RP11-317J9.1	TEC	NonCoding
TC1200010182.hg.1	9.9	11.11	-2.32	0.0095	0.7375	BHLHE41	basic helix-loop-helix family, member e41	Multiple_Complex
TC0200014991.hg.1	6.77	7.99	-2.32	0.0029	0.6087	GPR155	G protein-coupled receptor 155	Multiple_Complex
TC0300013547.hg.1	6.3	7.51	-2.31	0.0154	0.797	FGF12	fibroblast growth factor 12	Multiple_Complex
TC0300011920.hg.1	8.43	9.62	-2.29	0.0006	0.3709	MTND4LP3	mitochondrially encoded NADH:ubiquinone oxidoreductase core subunit 4L pseudogene 3 [Source:HGNC Symbol;Acc:HGNC:42265]	Multiple_Complex
TC0400007420.hg.1	4.98	6.17	-2.29	0.0036	0.6226	RP11-731J8.2	novel transcript, overlapping GABRB1	NonCoding
TC0400010602.hg.1	6.15	7.32	-2.25	0.0014	0.4822	GABRA4	gamma-aminobutyric acid (GABA) A receptor, alpha 4	Multiple_Complex
TC0X00006958.hg.1	10.98	12.14	-2.24	0.0175	0.8188	CYBB	cytochrome b-245, beta polypeptide	Multiple_Complex
TC0400007481.hg.1	7.58	8.74	-2.23	0.0073	0.7093	MTND3P22	mitochondrially encoded NADH:ubiquinone oxidoreductase core subunit 3 pseudogene 22 [Source:HGNC Symbol;Acc:HGNC:52168]	Multiple_Complex
TC0900011183.hg.1	10.29	11.44	-2.22	0.0033	0.6109	RNU6-1039P	RNA, U6 small nuclear 1039, pseudogene [Source:HGNC Symbol;Acc:HGNC:48002]	Small_RNA
TC0100015468.hg.1	7.27	8.42	-2.21	0.0015	0.491	LINC00622	long intergenic non-protein coding RNA 622	NonCoding
TC1400010673.hg.1	10.2	11.35	-2.21	0.0163	0.8053	SNORD114-17	small nucleolar RNA, C/D box 114-17	Multiple_Complex
TC0900008337.hg.1	9.4	10.53	-2.19	0.0117	0.7628	ZNF462	zinc finger protein 462	Multiple_Complex
TC1000008351.hg.1	12.88	13.99	-2.16	0.0167	0.811	MINPP1	multiple inositol-polyphosphate phosphatase 1	Multiple_Complex
TC0500013404.hg.1	5.82	6.93	-2.15	0.0007	0.3967	LINC01484	long intergenic non-protein coding RNA 1484	NonCoding
TC1600009032.hg.1	7.69	8.79	-2.15	3.37e-05	0.1451	RP11-616M22.7	novel transcript	NonCoding
TC0X00007039.hg.1	9.62	10.72	-2.15	0.0099	0.7472	GPR34	G protein-coupled receptor 34	Coding
TC1000012471.hg.1	8.45	9.55	-2.15	0.0009	0.4272	ADIRF; AGAP11; BMS1P3	adipogenesis regulatory factor; ankyrin repeat and GTPase domain Arf GTPase activating protein 11; BMS1 ribosome biogenesis factor pseudogene 3	Multiple_Complex
TC0600014136.hg.1	7.27	8.37	-2.14	2.64e-05	0.1451	ADGRF4	adhesion G protein-coupled receptor F4	Coding			0.0345577	0.996875	0.0409306	0.999054
TC2000008268.hg.1	12.48	13.58	-2.14	0.0041	0.6414	SLC23A2	solute carrier family 23 (ascorbic acid transporter), member 2	Multiple_Complex
TC0700013397.hg.1	5.02	6.11	-2.14	0.0009	0.4264	CDK14	cyclin-dependent kinase 14	Multiple_Complex
TC1200007646.hg.1	10.12	11.22	-2.14	0.0131	0.7745	ACVRL1	activin A receptor type IL	Multiple_Complex
TC0700012230.hg.1	12.57	13.66	-2.13	0.0358	0.9132	NRCAM	neuronal cell adhesion molecule	Multiple_Complex
TC0600009505.hg.1	9.22	10.3	-2.11	0.0211	0.8386	TCF21	transcription factor 21	Multiple_Complex
TC0500013385.hg.1	12.02	13.09	-2.1	0.0162	0.8042	SH3TC2	SH3 domain and tetratricopeptide repeats 2	Multiple_Complex
TC0900009449.hg.1	4.24	5.31	-2.09	0.001	0.4312	PDSS1P1	prenyl (decaprenyl) diphosphate synthase, subunit 1 pseudogene 1 [Source:HGNC Symbol;Acc:HGNC:49740]	Multiple_Complex									0.0369551	0.717424
TC0300014024.hg.1	8.38	9.43	-2.08	0.0029	0.6087	LINC00882	long intergenic non-protein coding RNA 882	Multiple_Complex
TC1200010014.hg.1	7.91	8.96	-2.07	0.0017	0.5217	RP11-174G6.5	novel transcript, overlapping HIST4H4	NonCoding									0.00815049	0.597132
TC1100010174.hg.1	4.76	5.81	-2.07	0.0006	0.3741	RP11-21L19.1	novel transcipt	NonCoding
TC0300009853.hg.1	5.26	6.31	-2.06	0.0393	0.9214	CLDN16	claudin 16	Multiple_Complex
TC0400012617.hg.1	10.8	11.83	-2.04	0.0289	0.8908	LVCAT8; RP11-242J7.1	liver cancer-associated transcript 8; novel transcript	NonCoding
TC1600011449.hg.1	8.51	9.53	-2.03	0.0002	0.2419	SPIRE2	spire-type actin nucleation factor 2	NonCoding
TC1900006601.hg.1	11.35	12.37	-2.03	0.0039	0.6401	ZNF554	zinc finger protein 554	Multiple_Complex
TC0100015750.hg.1	4.69	5.71	-2.03	0.0152	0.7957	HORMAD1	HORMA domain containing 1	Multiple_Complex
TC0700009054.hg.1	7.18	8.19	-2.03	0.0057	0.6746	RP11-274B21.10	novel transcript	NonCoding
TC1200008597.hg.1	9.5	10.52	-2.02	0.009	0.73	GAS2L3	growth arrest-specific 2 like 3	Multiple_Complex
TC1300007249.hg.1	7.24	8.25	-2.02	0.0054	0.6709	TPTE2P3	transmembrane phosphoinositide 3-phosphatase and tensin homolog 2 pseudogene 3	Multiple_Complex
TC0400008725.hg.1	4.58	5.59	-2.02	0.0118	0.7639	PCDH10	protocadherin 10	Multiple_Complex									0.0165286	0.661447
TC0400007480.hg.1	8.15	9.16	-2.01	0.0054	0.6707	MTCO3P39	MT-CO3 pseudogene 39 [Source:HGNC Symbol;Acc:HGNC:52142]	Multiple_Complex
TC0500008150.hg.1	6.39	7.4	-2	0.0215	0.8408	CTD-2260A17.1	putative novel transcript	NonCoding
TC1200010252.hg.1	6.18	7.18	-2	0.0018	0.5338	TMTC1	transmembrane and tetratricopeptide repeat containing 1	Multiple_Complex
TC0100017167.hg.1	5.27	6.27	-2	0.0084	0.7213	LAMB3; MIR4260	laminin, beta 3; microRNA 4260	Multiple_Complex
TC0300011936.hg.1	12.14	13.13	-2	0.002	0.5558	CD47	CD47 molecule	Multiple_Complex
TC0300014022.hg.1	7.71	8.69	-1.97	5.28e-05	0.1694	MTND4P16; MTND3P6; MTCO3P35; MTATP6P22	mitochondrially encoded NADH:ubiquinone oxidoreductase core subunit 4 pseudogene 16 [Source:HGNC Symbol;Acc:HGNC:42203]; mitochondrially encoded NADH:ubiquinone oxidoreductase core subunit 3 pseudogene 6 [Source:HGNC Symbol;Acc:HGNC:42146]; MT-CO3 pseudogene 35 [Source:HGNC Symbol;Acc:HGNC:52138]; mitochondrially encoded ATP synthase 6 pseudogene 22 [Source:HGNC Symbol;Acc:HGNC:52178]	Multiple_Complex									0.0108141	0.625388
TC0100010863.hg.1	13.7	14.68	-1.96	0.0276	0.8846	LAMC1	laminin, gamma 1 (formerly LAMB2)	Multiple_Complex
TC1500007739.hg.1	7.15	8.12	-1.96	0.0215	0.8408	THSD4	thrombospondin type 1 domain containing 4	Multiple_Complex
TC0600008632.hg.1	9.25	10.21	-1.95	0.0116	0.7592	BCKDHB	branched chain keto acid dehydrogenase E1, beta polypeptide	Multiple_Complex
TC1900008072.hg.1	15.17	16.14	-1.95	0.022	0.8464	LGALS13	lectin, galactoside-binding, soluble, 13	Multiple_Complex
TC1100008667.hg.1	5.22	6.19	-1.95	0.0002	0.2556	CTD-2005H7.1	novel transcript	NonCoding
TC0600014299.hg.1	10.35	11.31	-1.95	0.0035	0.621	GSTA3	glutathione S-transferase alpha 3	Coding
TC2100006903.hg.1	12.9	13.86	-1.95	0.0086	0.7257	SOD1	superoxide dismutase 1, soluble	Multiple_Complex
TC0400010989.hg.1	5.48	6.44	-1.94	0.0067	0.6944	ADAMTS3	ADAM metallopeptidase with thrombospondin type 1 motif 3	Multiple_Complex
TC1400009986.hg.1	6.06	7.01	-1.94	0.0142	0.784	POLR3GP1	polymerase (RNA) III (DNA directed) polypeptide G (32kD) pseudogene 1 [Source:HGNC Symbol;Acc:HGNC:23345]	Multiple_Complex
TC1700007897.hg.1	13.81	14.76	-1.93	0.0106	0.752	HSD17B1	hydroxysteroid (17-beta) dehydrogenase 1	Multiple_Complex
TC0200016583.hg.1	8.18	9.13	-1.93	0.0168	0.8112	LOC105747689	uncharacterized LOC105747689	NonCoding
TC1900008070.hg.1	5.46	6.41	-1.93	0.0112	0.7574	RPS29P25	ribosomal protein S29 pseudogene 25	Multiple_Complex
TC0600009192.hg.1	8.64	9.59	-1.93	0.0021	0.5559	RP11-346D19.1	putative novel transcript	NonCoding
TC1800008893.hg.1	7.89	8.84	-1.93	0.0011	0.4442	RP11-299P2.1	novel transcript, sense intronic to BCL2	NonCoding
TC0600008563.hg.1	12.08	13.03	-1.93	0.0342	0.9132	RNU6-1016P	RNA, U6 small nuclear 1016, pseudogene [Source:HGNC Symbol;Acc:HGNC:47979]	Small_RNA
TC0600014166.hg.1	7.94	8.88	-1.92	0.0007	0.3995	CCDC162P	coiled-coil domain containing 162, pseudogene	Multiple_Complex
TC0100014191.hg.1	14.82	15.76	-1.92	0.0492	0.9284	RAB3B	RAB3B, member RAS oncogene family	Multiple_Complex
TC0800008481.hg.1	8.18	9.12	-1.92	0.0277	0.8846	CTHRC1	collagen triple helix repeat containing 1	Multiple_Complex
TC0100006725.hg.1	5.81	6.75	-1.92	0.001	0.4312	PER3	period circadian clock 3	Multiple_Complex
TC1500007196.hg.1	11.04	11.97	-1.91	0.0476	0.9265	SLC27A2	solute carrier family 27 (fatty acid transporter), member 2	Multiple_Complex
TC1400010443.hg.1	8.32	9.25	-1.9	0.0158	0.7981	AL928768.3	novel transcript	NonCoding
TC0300011935.hg.1	6	6.93	-1.9	0.0002	0.2406	RP11-861A13.3	TEC	NonCoding
TC0300013792.hg.1	12.96	13.88	-1.9	0.0107	0.7545	TPRXL	tetra-peptide repeat homeobox-like	Multiple_Complex
TC0200012163.hg.1	6.09	7.01	-1.89	0.0037	0.6335	XDH	xanthine dehydrogenase	Multiple_Complex
TC1600010967.hg.1	8.77	9.68	-1.88	0.0002	0.2556	RP11-18F14.4	novel transcript, sense intronic to CDYL2	NonCoding
TC0400010669.hg.1	6.67	7.58	-1.88	0.005	0.6571	MTCO3P42	MT-CO3 pseudogene 42 [Source:HGNC Symbol;Acc:HGNC:52145]	Multiple_Complex
TC0400011348.hg.1	9.03	9.94	-1.87	0.035	0.9132	HPGDS	hematopoietic prostaglandin D synthase	Multiple_Complex
TC0700012293.hg.1	10.52	11.42	-1.86	0.0388	0.9184	TMEM168	transmembrane protein 168	Multiple_Complex
TC1200006788.hg.1	8.58	9.47	-1.85	0.0004	0.3515	KLRD1	killer cell lectin-like receptor subfamily D, member 1	Multiple_Complex
TC0100016658.hg.1	13.56	14.46	-1.85	0.007	0.7021	ARPC5	actin related protein 2/3 complex subunit 5	Multiple_Complex
TC0300006847.hg.1	10.71	11.6	-1.85	0.016	0.8012	NR1D2	nuclear receptor subfamily 1, group D, member 2	Multiple_Complex
TC1300010042.hg.1	6.24	7.12	-1.85	0.0072	0.7093	TCONS_l2_00007550	Salzman2013 ANNOTATED, INTERNAL, ncRNA, OVEXON best transcript TCONS_l2_00007550	Multiple_Complex
TC1000007735.hg.1	8.11	8.98	-1.83	0.0138	0.7786	RP11-388P9.3	novel transcript, antisense to ANK3	NonCoding
TC0X00010459.hg.1	14.77	15.64	-1.83	0.0157	0.798	MORC4	MORC family CW-type zinc finger 4	Multiple_Complex
TC0300008351.hg.1	4.57	5.44	-1.83	0.0005	0.3706	RP11-180K7.1	putative novel transcript	NonCoding
TC0200008930.hg.1	14.17	15.03	-1.82	0.0031	0.6109	SLC20A1	solute carrier family 20 (phosphate transporter), member 1	Multiple_Complex
TC0300013904.hg.1	9.3	10.16	-1.82	0.0462	0.9265	NAALADL2	N-acetylated alpha-linked acidic dipeptidase-like 2	Multiple_Complex
TC0700009498.hg.1	7.02	7.88	-1.82	5.71e-05	0.1694	TAS2R62P	taste 2 receptor member 62 pseudogene [Source:HGNC Symbol;Acc:HGNC:20640]	Pseudogene
TC0500013204.hg.1	15.88	16.74	-1.81	0.0016	0.5064	CAST	calpastatin	Multiple_Complex
TC0600014167.hg.1	8.85	9.71	-1.81	0.004	0.6401	CCDC162P	coiled-coil domain containing 162, pseudogene	Multiple_Complex
TC0100018271.hg.1	6.78	7.63	-1.81	0.0088	0.7267	OLFML3	olfactomedin like 3	Multiple_Complex									0.0301618	0.703492
TC1400008362.hg.1	10.76	11.62	-1.8	0.0065	0.6912	TRAF3	TNF receptor-associated factor 3	Multiple_Complex
TC1300006836.hg.1	5.19	6.04	-1.8	0.0178	0.8254	RP11-37L2.1	putative novel transcript	NonCoding
TC0900012197.hg.1	5.76	6.6	-1.8	0.037	0.9132	PTGDS	prostaglandin D2 synthase 21kDa (brain)	Multiple_Complex
TC1500009641.hg.1	11.09	11.93	-1.79	0.0242	0.8646	RORA	RAR-related orphan receptor A	Multiple_Complex
TC0900011185.hg.1	10.9	11.74	-1.79	0.0061	0.681	RNU6-124P	RNA, U6 small nuclear 124, pseudogene [Source:HGNC Symbol;Acc:HGNC:47087]	Small_RNA
TC0600009333.hg.1	11.52	12.36	-1.79	0.0372	0.9132	SMPDL3A	sphingomyelin phosphodiesterase, acid-like 3A	Multiple_Complex
TC1000009140.hg.1	10.53	11.37	-1.79	0.0077	0.7093	TACC2	transforming, acidic coiled-coil containing protein 2	Multiple_Complex
TC1200006555.hg.1	11.67	12.51	-1.79	0.0237	0.8636	CCND2	cyclin D2	Multiple_Complex									0.0478654	0.721886
TC1200010719.hg.1	8.23	9.07	-1.78	0.0417	0.923	ACVRL1	Memczak2013 ANTISENSE, CDS, coding, INTERNAL, intronic best transcript NM_001077401	NonCoding
TC0300009974.hg.1	5.39	6.22	-1.78	0.0021	0.5559	MUC20; SDHAP2; MIR570; LINC00969	mucin 20, cell surface associated; succinate dehydrogenase complex subunit A, flavoprotein pseudogene 2; microRNA 570; long intergenic non-protein coding RNA 969	Multiple_Complex
TC0900011163.hg.1	10.92	11.75	-1.78	0.0442	0.9237	PTPN3	protein tyrosine phosphatase, non-receptor type 3	Multiple_Complex
TC1300008776.hg.1	9.26	10.08	-1.77	0.0036	0.6226	RP11-5G9.6	TEC	Unassigned
TC1500008894.hg.1	10.54	11.36	-1.77	0.0178	0.8245	RNU6-466P	RNA, U6 small nuclear 466, pseudogene [Source:HGNC Symbol;Acc:HGNC:47429]	Small_RNA
TC0500013205.hg.1	14.3	15.12	-1.77	0.0021	0.5559	CAST	calpastatin	Multiple_Complex
TC0X00009515.hg.1	7.46	8.28	-1.77	0.0342	0.9132	RP6-99M1.3	novel transcript	NonCoding
TC1100009925.hg.1	5	5.82	-1.77	0.0036	0.6257	OR51B3P	olfactory receptor, family 51, subfamily B, member 3 pseudogene	Pseudogene
TC0700013526.hg.1	11.19	12.01	-1.76	0.0126	0.768	FAM126A	family with sequence similarity 126, member A	Multiple_Complex
TC0300006710.hg.1	8.79	9.6	-1.76	0.0429	0.923	RNU6-454P	RNA, U6 small nuclear 454, pseudogene [Source:HGNC Symbol;Acc:HGNC:47417]	Small_RNA
TC0X00006625.hg.1	6.86	7.67	-1.76	0.0007	0.3967	TLR7	toll-like receptor 7	Multiple_Complex
TC0800009331.hg.1	11.66	12.47	-1.75	0.0393	0.9214	ERICH1	glutamate rich 1	Multiple_Complex
TC1100012088.hg.1	4.56	5.37	-1.75	0.0035	0.6208	LOC100128386; CTD-2383M3.1	uncharacterized LOC100128386; novel transcript, antisense to ARHGAP42	NonCoding
TC1900008069.hg.1	4.54	5.33	-1.74	0.0101	0.749	RPS29P24	ribosomal protein S29 pseudogene 24	Multiple_Complex
TC0400011978.hg.1	8.07	8.86	-1.73	0.0174	0.818	TBC1D9	TBC1 domain family, member 9 (with GRAM domain)	Multiple_Complex
TC1200008081.hg.1	7.11	7.89	-1.72	0.0068	0.6977	DYRK2	dual specificity tyrosine-(Y)-phosphorylation regulated kinase 2	Multiple_Complex
TC0700010189.hg.1	12.41	13.19	-1.72	0.0259	0.8792	CYTH3	cytohesin 3	Multiple_Complex
TC1600009997.hg.1	4.53	5.31	-1.72	0.0348	0.9132	FBXL19-AS1	FBXL19 antisense RNA 1 (head to head)	NonCoding
TC1100008658.hg.1	7.99	8.76	-1.71	0.0116	0.7593	RNU6-560P	RNA, U6 small nuclear 560, pseudogene [Source:HGNC Symbol;Acc:HGNC:47523]	Small_RNA
TC0500010651.hg.1	6.37	7.14	-1.71	9.4e-05	0.2038	FGF10	fibroblast growth factor 10	Coding
TC1100011812.hg.1	4.21	4.98	-1.7	0.0186	0.8277	DLG2	discs, large homolog 2 (Drosophila)	Multiple_Complex
TC1400010071.hg.1	10.28	11.05	-1.7	0.019	0.8289	CLMN	calmin (calponin-like, transmembrane)	Multiple_Complex			0.00721536	0.996875	0.00708641	0.999054	0.0176612	0.999984	0.0182797	0.671775
TC0200007466.hg.1	8.14	8.9	-1.69	0.0031	0.6087	RP11-417F21.2	novel transcript	NonCoding
TC1200011838.hg.1	7.24	7.99	-1.69	0.0318	0.9044	CMKLR1	chemerin chemokine-like receptor 1	Multiple_Complex
TC0100009097.hg.1	11.85	12.6	-1.69	0.0035	0.621	ABCD3	ATP binding cassette subfamily D member 3	Multiple_Complex
TC0600012059.hg.1	11.18	11.93	-1.69	0.0068	0.6979	GSTA4	glutathione S-transferase alpha 4	Multiple_Complex
TC1000006911.hg.1	6.42	7.17	-1.68	0.0102	0.7498	TMEM236	transmembrane protein 236	Coding
TC2000008149.hg.1	4.57	5.32	-1.68	0.0064	0.6912	TMEM74B	transmembrane protein 74B	Multiple_Complex
TC0500013203.hg.1	6.17	6.93	-1.68	2.91e-05	0.1451	AC008592.5	putative novel transcript	NonCoding
TC1500007972.hg.1	5.06	5.81	-1.68	0.0011	0.4554	CRABP1	cellular retinoic acid binding protein 1	Multiple_Complex
TC0200010337.hg.1	6.02	6.77	-1.67	0.009	0.7296	LOC101927482; AC020571.3	uncharacterized LOC101927482; novel transcript, antisense to HECW2	NonCoding			0.00349318	0.996875			0.00293904	0.999984	0.0221483	0.693765
TC0500011157.hg.1	8.31	9.05	-1.67	0.0483	0.9274	GCNT4	glucosaminyl (N-acetyl) transferase 4, core 2	Coding
TC0X00011279.hg.1	6.26	7	-1.67	0.003	0.6087	TSPAN7	tetraspanin 7	Multiple_Complex
TC0200012278.hg.1	4.88	5.61	-1.67	0.0143	0.7843	RP11-314C9.1	novel transcript	NonCoding
TC1600011555.hg.1	9.2	9.93	-1.67	0.0061	0.681	SLC12A4	solute carrier family 12 (potassium/chloride transporter), member 4	Multiple_Complex
TC1000011571.hg.1	5.15	5.89	-1.67	0.0226	0.8536	KCNQ1DN	KCNQ1 downstream neighbour [Source:RFAM;Acc:RF01961]	NonCoding
TC0500008232.hg.1	10.2	10.93	-1.66	0.0323	0.9071	PPIP5K2	diphosphoinositol pentakisphosphate kinase 2	Multiple_Complex
TC1100012197.hg.1	6.58	7.32	-1.66	0.0466	0.9265	GUCY1A2	guanylate cyclase 1, soluble, alpha 2	Multiple_Complex			0.013691	0.996875	0.0355737	0.999054	0.0435029	0.999984	0.00656648	0.586829
TC0900008795.hg.1	8.62	9.36	-1.66	0.0204	0.8351	RALGPS1	Ral GEF with PH domain and SH3 binding motif 1	Multiple_Complex
TC1300008774.hg.1	6.91	7.64	-1.66	0.0055	0.6722	RP11-5G9.5	novel transcript, sense intronic to CCDC122	NonCoding									0.0191748	0.671775
TC0600008904.hg.1	7.53	8.26	-1.66	0.0136	0.7766	MIR548AI	microRNA 548ai	Precursor_microRNA
TC1700009686.hg.1	8.67	9.4	-1.66	0.0284	0.8903	SLC25A35	solute carrier family 25, member 35	Multiple_Complex
TC0200016440.hg.1	7.96	8.68	-1.65	0.022	0.8465	TMEM247	transmembrane protein 247	NonCoding
TC0200016557.hg.1	7.68	8.4	-1.65	0.0055	0.6734	AC013463.2	novel transcript antisense to SLC38A11 and SCN3A	NonCoding
TC0800007382.hg.1	9.46	10.17	-1.64	0.0161	0.8032	IDO1	indoleamine 2,3-dioxygenase 1	Multiple_Complex
TC1100009335.hg.1	7.61	8.32	-1.64	0.0315	0.9039	C11orf63	chromosome 11 open reading frame 63	Multiple_Complex									0.0369233	0.717424
TC1600009358.hg.1	6.96	7.67	-1.64	0.0007	0.3995	RP11-609N14.4	TEC	Unassigned
TC0100008812.hg.1	5.78	6.49	-1.63	0.0266	0.8846	PTGFR	prostaglandin F receptor (FP)	Coding			0.0188763	0.996875
TC0600009082.hg.1	8.22	8.92	-1.63	0.0018	0.5304	C6orf183	chromosome 6 open reading frame 183	Multiple_Complex
TC0700009246.hg.1	7.16	7.86	-1.62	0.0131	0.7747	RP11-134L10.1	novel transcript antisense to C7orf49	NonCoding							0.0347932	0.999984
TC0800012365.hg.1	6.04	6.74	-1.62	0.0152	0.7957	RP11-30J20.1	novel transcript	NonCoding
TC0500009346.hg.1	9.7	10.4	-1.62	0.0331	0.9098	WWC1	WW and C2 domain containing 1	Multiple_Complex
TC1100012589.hg.1	5.67	6.36	-1.62	0.0348	0.9132	MIR100	microRNA 100	Precursor_microRNA
TC0400012840.hg.1	9.51	10.2	-1.62	0.0059	0.6805	LOC100507487; RP11-420A23.1	uncharacterized LOC100507487; novel transcript	NonCoding									0.00422919	0.568296
TC0X00007478.hg.1	4.68	5.37	-1.62	0.0051	0.6645	MIR223	microRNA 223	Multiple_Complex
TC0600010707.hg.1	6.92	7.61	-1.62	0.0388	0.9184	NRN1	neuritin 1	Multiple_Complex									0.0173705	0.667245
TC1400008256.hg.1	6.74	7.43	-1.61	0.0322	0.9068	SNORD114-7	small nucleolar RNA, C/D box 114-7	Multiple_Complex
TC0700011180.hg.1	6.39	7.08	-1.61	0.0476	0.9265	LOC650226	ankyrin repeat domain 26 pseudogene	Multiple_Complex
TC2100006517.hg.1	5.47	6.15	-1.61	0.0202	0.8351	RP11-555K2.4	novel transcript	NonCoding
TC0600012113.hg.1	9.39	10.07	-1.61	0.0463	0.9265	BMP5	bone morphogenetic protein 5	Multiple_Complex
TC1000011128.hg.1	7.32	8	-1.6	0.0194	0.8307	RNU6-1266P	RNA, U6 small nuclear 1266, pseudogene [Source:HGNC Symbol;Acc:HGNC:48229]	Small_RNA
TC1400010662.hg.1	5.74	6.42	-1.6	0.0264	0.8834	SNORD113-7	small nucleolar RNA, C/D box 113-7	Multiple_Complex
TC0500012289.hg.1	6.03	6.71	-1.6	0.0197	0.8324	AC005753.1	TEC	NonCoding
TC1200007055.hg.1	4.36	5.04	-1.6	0.0417	0.923	RP11-59N23.3; RP11-59N23.1	novel transcript	NonCoding
TC0200015246.hg.1	6.79	7.46	-1.59	0.0236	0.8629	STAT4	signal transducer and activator of transcription 4	Multiple_Complex
TC0400008382.hg.1	5.91	6.58	-1.59	0.0045	0.65	AC004067.5	novel transcript, antisense to CASP6	NonCoding
TC0200010236.hg.1	14.43	15.1	-1.59	0.0426	0.923	GULP1	GULP, engulfment adaptor PTB domain containing 1	Multiple_Complex
TC0800011984.hg.1	6.5	7.17	-1.59	0.0137	0.7777	RP11-570L14.2	novel transcript, ortholog of paternally expressed 13 (Mus musculus)	NonCoding									0.0419014	0.717424
TC1700011441.hg.1	7.72	8.39	-1.59	0.0339	0.9132	RPL31P57	ribosomal protein L31 pseudogene 57	Pseudogene
TC1900011925.hg.1	12.46	13.13	-1.59	0.0075	0.7093	ZNF91	zinc finger protein 91	NonCoding			0.0393818	0.996875					0.0128775	0.635127
TC1400008411.hg.1	8.14	8.81	-1.59	0.0012	0.4667	RP11-73M18.6	novel transcript, sense intronic to KLC1	NonCoding
TCUn_GL000218v100006435.hg.1	10.41	11.07	-1.59	0.0061	0.681	LOC100233156	Salzman2013 ALT_ACCEPTOR, ALT_DONOR, INTERNAL, intronic, ncRNA, OVERLAPTX best transcript NR_037872	NonCoding
TC0600013228.hg.1	6.97	7.63	-1.58	0.0042	0.6414	SLC2A12	solute carrier family 2 (facilitated glucose transporter), member 12	Multiple_Complex
TC0100009854.hg.1	8.79	9.45	-1.58	0.0042	0.6414	RP11-326G21.1	novel transcript	NonCoding
TC0Y00006847.hg.1	4.64	5.3	-1.58	0.0107	0.7527	TPTE2P4	transmembrane phosphoinositide 3-phosphatase and tensin homolog 2 pseudogene 4 [Source:HGNC Symbol;Acc:HGNC:38077]	Multiple_Complex
TC1700009962.hg.1	5.25	5.91	-1.58	3.4e-05	0.1451	Y_RNA	Y RNA [Source:RFAM;Acc:RF00019]	NonCoding
TC1700012273.hg.1	6.24	6.9	-1.58	0.0309	0.9028	LRRC37A17P	leucine-rich repeat containing 37 member A17, pseudogene [Source:HGNC Symbol;Acc:HGNC:48365]	Multiple_Complex
TC0500013322.hg.1	9.81	10.47	-1.57	0.0229	0.8563	NAIP	NLR family, apoptosis inhibitory protein	Multiple_Complex			0.0250469	0.996875			0.0344798	0.999984
TC0800011822.hg.1	4.85	5.5	-1.57	0.0067	0.6944	RNU7-181P	RNA, U7 small nuclear 181 pseudogene [Source:HGNC Symbol;Acc:HGNC:45715]	Small_RNA
TC0200016423.hg.1	6.33	6.98	-1.57	0.0057	0.6746	SPDYA	speedy/RINGO cell cycle regulator family member A	Multiple_Complex
TC1500010097.hg.1	8.28	8.93	-1.57	0.0183	0.8273	SCAPER	S-phase cyclin A-associated protein in the ER	Multiple_Complex
TC0X00007239.hg.1	11.11	11.75	-1.57	0.0114	0.7574	USP27X	ubiquitin specific peptidase 27, X-linked	Coding
TC0300011921.hg.1	4.69	5.34	-1.56	0.0002	0.2752	MTND6P6; MTCO1P35	mitochondrially encoded NADH:ubiquinone oxidoreductase core subunit 6 pseudogene 6 [Source:HGNC Symbol;Acc:HGNC:39469]; MT-CO1 pseudogene 35 [Source:HGNC Symbol;Acc:HGNC:52100]	Multiple_Complex							0.0415569	0.999984	0.00424996	0.568296
TC0700009499.hg.1	6.6	7.25	-1.56	0.0358	0.9132	TAS2R60	taste receptor, type 2, member 60	Coding
TC1600010966.hg.1	12.43	13.07	-1.56	0.009	0.7296	CDYL2	chromodomain protein, Y-like 2	Multiple_Complex
TC1100011983.hg.1	6.11	6.75	-1.55	0.0187	0.8289	VSTM5	V-set and transmembrane domain containing 5	Multiple_Complex
TC0600010388.hg.1	4.92	5.55	-1.55	0.0186	0.8276	RP11-532F6.3	novel transcript	NonCoding
TC0700009474.hg.1	6.17	6.81	-1.55	0.0334	0.9116	RP11-114L10.2	novel transcript, antisense to TRPV6	NonCoding
TC0X00010085.hg.1	12.85	13.48	-1.55	0.0063	0.6872	RN7SL648P	RNA, 7SL, cytoplasmic 648, pseudogene [Source:HGNC Symbol;Acc:HGNC:46664]	NonCoding
TC1300007226.hg.1	5.89	6.52	-1.55	0.0041	0.6414	MIR4703	microRNA 4703	Precursor_microRNA					0.0424602	0.999054			0.0466078	0.720468
TC1100010038.hg.1	6.09	6.72	-1.55	0.0092	0.7316	ST5	suppression of tumorigenicity 5	Multiple_Complex
TC0700010757.hg.1	4.52	5.15	-1.54	0.0292	0.8908	RP11-85E16.1	novel transcript	NonCoding
TC2000006721.hg.1	9.79	10.41	-1.54	0.0069	0.6979	BTBD3	BTB (POZ) domain containing 3	Multiple_Complex
TC0900007563.hg.1	6.93	7.56	-1.54	0.0268	0.8846	TMC1	transmembrane channel like 1	Multiple_Complex
TC0300011235.hg.1	5.32	5.95	-1.54	0.007	0.7014	CACNA2D3-AS1	CACNA2D3 antisense RNA 1	NonCoding
TC0X00011362.hg.1	8.97	9.6	-1.54	0.0138	0.7791	LOC401585; RP5-1158E12.3	uncharacterized LOC401585; novel transcript	NonCoding
TC1200006584.hg.1	5.44	6.06	-1.54	0.0476	0.9265	RP11-1038A11.1	novel transcript	NonCoding
TC1500010792.hg.1	7.35	7.98	-1.54	0.0395	0.9219	MCTP2	multiple C2 domains, transmembrane 2	Multiple_Complex
TC1700006569.hg.1	8.81	9.43	-1.54	0.0258	0.8782	RAP1GAP2	RAP1 GTPase activating protein 2	Multiple_Complex
TC0200016643.hg.1	12.27	12.89	-1.54	0.0091	0.7307	DNMT3A	DNA (cytosine-5-)-methyltransferase 3 alpha	Multiple_Complex
TC0600006888.hg.1	4.05	4.67	-1.54	0.0084	0.7209	HULC	hepatocellular carcinoma up-regulated long non-coding RNA	Multiple_Complex
TC0600008638.hg.1	4.67	5.28	-1.53	0.0032	0.6109	RP11-250B2.5	novel transcript	NonCoding
TC1200010983.hg.1	5.19	5.8	-1.53	0.0404	0.923	AVIL	advillin	Multiple_Complex
TC1300008972.hg.1	4.37	4.98	-1.53	0.0352	0.9132	RNA5SP29	RNA, 5S ribosomal pseudogene 29 [Source:HGNC Symbol;Acc:HGNC:42605]	Ribosomal
TCUn_GL000214v100006432.hg.1	8.49	9.1	-1.53	0.0238	0.8639	TCONS_00030036	Salzman2013 ALT_DONOR, downstream_end, ncRNA, OVERLAPTX, OVEXON best transcript TCONS_00030036	NonCoding
TC0500010511.hg.1	7.7	8.32	-1.53	0.0379	0.9161	C5orf42	chromosome 5 open reading frame 42	Multiple_Complex
TC0800010919.hg.1	6.84	7.45	-1.53	0.0174	0.818	CKS1BP7	CDC28 protein kinase regulatory subunit 1B pseudogene 7 [Source:HGNC Symbol;Acc:HGNC:1999]	Multiple_Complex
TC0400010256.hg.1	6.04	6.65	-1.53	0.0316	0.9039	CCDC149	coiled-coil domain containing 149	Multiple_Complex
TC0300013921.hg.1	7.99	8.6	-1.53	0.006	0.6808	PIGX	phosphatidylinositol glycan anchor biosynthesis class X	Multiple_Complex									0.0306211	0.703492
TC0X00011037.hg.1	3.31	3.92	-1.52	0.0003	0.3115	RNA5SP517	5S ribosomal pseudogene 517 [Source:HGNC Symbol;Acc:HGNC:43417]	Ribosomal
TC0900006540.hg.1	7.19	7.8	-1.52	0.0057	0.6746	MTND6P5	mitochondrially encoded NADH:ubiquinone oxidoreductase core subunit 6 pseudogene 5 [Source:HGNC Symbol;Acc:HGNC:39468]	Multiple_Complex
TC1300007983.hg.1	5.53	6.14	-1.52	0.0239	0.8639	LINC00370; RP11-54H7.2	long intergenic non-protein coding RNA 370 [Source:HGNC Symbol;Acc:HGNC:42692]; putative novel transcript	NonCoding
TC1800007422.hg.1	6.58	7.19	-1.52	0.0002	0.2616	RP11-845C23.2	novel transcript, sense intronic to NEDD4L	NonCoding
TC1100012172.hg.1	6.15	6.76	-1.52	0.0372	0.9132	OR2AL1P	olfactory receptor, family 2, subfamily AL, member 1 pseudogene	Multiple_Complex
TC0100015234.hg.1	16.86	17.46	-1.52	0.0331	0.9098	SLC16A4	solute carrier family 16, member 4	Multiple_Complex
TC0500010497.hg.1	8.98	9.59	-1.52	0.0169	0.8116	NADK2	NAD kinase 2, mitochondrial	Multiple_Complex									0.0334236	0.706393
TC0900006577.hg.1	7.28	7.88	-1.52	0.0242	0.8646	IL33	interleukin 33	Multiple_Complex
TC0500013349.hg.1	13.1	13.71	-1.52	0.0369	0.9132	FBN2	fibrillin 2	Multiple_Complex
TC0300010355.hg.1	5.65	6.25	-1.52	0.0044	0.6429	VN1R21P	vomeronasal 1 receptor 21 pseudogene	Pseudogene			0.0419013	0.996875
TC0300008726.hg.1	6.51	7.11	-1.52	0.0186	0.8275	TMED10P2	transmembrane emp24-like trafficking protein 10 (yeast) pseudogene 2 [Source:HGNC Symbol;Acc:HGNC:38105]	Pseudogene
TC0200007446.hg.1	10.91	11.51	-1.52	0.0264	0.8834	PRKCE	protein kinase C, epsilon	Multiple_Complex
TC1400008767.hg.1	7.5	8.1	-1.51	0.0268	0.8846	STXBP6	syntaxin binding protein 6 (amisyn)	Multiple_Complex			0.0282028	0.996875	0.0250384	0.999054			0.033767	0.707034
TC0600007930.hg.1	5.82	6.42	-1.51	0.0266	0.8846	Y_RNA	Y RNA [Source:RFAM;Acc:RF00019]	NonCoding
TC0300009998.hg.1	3.78	4.38	-1.51	0.0007	0.3995	RNU7-18P	RNA, U7 small nuclear 18 pseudogene [Source:HGNC Symbol;Acc:HGNC:34114]	Small_RNA							0.0255401	0.999984
TC0500010837.hg.1	12.14	12.74	-1.51	0.0242	0.8646	MIR548AE2	microRNA 548ae-2	Precursor_microRNA
TC1400010033.hg.1	4.25	4.84	-1.51	0.0375	0.9137	ASB2	ankyrin repeat and SOCS box containing 2	Multiple_Complex
TC0500011959.hg.1	5.27	5.87	-1.51	0.0405	0.923	CTC-228N24.2	novel transcript	NonCoding
TC1900006966.hg.1	4.85	5.44	-1.51	0.0078	0.7093	MIR5589	microRNA 5589	Precursor_microRNA
TC0300013812.hg.1	8.43	9.02	-1.51	0.0098	0.7467	TRAK1	trafficking protein, kinesin binding 1	Multiple_Complex
TCUn_GL000218v100006433.hg.1	7.81	8.4	-1.51	0.0103	0.7515	LOC389834; AL354822.1	ankyrin repeat domain 57 pseudogene	Multiple_Complex
TC2200009366.hg.1	6.12	6.71	-1.51	0.0097	0.7446	CHKB-CPT1B	CHKB-CPT1B readthrough (NMD candidate)	Multiple_Complex
TC1200007408.hg.1	9.02	9.61	-1.51	0.0366	0.9132	TMEM117	transmembrane protein 117	Multiple_Complex
TC2100007933.hg.1	5.11	5.7	-1.5	0.0012	0.4659	AP000253.1	novel transcript	NonCoding
TC0700010718.hg.1	6.66	7.25	-1.5	0.0416	0.923	DPY19L2P1	DPY19L2 pseudogene 1	Multiple_Complex
TC1200012295.hg.1	7.3	7.89	-1.5	0.0089	0.7267	RP11-214K3.22	novel transcript, sense intronic to CCDC92	NonCoding									0.0165557	0.661447
TC1700011525.hg.1	4.33	4.92	-1.5	0.003	0.6087	Y_RNA	Y RNA [Source:RFAM;Acc:RF00019]	NonCoding
TC1000011029.hg.1	5.45	6.04	-1.5	0.0085	0.7226	SYNPO2L	synaptopodin 2-like	Coding
TC0400009258.hg.1	10.06	10.64	-1.5	0.0474	0.9265	PALLD	palladin, cytoskeletal associated protein	Multiple_Complex
TC1500010062.hg.1	4.1	4.68	-1.5	0.0007	0.3967	RP11-69H7.3	novel protein, antisense to C15orf39	NonCoding
TC1000008947.hg.1	6.66	7.24	-1.5	0.01	0.749	RNU7-165P	RNA, U7 small nuclear 165 pseudogene [Source:HGNC Symbol;Acc:HGNC:45699]	Small_RNA
TC1500008893.hg.1	15.13	15.72	-1.5	0.0073	0.7093	MTMR10	myotubularin related protein 10	Multiple_Complex
TC0100014585.hg.1	6.62	7.2	-1.5	0.0108	0.7564	NEGR1	neuronal growth regulator 1	Multiple_Complex
TC0300008269.hg.1	5.24	5.82	-1.5	0.0083	0.72	LOC101929607; RP11-115H18.1; TCONS_l2_00019853	uncharacterized LOC101929607; Salzman2013 ANNOTATED, INTERNAL, ncRNA, OVEXON best transcript TCONS_l2_00019853; Salzman2013 ALT_DONOR, downstream_end, ncRNA, OVEXON best transcript TCONS_l2_00019853; novel transcript	NonCoding
TC1500008091.hg.1	5.19	5.77	-1.49	0.0161	0.8025	UBE2Q2P6	ubiquitin conjugating enzyme E2Q family member 2 pseudogene 6	Pseudogene
TC1800006800.hg.1	5.59	6.16	-1.49	0.0134	0.7761	CYP4F35P	cytochrome P450, family 4, subfamily F, polypeptide 35, pseudogene	Multiple_Complex
TC0800006863.hg.1	9.48	10.05	-1.49	0.0191	0.8293	RP11-468H14.2	novel transcript	NonCoding
TC1200007448.hg.1	5.97	6.55	-1.49	0.015	0.7941	OR7A19P	olfactory receptor, family 7, subfamily A, member 19 pseudogene	Pseudogene
TC0800011111.hg.1	5.86	6.43	-1.49	0.0018	0.5304	CTD-2006H14.2	novel transcript, antisense to FAM92A1	NonCoding
TC0100014304.hg.1	6.64	7.21	-1.48	0.0424	0.923	RP11-504A18.1	novel transcript	NonCoding
TC1500010916.hg.1	8.33	8.9	-1.48	0.0077	0.7093	UBE2Q2P1	ubiquitin-conjugating enzyme E2Q family member 2 pseudogene 1	Multiple_Complex
TC1800008269.hg.1	4.7	5.27	-1.48	0.0002	0.2447	UBE2CP2	ubiquitin conjugating enzyme E2C pseudogene 2	Multiple_Complex
TC0800012309.hg.1	6.03	6.59	-1.48	0.0057	0.6746	C8orf46	chromosome 8 open reading frame 46	Multiple_Complex
TC0200012323.hg.1	9.27	9.83	-1.47	0.0294	0.8938	RP11-449G16.1	novel transcript, sense intronic to MAP4K3	NonCoding
TC0100017248.hg.1	4.23	4.79	-1.47	0.0004	0.3451	RP11-61J19.5	novel transcript	NonCoding
TC0600008187.hg.1	4.89	5.45	-1.47	0.0199	0.8344	RN7SKP116	RNA, 7SK small nuclear pseudogene 116 [Source:HGNC Symbol;Acc:HGNC:45840]	NonCoding
TC0200016532.hg.1	6.53	7.09	-1.47	0.0479	0.9265	LOC440910	uncharacterized LOC440910	Multiple_Complex									0.0281318	0.701576
TC1200011216.hg.1	5.37	5.93	-1.47	0.0452	0.9265	MIR1279	microRNA 1279	Multiple_Complex
TC1900008400.hg.1	4.19	4.74	-1.47	0.0136	0.7766	CTD-2233K9.1	TEC	NonCoding			0.0136536	0.996875			0.0274777	0.999984
TC1800008891.hg.1	11.37	11.92	-1.47	0.0273	0.8846	BCL2	B-cell CLL/lymphoma 2	Multiple_Complex
TC0900010197.hg.1	4.77	5.32	-1.47	0.0187	0.8279	RP11-111F5.3	putative novel transcript	NonCoding
TC0200012008.hg.1	5.21	5.76	-1.47	0.0005	0.3634	AC012074.2	putative novel transcript	NonCoding
TC1000011401.hg.1	4.75	5.3	-1.47	0.0168	0.8116	RNU6-740P	RNA, U6 small nuclear 740, pseudogene [Source:HGNC Symbol;Acc:HGNC:47703]	Small_RNA
TC0700009505.hg.1	13.34	13.89	-1.46	0.0076	0.7093	TCAF1P1	TRPM8 channel-associated factor 1 pseudogene 1 [Source:HGNC Symbol;Acc:HGNC:33604]	Pseudogene
TC0300012854.hg.1	6.41	6.95	-1.46	0.0059	0.6787	ARHGEF26-AS1	ARHGEF26 antisense RNA 1	NonCoding
TC1900010866.hg.1	4.78	5.32	-1.46	0.0172	0.8149	AC115522.3	novel transcript	NonCoding
TC1900009750.hg.1	6.12	6.66	-1.46	0.0032	0.6109	CTD-2659N19.9	novel transcript	NonCoding
TC0700012867.hg.1	15.94	16.48	-1.46	0.0128	0.7716	TRPV6	transient receptor potential cation channel, subfamily V, member 6	Multiple_Complex
TC0700012898.hg.1	8.88	9.42	-1.45	0.0214	0.8392	TCAF1	TRPM8 channel-associated factor 1	Multiple_Complex
TC0600009143.hg.1	7.46	8	-1.45	0.0484	0.9274	SLC16A10	solute carrier family 16 (aromatic amino acid transporter), member 10	Multiple_Complex
TC1900011800.hg.1	4.66	5.2	-1.45	0.0025	0.5852	LILRB4	leukocyte immunoglobulin-like receptor, subfamily B (with TM and ITIM domains), member 4	Multiple_Complex
TC0600012199.hg.1	5.41	5.95	-1.45	0.0156	0.7971	EYS	eyes shut homolog (Drosophila)	Multiple_Complex			0.00202783	0.996875	0.0160772	0.999054	0.00695176	0.999984
TC1000009067.hg.1	6.93	7.47	-1.45	0.0045	0.65	GRK5	G protein-coupled receptor kinase 5	Multiple_Complex
TC0700008224.hg.1	4.35	4.89	-1.45	0.0077	0.7093	LOC101927378; AC003984.1	uncharacterized LOC101927378; novel transcript	NonCoding
TC0600008617.hg.1	7.97	8.51	-1.45	0.0362	0.9132	RP11-177G23.2	novel transcript	NonCoding
TC0100010806.hg.1	11.64	12.18	-1.45	0.0181	0.8273	XPR1	xenotropic and polytropic retrovirus receptor 1	Multiple_Complex
TC1000009229.hg.1	9.31	9.84	-1.45	0.0075	0.7093	Metazoa_SRP	Metazoan signal recognition particle RNA [Source:RFAM;Acc:RF00017]	NonCoding
TC0100013646.hg.1	5.92	6.46	-1.45	0.037	0.9132	RP11-131M11.2	TEC	NonCoding
TC0400011856.hg.1	3.78	4.31	-1.45	0.0257	0.8774	RP11-401I19.1	novel transcript	NonCoding
TC0X00007655.hg.1	6.41	6.94	-1.45	0.0364	0.9132	SLC16A2	solute carrier family 16, member 2 (thyroid hormone transporter)	Multiple_Complex
TC0800012473.hg.1	11.87	12.4	-1.45	0.0015	0.488	CASC7	cancer susceptibility candidate 7 (non-protein coding) [Source:HGNC Symbol;Acc:HGNC:48905]	NonCoding
TC0X00010883.hg.1	5.53	6.06	-1.45	0.0047	0.653	RNU6-616P	RNA, U6 small nuclear 616, pseudogene [Source:HGNC Symbol;Acc:HGNC:47579]	Small_RNA
TC1200009423.hg.1	4.72	5.25	-1.45	0.0085	0.7226	RP11-243M5.2; RP11-243M5.1	novel transcript	NonCoding
TC1100008307.hg.1	7.02	7.55	-1.44	0.0205	0.8351	MIR6754	microRNA 6754	Precursor_microRNA
TC0400011107.hg.1	5.09	5.62	-1.44	0.0486	0.9276	SNORD75	Small nucleolar RNA SNORD75 [Source:RFAM;Acc:RF00612]	Small_RNA
TC1100009937.hg.1	5.18	5.7	-1.44	0.0241	0.8639	OR52T1P	olfactory receptor, family 52, subfamily T, member 1 pseudogene	Pseudogene			0.00325348	0.996875			0.00599391	0.999984
TC1900008813.hg.1	5.71	6.24	-1.44	0.0019	0.5347	MIR371A	microRNA 371a	Precursor_microRNA
TC0400008453.hg.1	4.37	4.89	-1.44	0.0357	0.9132	MIR1243	microRNA 1243	Multiple_Complex
TC0600013147.hg.1	8.98	9.5	-1.44	0.0217	0.8426	ARHGAP18	Rho GTPase activating protein 18	Multiple_Complex
TC0X00011360.hg.1	5.66	6.19	-1.44	0.0088	0.7267	MIR221	microRNA 221	Precursor_microRNA
TC0700013442.hg.1	6.75	7.27	-1.44	0.0194	0.8304	LSMEM1	leucine-rich single-pass membrane protein 1	Multiple_Complex
TC1200010050.hg.1	4.42	4.94	-1.43	0.0212	0.8386	LMO3	LIM domain only 3 (rhombotin-like 2)	Multiple_Complex
TC0300010821.hg.1	9.04	9.55	-1.43	0.0305	0.9016	ULK4	unc-51 like kinase 4	Multiple_Complex
TC2000008656.hg.1	5.17	5.69	-1.43	0.0334	0.9116	LINC00656	long intergenic non-protein coding RNA 656	Multiple_Complex
TC0400007868.hg.1	6.27	6.78	-1.43	0.0309	0.9033	PARM1	prostate androgen-regulated mucin-like protein 1	Multiple_Complex			0.0257632	0.996875	0.0357174	0.999054
TC2100008541.hg.1	6.59	7.1	-1.43	0.0478	0.9265	ANKRD20A11P	ankyrin repeat domain 20 family, member A11, pseudogene	Multiple_Complex
TC0400012921.hg.1	6.49	7	-1.43	0.0185	0.8273	TLR1	toll-like receptor 1	Multiple_Complex
TC0100011355.hg.1	5.83	6.34	-1.43	0.0361	0.9132	LOC284581	uncharacterized LOC284581	NonCoding
TC1400010689.hg.1	9.04	9.55	-1.43	0.041	0.923	SNORD114-31	small nucleolar RNA, C/D box 114-31	Multiple_Complex
TCUn_GL000218v100006434.hg.1	6.03	6.54	-1.42	0.0079	0.7119	LOC100233156	Salzman2013 ALT_ACCEPTOR, ALT_DONOR, INTERNAL, intronic, ncRNA, OVERLAPTX best transcript NR_037872	NonCoding
TC0400008450.hg.1	5.89	6.39	-1.42	0.0272	0.8846	ANK2	ankyrin 2, neuronal	Multiple_Complex
TC1900008075.hg.1	9.81	10.32	-1.42	0.0196	0.8316	LGALS16	lectin, galactoside-binding, soluble, 16	Coding
TC2100006450.hg.1	3.56	4.07	-1.42	0.004	0.6404	CH507-210P18.1	novel transcript	NonCoding
TC0100014247.hg.1	11.16	11.67	-1.42	0.0068	0.6977	HSPB11	heat shock protein family B (small), member 11	Multiple_Complex
TC0Y00007126.hg.1	4.39	4.9	-1.42	0.0101	0.749	TAF9P2	TATA-box binding protein associated factor 9 pseudogene 2 [Source:HGNC Symbol;Acc:HGNC:31744]	Multiple_Complex
TC0600014170.hg.1	6.41	6.91	-1.42	0.001	0.429	CCDC162P	coiled-coil domain containing 162, pseudogene	Multiple_Complex
TC0600006728.hg.1	5.87	6.38	-1.42	0.0006	0.3709	RP3-406P24.5	TEC	Unassigned
TC0800010602.hg.1	3.88	4.38	-1.42	0.0309	0.9028	RP11-787D18.1	novel transcript	NonCoding
TC0100009221.hg.1	7.55	8.05	-1.42	0.0155	0.7971	VCAM1	vascular cell adhesion molecule 1	Multiple_Complex
TC1300008114.hg.1	8.55	9.05	-1.42	0.008	0.715	CUL4A	Memczak2013 ALT_ACCEPTOR, ALT_DONOR, coding, INTERNAL, intronic best transcript NM_001008895	NonCoding
TC1700012138.hg.1	4.87	5.37	-1.42	0.0061	0.681	RP13-638C3.4	novel transcript, antisense FOXK2	NonCoding
TC0100011971.hg.1	4.6	5.11	-1.42	0.0435	0.923	RNU5A-5P	RNA, U5A small nuclear 5, pseudogene [Source:HGNC Symbol;Acc:HGNC:42525]	Small_RNA
TC0600012968.hg.1	5.94	6.44	-1.41	0.0193	0.8303	TRAPPC3L	trafficking protein particle complex 3-like	Multiple_Complex									0.0410471	0.717424
TC1500008639.hg.1	4.72	5.22	-1.41	0.0104	0.7515	ZNF519P2	zinc finger protein 519 pseudogene 2 [Source:HGNC Symbol;Acc:HGNC:50786]	Multiple_Complex
TC0200008335.hg.1	8.09	8.59	-1.41	0.0125	0.7666	THNSL2	threonine synthase-like 2	Multiple_Complex					0.026941	0.999054	0.0432917	0.999984
TC0X00010821.hg.1	6.06	6.55	-1.41	0.0283	0.8896	OR5BH1P	olfactory receptor, family 5, subfamily BH, member 1 pseudogene	Pseudogene
TC0X00010177.hg.1	5.45	5.94	-1.41	0.0216	0.842	RNU6-974P	RNA, U6 small nuclear 974, pseudogene [Source:HGNC Symbol;Acc:HGNC:47937]	Small_RNA			0.0108844	0.996875	0.0233914	0.999054	0.0343624	0.999984	0.0208314	0.684065
TC0300009848.hg.1	4.24	4.73	-1.41	0.0266	0.8846	P3H2-AS1	P3H2 antisense RNA 1	NonCoding
TC0300012526.hg.1	4.46	4.96	-1.41	0.0431	0.923	RP11-305O4.3	novel transcript, antisense to PPP2R3A	NonCoding
TC1300007348.hg.1	5.22	5.71	-1.41	0.0149	0.793	RNY3P5	RNA, Ro-associated Y3 pseudogene 5 [Source:HGNC Symbol;Acc:HGNC:42489]	NonCoding									0.0416106	0.717424
TC1300007714.hg.1	4.92	5.42	-1.41	0.0066	0.6935	MIR548AS	microRNA 548as	Precursor_microRNA
TC1800008285.hg.1	13.42	13.91	-1.41	0.0089	0.729	NPC1	Niemann-Pick disease, type C1	Multiple_Complex
TC0400007306.hg.1	11.15	11.65	-1.41	0.023	0.8581	N4BP2	NEDD4 binding protein 2	Multiple_Complex
TC0700010522.hg.1	4.99	5.48	-1.41	0.0133	0.7761	AC003090.1	novel transcript	NonCoding			0.0197142	0.996875	0.0111307	0.999054	0.0337107	0.999984
TC0600010356.hg.1	6.04	6.53	-1.41	0.0076	0.7093	LINC00266-3	long intergenic non-protein coding RNA 266-3	Multiple_Complex
TC0100008522.hg.1	6.03	6.52	-1.41	0.0111	0.7574	RP4-802A10.1	novel transcript	NonCoding
TC1200008029.hg.1	3.81	4.3	-1.4	0.003	0.6087	RP11-305O6.3	novel transcript	NonCoding
TC0700010774.hg.1	4.95	5.44	-1.4	0.0126	0.767	TRGJP1	T cell receptor gamma joining P1	Coding
TC1400008063.hg.1	5.27	5.76	-1.4	0.0002	0.232	RP11-349I1.2	novel transcript, antisense to SERPINA9	NonCoding			0.0450534	0.996875	0.0235652	0.999054
TC0100016787.hg.1	6.53	7.02	-1.4	0.0075	0.7093	snoU109	Small nucleolar RNA U109 [Source:RFAM;Acc:RF01233]	Small_RNA
TC0900012156.hg.1	5.36	5.85	-1.4	0.0041	0.6414	PALM2	paralemmin 2	Multiple_Complex
TC1500006726.hg.1	6.84	7.32	-1.4	0.0045	0.644	ULK4P1; ULK4P2	ULK4 pseudogene 1; ULK4 pseudogene 2	Multiple_Complex
TC0300013582.hg.1	4.19	4.68	-1.4	0.0018	0.5338	DPPA2P3	developmental pluripotency associated 2 pseudogene 3	Multiple_Complex
TC0200012782.hg.1	3.33	3.81	-1.4	0.0079	0.7102	AC092155.4	novel transcript	NonCoding
TC0100009463.hg.1	7.2	7.69	-1.4	0.0058	0.6759	SLC16A1-AS1	SLC16A1 antisense RNA 1	NonCoding
TC0400009976.hg.1	7.19	7.67	-1.4	0.0152	0.7957	RP11-774O3.3	novel transcript	NonCoding					0.0119682	0.999054	0.0126624	0.999984
TC0200015336.hg.1	6.49	6.97	-1.4	0.0248	0.8686	ANKRD44	ankyrin repeat domain 44	Multiple_Complex									0.031702	0.703492
TC2100006509.hg.1	9.87	10.36	-1.4	0.0142	0.7825	LOC101930100; bP-21264C1.2	uncharacterized LOC101930100; novel transcript	NonCoding
TC1800006482.hg.1	4.55	5.03	-1.4	0.0131	0.775	snoU109	Small nucleolar RNA U109 [Source:RFAM;Acc:RF01233]	Small_RNA
TC0100016656.hg.1	6.57	7.05	-1.4	0.0187	0.8279	NCF2	neutrophil cytosolic factor 2	Multiple_Complex
TC1500009577.hg.1	6.88	7.37	-1.4	0.0229	0.8564	RN7SKP95	RNA, 7SK small nuclear pseudogene 95 [Source:HGNC Symbol;Acc:HGNC:45819]	NonCoding
TC1000011352.hg.1	4.02	4.5	-1.4	0.0079	0.7127	KLLN	killin, p53-regulated DNA replication inhibitor	Coding
TC1600011057.hg.1	5.44	5.92	-1.4	0.0053	0.6707	RP11-517C16.2	novel transcript, antisense to ATP2C2	NonCoding
TC0100009866.hg.1	9.66	10.14	-1.39	0.046	0.9265	FCGR1A	Fc fragment of IgG, high affinity Ia, receptor (CD64)	Multiple_Complex
TC1900008962.hg.1	5.78	6.26	-1.39	0.0261	0.8816	ZNF667-AS1	ZNF667 antisense RNA 1 (head to head)	Multiple_Complex
TC0900007014.hg.1	9.16	9.64	-1.39	0.0437	0.923	RNU4ATAC11P	RNA, U4atac small nuclear 11, pseudogene [Source:HGNC Symbol;Acc:HGNC:46897]	Small_RNA
TC0900009579.hg.1	9.48	9.96	-1.39	0.0438	0.923	ZDHHC21	zinc finger, DHHC-type containing 21	Multiple_Complex
TC1100008453.hg.1	10.36	10.83	-1.39	0.0387	0.9184	SLCO2B1	solute carrier organic anion transporter family, member 2B1	Multiple_Complex
TC1100012165.hg.1	15.2	15.67	-1.39	0.0373	0.9137	CASP4	caspase 4	Multiple_Complex
TC0200014819.hg.1	6.52	7	-1.39	0.0066	0.6923	SCN9A	sodium channel, voltage gated, type IX alpha subunit	Multiple_Complex
TC1100007760.hg.1	5.33	5.81	-1.39	0.044	0.9237	OOSP1	oocyte secreted protein 1, pseudogene	Multiple_Complex
TC0500007532.hg.1	4.45	4.92	-1.39	0.0035	0.6208	PART1	prostate androgen-regulated transcript 1 (non-protein coding)	NonCoding									0.0176251	0.66762
TC0400012126.hg.1	7.32	7.79	-1.39	0.0084	0.7206	GATB	glutamyl-tRNA(Gln) amidotransferase, subunit B	Multiple_Complex
TC1800008675.hg.1	6.3	6.77	-1.39	0.0456	0.9265	MIR4320	microRNA 4320	Multiple_Complex
TC1400010685.hg.1	8.39	8.86	-1.39	0.0254	0.8749	SNORD114-27	small nucleolar RNA, C/D box 114-27	Multiple_Complex
TC1900007463.hg.1	3.22	3.69	-1.39	0.0021	0.5559	BNIP3P15	BCL2/adenovirus E1B 19kDa interacting protein 3 pseudogene 15 [Source:HGNC Symbol;Acc:HGNC:49695]	Multiple_Complex
TC0100011196.hg.1	5.66	6.13	-1.39	0.0197	0.8324	MIR6739	microRNA 6739	Precursor_microRNA
TC1600008532.hg.1	4.44	4.91	-1.38	0.0121	0.7666	RP11-319G9.3	novel transcript, sense intronic to WWOX	NonCoding
TC0900008090.hg.1	6.84	7.31	-1.38	0.0396	0.9219	RNU2-46P	RNA, U2 small nuclear 46, pseudogene [Source:HGNC Symbol;Acc:HGNC:48539]	Small_RNA			0.0358659	0.996875
TC1600010110.hg.1	6.21	6.68	-1.38	0.0403	0.923	IGHV3OR16-7	immunoglobulin heavy variable 3/OR16-7 (pseudogene)	Multiple_Complex
TC0600012539.hg.1	6.02	6.49	-1.38	0.0261	0.8823	GABRR1	gamma-aminobutyric acid (GABA) A receptor, rho 1	Multiple_Complex
TC0100009656.hg.1	5.5	5.97	-1.38	0.0343	0.9132	FCGR1B	Fc fragment of IgG, high affinity Ib, receptor (CD64)	Multiple_Complex
TC0800010564.hg.1	4.57	5.03	-1.38	0.0367	0.9132	SNORA51	Small nucleolar RNA SNORA51 [Source:RFAM;Acc:RF00432]	Small_RNA
TC1200007512.hg.1	6.03	6.49	-1.38	0.0015	0.491	RP11-370I10.12	novel transcript	NonCoding
TC0400010404.hg.1	3.59	4.06	-1.38	0.0407	0.923	RP11-431M7.2	putative novel transcript	NonCoding
TC0400012611.hg.1	7.9	8.37	-1.38	0.0035	0.6208	RP11-326I11.5	novel transcript, sense intronic to IRF2	NonCoding
TC1400008260.hg.1	7.89	8.36	-1.38	0.0336	0.9118	SNORD114-11	small nucleolar RNA, C/D box 114-11	Multiple_Complex
TC0200012410.hg.1	4.05	4.52	-1.38	0.0345	0.9132	Y_RNA	Y RNA [Source:RFAM;Acc:RF00019]	NonCoding
TC0300013214.hg.1	5.81	6.27	-1.38	0.0022	0.5583	MTND5P15	mitochondrially encoded NADH:ubiquinone oxidoreductase core subunit 5 pseudogene 15 [Source:HGNC Symbol;Acc:HGNC:42277]	Multiple_Complex
TC2100006927.hg.1	3.88	4.34	-1.38	0.0296	0.8952	SNORA33	Small nucleolar RNA SNORA33 [Source:RFAM;Acc:RF00438]	Small_RNA
TC1900008205.hg.1	5.97	6.43	-1.38	0.0477	0.9265	LOC100289650; AC004603.4	uncharacterized LOC100289650; putative novel transcript	NonCoding									0.0488951	0.721886
TC1700007008.hg.1	6.23	6.69	-1.38	0.0099	0.7468	RNU6-314P	RNA, U6 small nuclear 314, pseudogene [Source:HGNC Symbol;Acc:HGNC:47277]	Small_RNA
TC0200007978.hg.1	5.23	5.69	-1.38	0.0411	0.923	ANKRD53	ankyrin repeat domain 53	Multiple_Complex
TC2200008001.hg.1	9.78	10.24	-1.38	0.0405	0.923	TXNRD2	thioredoxin reductase 2	Multiple_Complex
TC1000007471.hg.1	5.27	5.73	-1.38	0.0441	0.9237	ALOX5	arachidonate 5-lipoxygenase	Multiple_Complex
TC1300009274.hg.1	4.73	5.19	-1.38	0.0223	0.8501	LMO7-AS1	LMO7 antisense RNA 1	NonCoding
TC0900007768.hg.1	9.31	9.77	-1.38	0.0291	0.8908	LOC389765	kinesin family member 27 pseudogene	Multiple_Complex
TC1600009534.hg.1	3.95	4.42	-1.38	0.0338	0.9132	AF001548.3	novel transcript	Unassigned
TC0100018168.hg.1	5.27	5.73	-1.38	0.0066	0.6938	NPPA-AS1_2; NPPA-AS1	NPPA antisense RNA 1 conserved region 2 [Source:RFAM;Acc:RF02157]; Salzman2013 ANNOTATED, INTERNAL, ncRNA, OVERLAPTX, OVEXON best transcript NR_037806	NonCoding
TC0100018079.hg.1	3.45	3.91	-1.38	0.0061	0.681	SNORA25	Small nucleolar RNA SNORA25 [Source:RFAM;Acc:RF00402]	Small_RNA
TC0X00010870.hg.1	6.65	7.11	-1.38	0.0018	0.5338	MIR450A2	microRNA 450a-2	Multiple_Complex
TC0100010472.hg.1	4.7	5.16	-1.38	0.0054	0.6707	RNA5SP64	5S ribosomal pseudogene 64 [Source:HGNC Symbol;Acc:HGNC:42841]	Ribosomal
TC2200008192.hg.1	4.26	4.72	-1.38	0.0415	0.923	KB-1125A3.12	novel transcript, antisense to SLC2A11	NonCoding
TC1400009909.hg.1	3.75	4.21	-1.38	0.0136	0.7766	RP11-594C13.1	novel transcript	NonCoding
TC2000008587.hg.1	11.37	11.83	-1.38	0.0476	0.9265	RALGAPA2	Ral GTPase activating protein, alpha subunit 2 (catalytic)	Multiple_Complex
TC0300007610.hg.1	10.46	10.92	-1.37	0.0455	0.9265	PXK	PX domain containing serine/threonine kinase	Multiple_Complex
TC1500010760.hg.1	5.07	5.53	-1.37	0.0122	0.7666	EWSAT1	Ewing sarcoma associated transcript 1	NonCoding
TC1400007976.hg.1	6.62	7.08	-1.37	0.0101	0.749	RNU7-30P	RNA, U7 small nuclear 30 pseudogene [Source:HGNC Symbol;Acc:HGNC:34126]	Small_RNA
TC0800011764.hg.1	6.36	6.82	-1.37	0.0204	0.8351	FAM84B	family with sequence similarity 84, member B	Multiple_Complex
TC0700013553.hg.1	4.45	4.9	-1.37	0.0145	0.7902	ZPBP	zona pellucida binding protein	NonCoding
TC0600011070.hg.1	6.05	6.5	-1.37	0.0106	0.752	RP1-30M3.5	novel transcript antisense to ACOT13	NonCoding
TC0800009755.hg.1	3.56	4.01	-1.37	0.0025	0.5933	MTND4LP26	mitochondrially encoded NADH:ubiquinone oxidoreductase core subunit 4L pseudogene 26 [Source:HGNC Symbol;Acc:HGNC:42260]	Multiple_Complex
TC1800009082.hg.1	4.44	4.9	-1.37	0.0287	0.8908	RP11-94B19.7	novel transcript	NonCoding			0.0077295	0.996875			0.0153597	0.999984	0.0147567	0.649017
TC0200015885.hg.1	4.99	5.45	-1.37	0.0484	0.9274	FAM124B	family with sequence similarity 124 member B	Multiple_Complex									0.00050313	0.513739
TC0300013482.hg.1	4.31	4.77	-1.37	0.0127	0.769	LPP-AS2	LPP antisense RNA 2	NonCoding
TC1300008971.hg.1	5.5	5.95	-1.37	0.0475	0.9265	GUCY1B2	guanylate cyclase 1, soluble, beta 2 (pseudogene)	Multiple_Complex
TC1200012031.hg.1	3.62	4.07	-1.37	0.0468	0.9265	RP11-116D17.5	novel transcript	NonCoding									0.0388093	0.717424
TC0100012929.hg.1	4.42	4.88	-1.37	0.0037	0.6282	RP5-845O24.8	putative novel transcript	NonCoding
TC0100010735.hg.1	13.21	13.66	-1.36	0.0026	0.6014	RASAL2	RAS protein activator like 2	Multiple_Complex
TC1000012554.hg.1	6.02	6.47	-1.36	0.0071	0.7054	FAM25C	family with sequence similarity 25, member C	Coding
TC0800008658.hg.1	7.54	7.99	-1.36	0.0204	0.8351	COLEC10	collectin sub-family member 10 (C-type lectin)	Multiple_Complex			0.0247194	0.996875	0.0299406	0.999054			0.00866239	0.603465
TC0200012693.hg.1	4.13	4.58	-1.36	0.0445	0.924	RP11-444A22.1	novel transcript	NonCoding
TC1100008818.hg.1	4.93	5.38	-1.36	0.0325	0.9072	ST13P11	suppression of tumorigenicity 13 (colon carcinoma) (Hsp70 interacting protein) pseudogene 11	Pseudogene
TC0400008305.hg.1	4.48	4.93	-1.36	0.0444	0.924	RNU6-635P	RNA, U6 small nuclear 635, pseudogene [Source:HGNC Symbol;Acc:HGNC:47598]	Small_RNA
TC0600007087.hg.1	14.14	14.59	-1.36	0.0292	0.8908	CAP2	CAP, adenylate cyclase-associated protein, 2 (yeast)	Multiple_Complex
TC0500012413.hg.1	7.15	7.59	-1.36	0.033	0.9098	MIR584	microRNA 584	Multiple_Complex
TC1100012521.hg.1	5.71	6.16	-1.36	0.0027	0.6087	ACA64	Small nucleolar RNA ACA64 [Source:RFAM;Acc:RF01225]	Small_RNA
TC1000008940.hg.1	4.4	4.84	-1.36	0.0017	0.5179	LOC143188	Salzman2013 ANNOTATED, ncRNA, OVEXON best transcript NR_015409	NonCoding
TC1800007905.hg.1	11.58	12.02	-1.36	0.0146	0.7909	LPIN2	lipin 2	Multiple_Complex
TC1200012294.hg.1	5.57	6.02	-1.36	0.0263	0.8834	RP11-214K3.23	novel transcript, sense intronic to CCDC92	NonCoding
TC0200008724.hg.1	6.64	7.08	-1.36	0.0493	0.9288	MRPS9	mitochondrial ribosomal protein S9	Multiple_Complex
TC2200007907.hg.1	6.85	7.29	-1.36	0.0365	0.9132	MIR3198-1	microRNA 3198-1	Precursor_microRNA
TC1000007603.hg.1	11.6	12.05	-1.36	0.0137	0.7783	FAM21A	family with sequence similarity 21, member A	Multiple_Complex
TC0100014093.hg.1	3.84	4.28	-1.36	0.0142	0.7825	RPL21P24	ribosomal protein L21 pseudogene 24 [Source:HGNC Symbol;Acc:HGNC:35702]	Multiple_Complex
TC0300010538.hg.1	4.59	5.03	-1.36	0.0273	0.8846	SNORD5	Small nucleolar RNA SNORD5 [Source:RFAM;Acc:RF01161]	Small_RNA
TC1500010067.hg.1	6.07	6.51	-1.36	0.033	0.9098	DNM1P34	dynamin 1 pseudogene 34	Multiple_Complex
TC0100014302.hg.1	5.39	5.83	-1.36	0.0186	0.8275	RPSAP20	ribosomal protein SA pseudogene 20 [Source:HGNC Symbol;Acc:HGNC:35595]	Pseudogene									0.0062933	0.584807
TC0500008491.hg.1	5.66	6.1	-1.36	0.0282	0.8889	PRDM6	PR domain containing 6	Multiple_Complex
TC0300013240.hg.1	4.67	5.1	-1.36	0.0166	0.808	RNU6-1120P	RNA, U6 small nuclear 1120, pseudogene [Source:HGNC Symbol;Acc:HGNC:48083]	Small_RNA									0.0386796	0.717424
TC0200014160.hg.1	6.85	7.28	-1.35	0.0333	0.9116	BIN1	bridging integrator 1	Multiple_Complex
TC1200012593.hg.1	6.01	6.45	-1.35	0.035	0.9132	CLEC4A	C-type lectin domain family 4, member A	Coding
TC2100006614.hg.1	4.94	5.38	-1.35	0.0193	0.8303	RNU6-1326P	RNA, U6 small nuclear 1326, pseudogene [Source:HGNC Symbol;Acc:HGNC:48289]	Small_RNA
TC1900008649.hg.1	4.16	4.6	-1.35	0.0087	0.7267	CEACAM18	carcinoembryonic antigen-related cell adhesion molecule 18	Coding
TC0900007452.hg.1	4.25	4.69	-1.35	0.0213	0.8387	ZNF658	zinc finger protein 658	Coding
TC0500006602.hg.1	4.66	5.1	-1.35	0.0475	0.9265	LOC101929153; CTD-2161F6.3	uncharacterized LOC101929153; novel transcript	NonCoding
TC1300006842.hg.1	4.69	5.12	-1.35	0.0055	0.6722	RP11-179A7.2	novel transcript	NonCoding
TC0600012116.hg.1	8.41	8.85	-1.35	0.0279	0.8866	COL21A1	collagen, type XXI, alpha 1	Multiple_Complex
TC1400010539.hg.1	4.2	4.63	-1.35	0.0183	0.8273	IGHV3-65	immunoglobulin heavy variable 3-65 (pseudogene)	Multiple_Complex
TC0X00008420.hg.1	3.24	3.68	-1.35	0.0406	0.923	OR1AA1P	olfactory receptor, family 1, subfamily AA, member 1 pseudogene	Multiple_Complex
TC0X00008922.hg.1	4.32	4.75	-1.35	0.048	0.9265	LINC00102	long intergenic non-protein coding RNA 102	NonCoding
TC0Y00006906.hg.1	4.32	4.75	-1.35	0.048	0.9265	LINC00102	Homo sapiens long intergenic non-protein coding RNA 102 (LINC00102), long non-coding RNA.; long intergenic non-protein coding RNA 102 [Source:HGNC Symbol;Acc:HGNC:30470]; long intergenic non-protein coding RNA 102 [Source:HGNC Symbol;Acc:30470]	NonCoding
TC0100016566.hg.1	5.88	6.32	-1.35	0.0399	0.9223	RP11-12M5.4	novel transcript	NonCoding
TC1900011693.hg.1	7.92	8.36	-1.35	0.0409	0.923	ZNF429	zinc finger protein 429	Coding
TC2200009226.hg.1	3.19	3.62	-1.35	0.0069	0.6979	BMP6P1	bone morphogenetic protein 6 pseudogene 1	Multiple_Complex
TC1300008918.hg.1	5.95	6.38	-1.35	0.0157	0.7971	RCBTB1	regulator of chromosome condensation (RCC1) and BTB (POZ) domain containing protein 1	Multiple_Complex
TC0800010245.hg.1	4.01	4.44	-1.35	0.0209	0.8383	RP11-360L9.7	novel transcript, antisense to GINS4	NonCoding
TC1200012135.hg.1	5.27	5.7	-1.35	0.0385	0.9175	LOC105370024; RP11-64B16.3	uncharacterized LOC105370024; novel transcript	NonCoding
TC0900009775.hg.1	6.04	6.47	-1.35	0.0236	0.8629	EQTN	equatorin, sperm acrosome associated	Multiple_Complex
TC0200013240.hg.1	5.7	6.13	-1.35	0.0435	0.923	AC022210.1	Uncharacterized protein [Source:UniProtKB/TrEMBL;Acc:A0A096LP67]	Coding
TC2000006861.hg.1	9.64	10.06	-1.35	0.047	0.9265	RIN2	Ras and Rab interactor 2	Multiple_Complex
TC0100016028.hg.1	4.08	4.51	-1.35	0.0089	0.7267	MIR765	microRNA 765	Precursor_microRNA
TC1400010693.hg.1	11.4	11.83	-1.35	0.0007	0.3995	KLC1	kinesin light chain 1	Multiple_Complex			0.0257844	0.996875
TC2200008241.hg.1	4.08	4.51	-1.35	0.0054	0.6707	CTA-243E7.3	novel transcript	NonCoding
TC0600010064.hg.1	5.68	6.11	-1.35	0.021	0.8383	MAS1	MAS1 proto-oncogene, G protein-coupled receptor	Coding
TC0800007012.hg.1	5.01	5.44	-1.35	0.0262	0.8834	LOC389641; RP11-1149O23.3	uncharacterized LOC389641; novel transcript, antisense to TNFRSF10A	NonCoding
TC0100014013.hg.1	6.03	6.46	-1.34	0.0136	0.7766	CCDC163P	coiled-coil domain containing 163, pseudogene	Multiple_Complex
TC1700006583.hg.1	5.55	5.97	-1.34	0.0481	0.9269	ASPA	aspartoacylase	Coding
TC0100007964.hg.1	5.98	6.4	-1.34	0.0075	0.7093	ZNF684	zinc finger protein 684	Multiple_Complex
TC1100009947.hg.1	7.51	7.94	-1.34	0.0422	0.923	OR52E6	olfactory receptor, family 52, subfamily E, member 6	Coding
TC1700011653.hg.1	4.29	4.71	-1.34	0.0024	0.5806	SDK2	sidekick cell adhesion molecule 2	Multiple_Complex
TC0200008796.hg.1	3.93	4.35	-1.34	0.0354	0.9132	WASF1P1	WASF1 pseudogene 1 [Source:HGNC Symbol;Acc:HGNC:51533]	Multiple_Complex
TC0800010797.hg.1	4.6	5.02	-1.34	0.0086	0.7242	RNU6-285P	RNA, U6 small nuclear 285, pseudogene [Source:HGNC Symbol;Acc:HGNC:47248]	Small_RNA
TC0400007182.hg.1	5.11	5.54	-1.34	0.0116	0.761	LOC101927363; RP11-240A16.1	uncharacterized LOC101927363; novel transcript	NonCoding			0.0211124	0.996875	0.0121322	0.999054	0.0364486	0.999984
TC1900007885.hg.1	5.23	5.65	-1.34	0.0265	0.8846	ARHGAP33	Rho GTPase activating protein 33	Multiple_Complex
TC0100011744.hg.1	7.26	7.68	-1.34	0.0426	0.923	RNU6-1008P	RNA, U6 small nuclear 1008, pseudogene [Source:HGNC Symbol;Acc:HGNC:47971]	Small_RNA
TC1600009788.hg.1	17.28	17.7	-1.34	0.0148	0.793	LCMT1-AS2	LCMT1 antisense RNA 2	NonCoding
TC0900009675.hg.1	4.54	4.96	-1.34	0.0063	0.6879	MIR4474	microRNA 4474	Precursor_microRNA
TC0400007526.hg.1	6.33	6.75	-1.34	0.0075	0.7093	LNX1-AS2	LNX1 antisense RNA 2	NonCoding
TC0200008167.hg.1	4.1	4.52	-1.34	0.0227	0.8541	REG3G	regenerating islet-derived 3 gamma	Multiple_Complex
TC0X00009339.hg.1	14.1	14.51	-1.34	0.0476	0.9265	TAB3	TGF-beta activated kinase 1/MAP3K7 binding protein 3	Multiple_Complex
TC0700011318.hg.1	15.91	16.33	-1.34	0.0379	0.916	ERV3-1; ZNF117	endogenous retrovirus group 3, member 1; zinc finger protein 117	Multiple_Complex
TC0500011414.hg.1	5.02	5.44	-1.34	0.0172	0.8151	LINC00461; MIR9-2	long intergenic non-protein coding RNA 461; microRNA 9-2	Multiple_Complex			0.0378318	0.996875	0.0469091	0.999054
TC0500011347.hg.1	8.22	8.64	-1.34	0.0379	0.916	HAPLN1	hyaluronan and proteoglycan link protein 1	Multiple_Complex
TC1000006952.hg.1	5.17	5.59	-1.34	0.021	0.8383	MIR4675	microRNA 4675	Precursor_microRNA
TC0900010786.hg.1	4.19	4.61	-1.34	0.0189	0.8289	RP11-100G15.10	putative novel transcript	NonCoding
TC1300008651.hg.1	4.36	4.78	-1.34	0.0036	0.6226	LINC00571	long intergenic non-protein coding RNA 571	Multiple_Complex
TC0600012809.hg.1	6.94	7.36	-1.34	0.0057	0.6746	PTCHD3P3	patched domain containing 3 pseudogene 3 [Source:HGNC Symbol;Acc:HGNC:44947]	Pseudogene
TC0200014982.hg.1	4.45	4.87	-1.33	0.0019	0.5439	RN7SL65P	RNA, 7SL, cytoplasmic 65, pseudogene [Source:HGNC Symbol;Acc:HGNC:46081]	NonCoding
TC1500009027.hg.1	4.05	4.46	-1.33	0.0206	0.8365	RP11-184D12.1	novel transcript	NonCoding
TC0X00007702.hg.1	7.7	8.12	-1.33	0.0078	0.7093	RNU6-854P	RNA, U6 small nuclear 854, pseudogene [Source:HGNC Symbol;Acc:HGNC:47817]	Small_RNA
TC2000007453.hg.1	6.21	6.62	-1.33	0.0009	0.4235	MIR3646	microRNA 3646	Precursor_microRNA
TC1200012399.hg.1	5.5	5.91	-1.33	0.0164	0.8073	LINC00508	long intergenic non-protein coding RNA 508	NonCoding
TC0300008724.hg.1	5.94	6.35	-1.33	0.0063	0.6872	GATA2-AS1	GATA2 antisense RNA 1	NonCoding
TC0700010647.hg.1	3.57	3.98	-1.33	0.0356	0.9132	AC004691.5	putative novel transcript	NonCoding			0.0392474	0.996875					0.0426944	0.717424
TC1200011584.hg.1	4.33	4.74	-1.33	0.0435	0.923	RP11-167N24.4	novel transcript	NonCoding
TC0800011702.hg.1	4.22	4.63	-1.33	0.014	0.7817	LOC101927588; RP11-37N22.1	uncharacterized LOC101927588; novel transcript	NonCoding
TC1900010431.hg.1	8.36	8.77	-1.33	0.0254	0.8748	ZNF807	zinc finger protein 807	Multiple_Complex
TC1100009942.hg.1	5.81	6.22	-1.33	0.0398	0.9223	TRIM22	Memczak2013 ANTISENSE, CDS, coding, INTERNAL, UTR5 best transcript NM_001199573	NonCoding
TC0500008844.hg.1	6.65	7.06	-1.33	0.0195	0.8311	Y_RNA	Y RNA [Source:RFAM;Acc:RF00019]	NonCoding
TC1800009250.hg.1	5	5.41	-1.33	0.0393	0.9214	LINC00908	long intergenic non-protein coding RNA 908	Multiple_Complex
TC0300013679.hg.1	9.15	9.56	-1.33	0.0475	0.9265	SDHAP1	succinate dehydrogenase complex subunit A, flavoprotein pseudogene 1	Multiple_Complex
TC1800006938.hg.1	6.25	6.66	-1.33	0.0341	0.9132	RP11-25D3.1	novel transcript, sense intronic to TAF4B	NonCoding
TC0200014257.hg.1	8.27	8.68	-1.33	0.0462	0.9265	MTND6P8	mitochondrially encoded NADH:ubiquinone oxidoreductase core subunit 6 pseudogene 8 [Source:HGNC Symbol;Acc:HGNC:39471]	Multiple_Complex
TC0500007121.hg.1	5.47	5.87	-1.33	0.012	0.7653	RPL21P54	ribosomal protein L21 pseudogene 54	Multiple_Complex
TC0900007812.hg.1	13.95	14.35	-1.33	0.0173	0.818	DAPK1-IT1; RP11-40C6.3	DAPK1 intronic transcript 1 (non-protein coding) [Source:HGNC Symbol;Acc:HGNC:43591]; putative novel transcript; DAPK1 intronic transcript 1 [Source:HGNC Symbol;Acc:HGNC:43591]	NonCoding
TC1200012510.hg.1	4.2	4.61	-1.33	0.0083	0.7195	EP400NL	Memczak2013 ANTISENSE, INTERNAL, intronic, ncRNA best transcript NR_003290	NonCoding
TC1200010944.hg.1	6.54	6.95	-1.33	0.0311	0.9039	ZBTB39	zinc finger and BTB domain containing 39	Coding									0.0226575	0.693765
TC1100009957.hg.1	3.41	3.81	-1.32	0.0289	0.8908	OR52X1P	olfactory receptor, family 52, subfamily X, member 1 pseudogene	Pseudogene			0.0248545	0.996875					0.0204157	0.681039
TC0600010740.hg.1	4.77	5.17	-1.32	0.011	0.7571	RP3-512B11.3	novel transcript, antisense to DSP	NonCoding
TC2000007066.hg.1	3.86	4.27	-1.32	0.0124	0.7666	DKKL1P1	dickkopf-like 1 pseudogene 1 [Source:HGNC Symbol;Acc:HGNC:16593]	Pseudogene
TC0100018307.hg.1	3.99	4.39	-1.32	0.0166	0.808	ACKR1	atypical chemokine receptor 1 (Duffy blood group)	Coding
TC0400012132.hg.1	4.68	5.08	-1.32	0.0401	0.923	RNA5SP169	5S ribosomal pseudogene 169 [Source:HGNC Symbol;Acc:HGNC:43069]	Ribosomal									0.00562001	0.574947
TC1100012886.hg.1	5.45	5.86	-1.32	0.0341	0.9132	OPCML	opioid binding protein/cell adhesion molecule-like	NonCoding
TC1800007012.hg.1	5.84	6.24	-1.32	0.0223	0.8501	Y_RNA	Y RNA [Source:RFAM;Acc:RF00019]	NonCoding
TC1000008270.hg.1	3.82	4.22	-1.32	0.0116	0.7615	C10orf99	chromosome 10 open reading frame 99	Multiple_Complex									0.0226322	0.693765
TC0200013581.hg.1	7.23	7.63	-1.32	0.0356	0.9132	RNU7-96P	RNA, U7 small nuclear 96 pseudogene [Source:HGNC Symbol;Acc:HGNC:45630]	Small_RNA
TC1400007946.hg.1	4.92	5.32	-1.32	0.047	0.9265	Y_RNA	Y RNA [Source:RFAM;Acc:RF00019]	NonCoding
TC1100009119.hg.1	5.77	6.17	-1.32	0.0362	0.9132	snoU13	Small nucleolar RNA U13 [Source:RFAM;Acc:RF01210]	Multiple_Complex
TC1100012314.hg.1	4.7	5.1	-1.32	0.0222	0.8496	PIH1D2	PIH1 domain containing 2	Multiple_Complex
TC1200007937.hg.1	4.01	4.41	-1.32	0.0228	0.8555	RP11-316A16.1	novel transcript	NonCoding
TC1000011842.hg.1	4.61	5.01	-1.32	0.0302	0.8992	GUCY2GP	guanylate cyclase 2G, pseudogene	Multiple_Complex
TC1300009635.hg.1	4.89	5.29	-1.32	0.0052	0.6658	PCCA-AS1	PCCA antisense RNA 1	NonCoding
TC0200012123.hg.1	5.03	5.43	-1.32	0.0112	0.7574	AC074011.2	putative novel transcript	NonCoding
TC1900012055.hg.1	7.66	8.06	-1.32	0.0472	0.9265	VN1R1	vomeronasal 1 receptor 1	Multiple_Complex
TC1200012162.hg.1	4.02	4.42	-1.32	0.0351	0.9132	RPL31P52	ribosomal protein L31 pseudogene 52	Multiple_Complex
TC0900007289.hg.1	4.67	5.07	-1.32	0.0304	0.9013	FAM74A7	family with sequence similarity 74, member A7	NonCoding			0.0382463	0.996875
TC1900007079.hg.1	3.76	4.16	-1.32	0.0276	0.8846	MTCO2P27	MT-CO2 pseudogene 27 [Source:HGNC Symbol;Acc:HGNC:52156]	Multiple_Complex
TC1800007960.hg.1	7.73	8.12	-1.32	0.0222	0.8496	ZBTB14	zinc finger and BTB domain containing 14	Multiple_Complex									0.0120033	0.630798
TC0200012666.hg.1	5.28	5.68	-1.32	0.0133	0.7761	LOC100129434; AC007743.1	uncharacterized LOC100129434; novel gene, antisense to CCDC85A	NonCoding
TC1000007130.hg.1	3.75	4.14	-1.32	0.0028	0.6087	TPRKBP1	TP53RK binding protein pseudogene 1 [Source:HGNC Symbol;Acc:HGNC:44943]	Multiple_Complex
TC1100011036.hg.1	7.67	8.07	-1.32	0.0226	0.8536	RP11-286N22.6	novel transcript	Unassigned
TC0200016544.hg.1	7.66	8.05	-1.32	0.0366	0.9132	RIF1	replication timing regulatory factor 1	NonCoding
TC0200008563.hg.1	5.16	5.56	-1.32	0.0413	0.923	VWA3B	von Willebrand factor A domain containing 3B	Multiple_Complex
TC0600010332.hg.1	6.08	6.48	-1.31	0.0259	0.8789	MIR4644	microRNA 4644	Precursor_microRNA
TC0400009212.hg.1	6.24	6.63	-1.31	0.0103	0.7514	TRIM75P	tripartite motif containing 75, pseudogene [Source:HGNC Symbol;Acc:HGNC:32686]	Pseudogene
TC1100012174.hg.1	4.46	4.85	-1.31	0.0451	0.9264	Metazoa_SRP	Metazoan signal recognition particle RNA [Source:RFAM;Acc:RF00017]	NonCoding
TC1500009669.hg.1	9.05	9.45	-1.31	0.0115	0.7589	VPS13C	vacuolar protein sorting 13 homolog C (S. cerevisiae)	Multiple_Complex									0.0294167	0.701629
TC0900011491.hg.1	3.78	4.17	-1.31	0.0077	0.7093	RP11-121A14.2	putative novel transcript	NonCoding
TC1200008347.hg.1	5.28	5.68	-1.31	0.0422	0.923	RP11-408B11.2	novel transcript	NonCoding									0.0164522	0.661447
TC0500007103.hg.1	6.7	7.1	-1.31	0.0253	0.8747	RP11-1250I15.3	novel transcript	NonCoding			0.00202852	0.996875	0.0050185	0.999054	0.00698874	0.999984
TC1500010107.hg.1	5.31	5.7	-1.31	0.0098	0.7446	RP11-797A18.5	TEC	Unassigned
TC1200010592.hg.1	9.01	9.4	-1.31	0.0111	0.7574	ADCY6; MIR4701	adenylate cyclase 6; microRNA 4701	Multiple_Complex
TC1900011853.hg.1	4.61	5.01	-1.31	0.0153	0.7957	RFX2	regulatory factor X, 2 (influences HLA class II expression)	Multiple_Complex
TC0X00010891.hg.1	6.2	6.6	-1.31	0.0362	0.9132	RP11-85L21.6	putative novel transcript	NonCoding
TC0300013963.hg.1	3.84	4.23	-1.31	0.0034	0.6208	ANO10	anoctamin 10	NonCoding
TC1500008281.hg.1	4.9	5.29	-1.31	0.0049	0.6558	RNU7-111P	RNA, U7 small nuclear 111 pseudogene [Source:HGNC Symbol;Acc:HGNC:45645]	Small_RNA
TC0700011578.hg.1	4.54	4.93	-1.31	0.002	0.5559	AC005522.7	novel transcript	Multiple_Complex
TC1500010851.hg.1	5.09	5.48	-1.31	0.0208	0.8373	RP11-624L4.1	novel transcript	NonCoding
TC0X00009905.hg.1	4.54	4.93	-1.31	0.0141	0.7825	NANOGP9	Nanog homeobox pseudogene 9	Multiple_Complex
TC1300008577.hg.1	5.66	6.05	-1.31	0.0054	0.6707	RP11-141M1.4	novel transcript, sense intronic to STARD13	NonCoding			0.00957554	0.996875	0.0248342	0.999054	0.031199	0.999984
TC0X00010198.hg.1	5.26	5.65	-1.31	0.0178	0.8254	HDX	highly divergent homeobox	Multiple_Complex
TC1700012207.hg.1	9.1	9.49	-1.31	0.0443	0.9237	EPN2; EPN2-IT1	epsin 2; EPN2 intronic transcript 1	Multiple_Complex
TC1400006997.hg.1	3.4	3.79	-1.31	0.0154	0.797	SNORA31	Small nucleolar RNA SNORA31 [Source:RFAM;Acc:RF00322]	Small_RNA
TC1800006970.hg.1	4.16	4.55	-1.31	0.005	0.6587	ARIH2P1	ariadne RBR E3 ubiquitin protein ligase 2 pseudogene 1	Pseudogene
TC0200008448.hg.1	6.02	6.41	-1.31	0.0385	0.9175	MTCO3P45	MT-CO3 pseudogene 45 [Source:HGNC Symbol;Acc:HGNC:52148]	Multiple_Complex
TC1400007466.hg.1	14.44	14.83	-1.31	0.0353	0.9132	FUT8	fucosyltransferase 8 (alpha (1,6) fucosyltransferase)	Multiple_Complex
TC1500006929.hg.1	3.96	4.35	-1.31	0.024	0.8639	RP11-325N19.3	novel transcript	NonCoding
TC0300010061.hg.1	4.93	5.32	-1.31	0.0183	0.8273	RP11-496H1.2	novel transcript	NonCoding
TC0X00010507.hg.1	5.7	6.09	-1.31	0.0043	0.6414	SNORD96B	small nucleolar RNA, C/D box 96B	Small_RNA
TC0800010882.hg.1	5.3	5.68	-1.31	0.0403	0.923	LOC101241902	chromosome 4 open reading frame 46 pseudogene	Multiple_Complex
TC1000007483.hg.1	10.57	10.95	-1.3	0.0309	0.9033	FAM21C	family with sequence similarity 21, member C	Multiple_Complex
TC2200008340.hg.1	4.47	4.86	-1.3	0.0339	0.9132	RP1-205F14P.1	novel transcript	NonCoding
TC0400012102.hg.1	11.82	12.21	-1.3	0.0185	0.8275	LRBA	LPS-responsive vesicle trafficking, beach and anchor containing	Multiple_Complex
TC0X00008655.hg.1	4.93	5.31	-1.3	0.0437	0.923	CXorf51A; CXorf51B	chromosome X open reading frame 51A; chromosome X open reading frame 51B	Multiple_Complex			0.0202803	0.996875			0.0400703	0.999984
TC0700012259.hg.1	5.58	5.96	-1.3	0.0317	0.9039	AC073326.3	novel transcript	NonCoding
TC1600010148.hg.1	3.19	3.57	-1.3	0.0272	0.8846	ZNF971P	zinc finger protein 971, pseudogene [Source:HGNC Symbol;Acc:HGNC:51848]	Pseudogene
TC0X00006687.hg.1	3.64	4.02	-1.3	0.0149	0.793	MAGEB17	MAGE family member B17	Coding
TC0700011428.hg.1	5.68	6.07	-1.3	0.0089	0.7267	Y_RNA	Y RNA [Source:RFAM;Acc:RF00019]	NonCoding
TC0100009641.hg.1	6.46	6.84	-1.3	0.0443	0.9237	NBPF8	neuroblastoma breakpoint family, member 8	Multiple_Complex
TC0300007025.hg.1	4.8	5.18	-1.3	0.0173	0.8174	STAC	SH3 and cysteine rich domain	Multiple_Complex
TC0900009524.hg.1	4	4.38	-1.3	0.0101	0.7491	Clostridiales-1	Clostridiales-1 RNA [Source:RFAM;Acc:RF01699]	Small_RNA
TC2000008366.hg.1	3.39	3.77	-1.3	0.0183	0.8273	LAMP5-AS1	LAMP5 antisense RNA 1	NonCoding
TC0100010260.hg.1	4.64	5.02	-1.3	0.0015	0.4868	OR10J6P	olfactory receptor, family 10, subfamily J, member 6 pseudogene	Pseudogene
TC0400006519.hg.1	6.72	7.1	-1.3	0.0223	0.8501	CRIPAK	cysteine-rich PAK1 inhibitor	Coding
TC1100008747.hg.1	4.52	4.9	-1.3	0.0155	0.7971	RP11-699F16.2	novel transcript	NonCoding
TC1700011135.hg.1	6.38	6.76	-1.3	0.0399	0.9225	RP11-421E14.2	novel transcript, sense intonic to MBTD1	NonCoding
TC1000007312.hg.1	4.61	4.98	-1.3	0.0066	0.6938	TMEM161BP1	transmembrane protein 161B pseudogene 1 [Source:HGNC Symbol;Acc:HGNC:44973]	Pseudogene
TC0600012222.hg.1	4.02	4.4	-1.3	0.0031	0.6087	RP11-301G19.1	novel transcript	NonCoding
TC0600013475.hg.1	6.81	7.19	-1.3	0.0141	0.7825	RP11-497D6.5	novel transcript	NonCoding
TC1200009187.hg.1	4.22	4.6	-1.3	0.0412	0.923	RP11-87C12.6	novel transcript	NonCoding			0.0334754	0.996875	0.00407787	0.999054	0.0126181	0.999984
TC1100013022.hg.1	8.45	8.82	-1.3	0.0359	0.9132	FADS2	fatty acid desaturase 2	Multiple_Complex			0.021542	0.996875	0.0227224	0.999054			0.0143564	0.644231
TC0600014298.hg.1	3.58	3.96	-1.3	0.0001	0.219	GSTA11P	glutathione S-transferase alpha 11, pseudogene [Source:HGNC Symbol;Acc:HGNC:49905]	Pseudogene
TC0400009523.hg.1	6.06	6.43	-1.3	0.0062	0.681	RP11-714G18.1	novel transcript	NonCoding
TC1300007572.hg.1	3.22	3.59	-1.3	0.0027	0.6087	SRGNP1	serglycin pseudogene 1 [Source:HGNC Symbol;Acc:HGNC:49107]	Multiple_Complex
TC1000012492.hg.1	9.12	9.5	-1.3	0.0208	0.8366	CUTC	cutC copper transporter	Multiple_Complex
TC0900006545.hg.1	7.89	8.27	-1.3	0.0288	0.8908	MTCO3P11	MT-CO3 pseudogene 11 [Source:HGNC Symbol;Acc:HGNC:52041]	Multiple_Complex
TC1800007844.hg.1	5.67	6.04	-1.3	0.0047	0.653	IL9RP4	interleukin 9 receptor pseudogene 4	Multiple_Complex
TC0X00007176.hg.1	4.96	5.34	-1.3	0.0117	0.7621	SSX1	synovial sarcoma, X breakpoint 1	Multiple_Complex
TC0200008532.hg.1	4.03	4.41	-1.3	0.0268	0.8846	RP11-499E14.1	TEC	NonCoding
TC0200011115.hg.1	7.13	7.5	-1.3	0.0457	0.9265	Y_RNA	Y RNA [Source:RFAM;Acc:RF00019]	NonCoding
TC0200015527.hg.1	4.37	4.75	-1.3	0.039	0.9194	Y_RNA	Y RNA [Source:RFAM;Acc:RF00019]	NonCoding
TC0900011668.hg.1	5.01	5.38	-1.3	0.0233	0.8594	NUP188	Memczak2013 ANTISENSE, coding, INTERNAL, UTR3 best transcript NM_015354	NonCoding
TC1100006590.hg.1	3.92	4.29	-1.3	0.0058	0.6759	COX6CP18	cytochrome c oxidase subunit VIc pseudogene 18 [Source:HGNC Symbol;Acc:HGNC:49370]	Multiple_Complex
TC0800007871.hg.1	8.07	8.44	-1.3	0.0332	0.9104	RNA5SP268	5S ribosomal pseudogene 268 [Source:HGNC Symbol;Acc:HGNC:43168]	Ribosomal
TC0Y00007274.hg.1	4.02	4.39	-1.3	0.0258	0.8782	TCEB1P11	transcription elongation factor B (SIII), polypeptide 1 pseudogene 11 [Source:HGNC Symbol;Acc:HGNC:38147]	Multiple_Complex
TC0100014436.hg.1	5.6	5.97	-1.29	0.0256	0.8773	DLEU2_1	Deleted in lymphocytic leukemia 2 conserved region 1 [Source:RFAM;Acc:RF02105]	NonCoding
TC0200008976.hg.1	4.77	5.14	-1.29	0.0381	0.9161	PGM5P4	phosphoglucomutase 5 pseudogene 4 [Source:HGNC Symbol;Acc:HGNC:49605]	Multiple_Complex
TC0500012137.hg.1	3.76	4.13	-1.29	0.0181	0.8273	RNA5SP193	5S ribosomal pseudogene 193 [Source:HGNC Symbol;Acc:HGNC:43093]	Ribosomal
TC0100007902.hg.1	7.33	7.7	-1.29	0.014	0.7816	RP11-416A14.1	novel transcript, intronic to MACF1	NonCoding			0.00536773	0.996875	0.0432961	0.999054	0.0159494	0.999984	0.00153163	0.551867
TC0100013473.hg.1	6.7	7.07	-1.29	0.0356	0.9132	RP5-1092A3.4	novel transcript	NonCoding
TC1900010357.hg.1	4.81	5.18	-1.29	0.0073	0.7093	LOC400684; AC007773.2	uncharacterized LOC400684; novel transcript, antisense to DPY19L3	NonCoding
TC0700012111.hg.1	4.68	5.05	-1.29	0.0342	0.9132	FBXL13	F-box and leucine-rich repeat protein 13	Multiple_Complex
TC1700010759.hg.1	5.08	5.45	-1.29	0.0295	0.8941	RP11-376M2.2	cDNA FLJ41159 fis, clone BRACE2039297. (from mRNA AK123154)	NonCoding
TC0600010111.hg.1	4.34	4.71	-1.29	0.0357	0.9132	PACRG	PARK2 co-regulated	Multiple_Complex
TC0400010211.hg.1	5.15	5.52	-1.29	0.0166	0.808	MIR7978	microRNA 7978	Multiple_Complex			0.0471564	0.996875					0.0456876	0.720468
TC2000007738.hg.1	5.76	6.12	-1.29	0.0107	0.7545	RNU6-347P	RNA, U6 small nuclear 347, pseudogene [Source:HGNC Symbol;Acc:HGNC:47310]	Small_RNA
TC2000008809.hg.1	4.85	5.22	-1.29	0.0056	0.6746	DEFB122	defensin, beta 122 (pseudogene)	Multiple_Complex
TC2200009365.hg.1	8.03	8.4	-1.29	0.0419	0.923	CHKB	choline kinase beta	Multiple_Complex
TC0200015971.hg.1	6.57	6.93	-1.29	0.0321	0.9058	SLC16A14	solute carrier family 16, member 14	Coding
TC2200007093.hg.1	4.4	4.77	-1.29	0.0129	0.7725	PIK3IP1-AS1	PIK3IP1 antisense RNA 1 (head to head)	NonCoding
TC1200012736.hg.1	5.44	5.8	-1.29	0.0238	0.8636	ZNF10	zinc finger protein 10	Multiple_Complex
TC0100010584.hg.1	4.52	4.89	-1.29	0.0292	0.8908	FMO1	flavin containing monooxygenase 1	Multiple_Complex
TC0500011228.hg.1	7.47	7.83	-1.29	0.0497	0.9291	ARSB	arylsulfatase B	Multiple_Complex
TC1600010195.hg.1	5.61	5.97	-1.29	0.0138	0.7786	Y_RNA	Y RNA [Source:RFAM;Acc:RF00019]	NonCoding
TC0700013100.hg.1	6.27	6.63	-1.29	0.03	0.8976	RP5-981O7.2	novel transcript	NonCoding
TC0100018399.hg.1	6.07	6.43	-1.29	0.0068	0.6979	PLEKHG5	pleckstrin homology domain containing, family G (with RhoGef domain) member 5	Multiple_Complex
TC0700009494.hg.1	5.68	6.04	-1.28	0.0385	0.9175	MIR6892	microRNA 6892	Precursor_microRNA			0.0216146	0.996875			0.0490702	0.999984	0.0133349	0.636245
TC0600008284.hg.1	3.93	4.29	-1.28	0.0274	0.8846	RP3-483K16.4	novel transcript	NonCoding									0.0164959	0.661447
TC0700009049.hg.1	10.79	11.15	-1.28	0.0168	0.8116	TCONS_l2_00026199; TCONS_l2_00026193; TCONS_l2_00026196; TCONS_l2_00026190; TCONS_l2_00026194; TCONS_l2_00026204; TCONS_l2_00026200; RP11-274B21.14; RNU6-177P	Jeck2013 ALT_DONOR, downstream_end, ncRNA, OVEXON best transcript TCONS_l2_00026199; Jeck2013 ALT_DONOR, downstream_end, ncRNA, OVEXON best transcript TCONS_l2_00026193; Jeck2013 ALT_DONOR, downstream_end, ncRNA, OVEXON best transcript TCONS_l2_00026196; Jeck2013 ALT_DONOR, INTERNAL, ncRNA, OVEXON best transcript TCONS_l2_00026199; Jeck2013 ANNOTATED, INTERNAL, ncRNA, OVEXON best transcript TCONS…	Multiple_Complex
TSUnmapped00000789.hg.1	4.17	4.53	-1.28	0.037	0.9132	PRAMEF9	PRAME family member 9 [Source:HGNC Symbol;Acc:HGNC:27996]	Coding
TC1600010137.hg.1	4.21	4.57	-1.28	0.0275	0.8846	FGFR3P5	fibroblast growth factor receptor 3 pseudogene 5	Multiple_Complex
TC1000011203.hg.1	14.19	14.55	-1.28	0.0456	0.9265	ANXA11	annexin A11	Multiple_Complex
TC1400009899.hg.1	3.25	3.61	-1.28	0.0067	0.6942	RP11-1079H9.1	novel transcript	NonCoding
TC0600010900.hg.1	6.08	6.43	-1.28	0.0053	0.6707	5S_rRNA	5S ribosomal RNA [Source:RFAM;Acc:RF00001]	Ribosomal
TC0700011064.hg.1	4.52	4.88	-1.28	0.0324	0.9072	SNORA4	Small nucleolar RNA SNORA4 [Source:RFAM;Acc:RF00394]	Small_RNA									0.026324	0.698674
TC0600013648.hg.1	4.73	5.09	-1.28	0.0223	0.8501	RNU7-152P	RNA, U7 small nuclear 152 pseudogene [Source:HGNC Symbol;Acc:HGNC:45686]	Small_RNA
TC1500007745.hg.1	4.1	4.45	-1.28	0.0271	0.8846	RP11-592N21.2	novel transcript, intronic to THSD4	NonCoding
TC2000006559.hg.1	8.18	8.54	-1.28	0.048	0.9265	CDC25B	cell division cycle 25B	Multiple_Complex
TC1200011080.hg.1	4.61	4.97	-1.28	0.0413	0.923	RP11-196H14.3	novel transcript	NonCoding
TC0200011206.hg.1	4.28	4.64	-1.28	0.0163	0.8046	RNU7-127P	RNA, U7 small nuclear 127 pseudogene [Source:HGNC Symbol;Acc:HGNC:45661]	Small_RNA			0.0264569	0.996875	0.0236073	0.999054
TC0200010018.hg.1	6.39	6.75	-1.28	0.0346	0.9132	AC010894.5	novel transcript antisense WIPF1	NonCoding
TC2200007952.hg.1	4.95	5.31	-1.28	0.0471	0.9265	CLTCL1	clathrin, heavy chain-like 1	Multiple_Complex					0.0220674	0.999054	0.0423132	0.999984
TC0100017814.hg.1	5.19	5.55	-1.28	0.0436	0.923	RP4-597N16.4	novel transcript	NonCoding
TC0700011350.hg.1	4.67	5.02	-1.28	0.0423	0.923	RP5-1132H15.1	putative novel transcript	NonCoding
TC0100014374.hg.1	3.57	3.93	-1.28	0.0316	0.9039	LOC101926964; RP11-436K8.1	uncharacterized LOC101926964; novel transcript	NonCoding
TC1600007104.hg.1	4.64	5	-1.28	0.0477	0.9265	CTA-363E6.1	novel transcript, sense intronic to CLEC19A	NonCoding
TC0X00006974.hg.1	3.76	4.11	-1.28	0.0353	0.9132	RNU7-7P	RNA, U7 small nuclear 7 pseudogene [Source:HGNC Symbol;Acc:HGNC:34103]	Small_RNA
TC1700008541.hg.1	3.31	3.66	-1.28	0.0049	0.6558	RP11-156L14.1	novel transcript antisense to MARCH10	NonCoding
TC1400008257.hg.1	4.98	5.34	-1.28	0.0454	0.9265	SNORD114-8	small nucleolar RNA, C/D box 114-8	Multiple_Complex
TC1200009890.hg.1	9.06	9.41	-1.28	0.0446	0.925	CLEC1A	C-type lectin domain family 1, member A	Coding									0.029022	0.701576
TC0700012541.hg.1	5.97	6.32	-1.28	0.0064	0.6912	CICP14	capicua transcriptional repressor pseudogene 14 [Source:HGNC Symbol;Acc:HGNC:38542]	Multiple_Complex
TC0100014248.hg.1	8.36	8.71	-1.28	0.0044	0.6429	HNRNPA3P12	heterogeneous nuclear ribonucleoprotein A3 pseudogene 12 [Source:HGNC Symbol;Acc:HGNC:48758]	Multiple_Complex
TC1400008838.hg.1	10.52	10.87	-1.28	0.028	0.8866	STRN3	striatin, calmodulin binding protein 3	Multiple_Complex
TC0100015611.hg.1	3.56	3.91	-1.28	0.0185	0.8275	5S_rRNA	5S ribosomal RNA [Source:RFAM;Acc:RF00001]	Ribosomal
TC1100010845.hg.1	4.44	4.79	-1.28	0.008	0.7153	OR8K4P	olfactory receptor, family 8, subfamily K, member 4 pseudogene	Multiple_Complex									0.0289009	0.701576
TC0X00007493.hg.1	5.09	5.44	-1.28	0.0326	0.9085	AR	androgen receptor	Multiple_Complex
TC0100011949.hg.1	4.97	5.32	-1.27	0.043	0.923	LOC101927604; RP5-858B6.3	uncharacterized LOC101927604; novel transcript	NonCoding
TC0400011283.hg.1	6.8	7.15	-1.27	0.0476	0.9265	PPM1K	protein phosphatase, Mg2+/Mn2+ dependent, 1K	Multiple_Complex
TC1100012660.hg.1	4.45	4.79	-1.27	0.0386	0.9177	OR8D2	olfactory receptor, family 8, subfamily D, member 2 (gene/pseudogene)	Multiple_Complex
TC2000009920.hg.1	4.96	5.31	-1.27	0.04	0.923	RP11-101E14.3	novel transcript	NonCoding
TC1000008420.hg.1	3.53	3.88	-1.27	0.0331	0.9098	RP11-94M14.3	novel transcript	NonCoding
TC1600007130.hg.1	4.16	4.51	-1.27	0.0073	0.7093	ACSM5	acyl-CoA synthetase medium-chain family member 5	Multiple_Complex
TC1600008808.hg.1	6.15	6.5	-1.27	0.0479	0.9265	RP11-863P13.1	novel transcript	NonCoding
TC1100012588.hg.1	8.01	8.35	-1.27	0.0437	0.923	MIRLET7A2	microRNA let-7a-2	Multiple_Complex
TC0300010150.hg.1	3.76	4.1	-1.27	0.0264	0.8843	MIR4790	microRNA 4790	Precursor_microRNA
TC1200009713.hg.1	4.03	4.38	-1.27	0.0132	0.7761	RP3-454B23.1	novel transcript	NonCoding
TC0700008305.hg.1	3.9	4.24	-1.27	0.042	0.923	PTP4A1P3	protein tyrosine phosphatase type IVA, member 1 pseudogene 3 [Source:HGNC Symbol;Acc:HGNC:41930]	Multiple_Complex
TC1000010343.hg.1	3.77	4.11	-1.27	0.0374	0.9137	Y_RNA	Y RNA [Source:RFAM;Acc:RF00019]	NonCoding
TC1600008388.hg.1	4.31	4.66	-1.27	0.0237	0.8636	RP11-44L9.3	novel transcript	NonCoding
TC0800012256.hg.1	7.66	8	-1.27	0.0189	0.8289	CLN8	ceroid-lipofuscinosis, neuronal 8	Multiple_Complex
TC0200012798.hg.1	6.24	6.58	-1.27	0.0367	0.9132	RPS4XP5	ribosomal protein S4X pseudogene 5 [Source:HGNC Symbol;Acc:HGNC:36670]	Multiple_Complex
TC0100013579.hg.1	4.39	4.73	-1.27	0.005	0.6587	MIR4254	microRNA 4254	Precursor_microRNA
TC0800012388.hg.1	5.04	5.38	-1.27	0.0198	0.834	DLC1	DLC1 Rho GTPase activating protein	NonCoding			0.0275676	0.996875	0.0105734	0.999054	0.0342429	0.999984
TC1700008533.hg.1	11.36	11.7	-1.27	0.0424	0.923	TLK2	tousled-like kinase 2	Multiple_Complex
TC0X00009824.hg.1	5.2	5.54	-1.27	0.0433	0.923	UQCRBP1	ubiquinol-cytochrome c reductase binding protein pseudogene 1	Multiple_Complex
TC1600006774.hg.1	4.53	4.87	-1.27	0.0185	0.8275	MIR8065	microRNA 8065	Precursor_microRNA
TC0800007718.hg.1	4.51	4.86	-1.27	0.0126	0.7687	LINC00588	long intergenic non-protein coding RNA 588	NonCoding
TC1300007652.hg.1	4.51	4.85	-1.27	0.0146	0.7909	MOB1AP1	MOB kinase activator 1A pseudogene 1 [Source:HGNC Symbol;Acc:HGNC:42638]	Multiple_Complex
TC0800010310.hg.1	4.56	4.9	-1.27	0.0198	0.834	AFG3L2P1	AFG3-like AAA ATPase 2 pseudogene 1	Pseudogene
TC1700009917.hg.1	4.89	5.23	-1.27	0.0097	0.7419	AC104024.1	novel transcript	NonCoding
TC0300010880.hg.1	4.37	4.71	-1.27	0.0078	0.7093	RP4-555D20.4	novel transcript	NonCoding
TC1200009577.hg.1	4.48	4.82	-1.27	0.0182	0.8273	LINC00942; RP3-340I3.1	long intergenic non-protein coding RNA 942 [Source:HGNC Symbol;Acc:HGNC:48636]; novel transcript	NonCoding
TC1800008574.hg.1	3.02	3.36	-1.27	0.0463	0.9265	SLC14A2-AS1	SLC14A2 antisense RNA 1	NonCoding
TC1200011150.hg.1	16.36	16.7	-1.27	0.0162	0.8043	RP11-123O10.1	TEC	NonCoding
TC0800009986.hg.1	6.66	7	-1.27	0.0274	0.8846	MIR4288	microRNA 4288	Precursor_microRNA
TC0400008379.hg.1	4.95	5.29	-1.27	0.0096	0.7402	CDC42P4	cell division cycle 42 pseudogene 4 [Source:HGNC Symbol;Acc:HGNC:44428]	Multiple_Complex
TC0200007353.hg.1	14.06	14.4	-1.27	0.0356	0.9132	EML4	echinoderm microtubule associated protein like 4	Multiple_Complex
TC1900008078.hg.1	19.58	19.92	-1.27	0.0105	0.7519	LGALS14	lectin, galactoside-binding, soluble, 14	Coding
TC0100017651.hg.1	3.89	4.23	-1.27	0.0238	0.8639	RP5-1065P14.2	putative novel transcript	NonCoding			0.043413	0.996875	0.0139678	0.999054	0.0443718	0.999984
TC0100006480.hg.1	4.02	4.36	-1.27	0.0122	0.7666	PLEKHN1	pleckstrin homology domain containing, family N member 1	Multiple_Complex
TC0X00011136.hg.1	5.74	6.08	-1.27	0.0273	0.8846	MAGEA6	MAGE family member A6	Multiple_Complex
TC0800009167.hg.1	4.96	5.3	-1.26	0.0476	0.9265	ZNHIT1P1	zinc finger, HIT-type containing 1 pseudogene 1 [Source:HGNC Symbol;Acc:HGNC:44474]	Multiple_Complex
TC0X00007150.hg.1	6.49	6.83	-1.26	0.0129	0.7728	MIR4769	microRNA 4769	Precursor_microRNA
TC0100017784.hg.1	4.62	4.96	-1.26	0.0195	0.8307	RP4-799P18.3	novel transcript	NonCoding					0.00468845	0.999054	0.00741346	0.999984
TC1200008057.hg.1	6.86	7.2	-1.26	0.0441	0.9237	IRAK3; MIR6502	interleukin 1 receptor associated kinase 3; microRNA 6502	Multiple_Complex
TC0Y00007238.hg.1	3.76	4.1	-1.26	0.022	0.8464	USP9YP31	ubiquitin specific peptidase 9, Y-linked pseudogene 31 [Source:HGNC Symbol;Acc:HGNC:38775]	Multiple_Complex			0.0381084	0.996875
TC0900008426.hg.1	4.43	4.77	-1.26	0.0231	0.859	RP11-16L21.7	putative novel transcript	NonCoding
TSUnmapped00000825.hg.1	4.28	4.61	-1.26	0.019	0.8293	LINC01297	long intergenic non-protein coding RNA 1297	NonCoding
TC1300007053.hg.1	5.37	5.71	-1.26	0.0169	0.8116	RN7SKP4	RNA, 7SK small nuclear pseudogene 4 [Source:HGNC Symbol;Acc:HGNC:42622]	NonCoding
TC1400009673.hg.1	3.47	3.8	-1.26	0.0489	0.9277	RP5-1021I20.2	novel transcript	NonCoding
TC1600008512.hg.1	5.89	6.22	-1.26	0.0022	0.5583	RP11-264L1.3	novel transcript, sense intronic to WWOX	NonCoding
TC0500010755.hg.1	5.99	6.33	-1.26	0.0381	0.9161	MIR449B	microRNA 449b	Precursor_microRNA									0.0472234	0.720468
TC1800007277.hg.1	4.17	4.51	-1.26	0.0298	0.8976	RP11-426J5.3	TEC	NonCoding									0.0347831	0.713635
TC1100007762.hg.1	5	5.34	-1.26	0.0271	0.8846	OOSP2	oocyte secreted protein 2	Multiple_Complex
TC0800011667.hg.1	3.65	3.99	-1.26	0.0122	0.7666	RP11-557C18.4	novel transcript	NonCoding
TC0200010263.hg.1	5.06	5.4	-1.26	0.0386	0.9177	INPP1	inositol polyphosphate-1-phosphatase	Multiple_Complex
TC0900011649.hg.1	4.55	4.88	-1.26	0.0176	0.8219	RP11-216B9.9	novel transcript, antisense to SPTAN1	NonCoding
TC0X00009882.hg.1	4.88	5.21	-1.26	0.0398	0.9223	MTMR8	myotubularin related protein 8	Multiple_Complex
TC1300009615.hg.1	4.27	4.6	-1.26	0.0207	0.8366	LOC101927437	uncharacterized LOC101927437	NonCoding
TC1900008386.hg.1	4.24	4.57	-1.26	0.0397	0.9219	DACT3-AS1	DACT3 antisense RNA 1	NonCoding
TC1700007321.hg.1	4.2	4.54	-1.26	0.0417	0.923	RP11-173M1.4	novel transcript	NonCoding
TC2200008816.hg.1	4.71	5.04	-1.26	0.0468	0.9265	LRRC37A14P	leucine-rich repeat containing 37 member A14, pseudogene [Source:HGNC Symbol;Acc:HGNC:43818]	Pseudogene
TC0900006792.hg.1	3.7	4.03	-1.26	0.0492	0.9284	IFNA20P	interferon, alpha 20, pseudogene [Source:HGNC Symbol;Acc:HGNC:5444]	Multiple_Complex
TC0100015641.hg.1	4.28	4.61	-1.26	0.048	0.9265	PDZK1P1	PDZ domain containing 1 pseudogene 1	Multiple_Complex					0.0189767	0.999054	0.0391286	0.999984
TC0100018224.hg.1	4.2	4.54	-1.26	0.0476	0.9265	FAM183A	family with sequence similarity 183, member A	Multiple_Complex
TC0800009831.hg.1	4.23	4.56	-1.26	0.0225	0.8536	LGI3	leucine-rich repeat LGI family, member 3	Multiple_Complex
TC1700010614.hg.1	4.76	5.09	-1.26	0.0111	0.7574	CTD-2267D19.1	novel transcript	Unassigned
TC0X00009317.hg.1	4.15	4.48	-1.26	0.0481	0.9269	PIGFP3	phosphatidylinositol glycan anchor biosynthesis class F pseudogene 3 [Source:HGNC Symbol;Acc:HGNC:45151]	Multiple_Complex
TC0200016510.hg.1	6.21	6.54	-1.26	0.0404	0.923	NT5DC4	5-nucleotidase domain containing 4	NonCoding
TC1900009692.hg.1	9.98	10.31	-1.26	0.0133	0.7761	ZNF823	zinc finger protein 823	Multiple_Complex
TC0200011624.hg.1	6.67	7	-1.26	0.0039	0.6401	CMPK2	cytidine monophosphate (UMP-CMP) kinase 2, mitochondrial	Multiple_Complex
TC1300006884.hg.1	3.76	4.09	-1.26	0.0243	0.8651	GAPDHP34	glyceraldehyde 3 phosphate dehydrogenase pseudogene 34 [Source:HGNC Symbol;Acc:HGNC:37786]	Multiple_Complex
TC1000010658.hg.1	4.62	4.95	-1.26	0.0422	0.923	RP11-556E13.1	novel transcript	NonCoding
TC0300013924.hg.1	4.91	5.24	-1.26	0.022	0.8465	SUMF1	sulfatase modifying factor 1	NonCoding
TC0600007750.hg.1	5.79	6.12	-1.26	0.007	0.7021	RP11-513I15.6	novel transcript, antisense to C6orf1	NonCoding
TC1700007990.hg.1	6.51	6.84	-1.26	0.0086	0.7226	RP5-882C2.2	novel transcript, antisense to UBTF	NonCoding
TC0200012588.hg.1	3.25	3.57	-1.26	0.0212	0.8386	AC010967.2	novel transcript	NonCoding
TC0900006680.hg.1	3.94	4.27	-1.26	0.032	0.9053	RP11-284P20.3	novel transcript	NonCoding
TC0300009422.hg.1	5.66	5.98	-1.25	0.0211	0.8386	EGFEM1P	EGF-like and EMI domain containing 1, pseudogene	Multiple_Complex									0.0112225	0.626463
TC2200006461.hg.1	4.48	4.81	-1.25	0.0231	0.859	LA16c-83F12.6	novel transcript	NonCoding
TC0100010186.hg.1	5.08	5.4	-1.25	0.0109	0.7566	AL365181.2	Uncharacterized protein [Source:UniProtKB/TrEMBL;Acc:A0A096LPE9]	Coding
TC0600011175.hg.1	4.57	4.9	-1.25	0.0166	0.808	LOC100270746	uncharacterized LOC100270746	NonCoding
TC1900008690.hg.1	6.23	6.56	-1.25	0.0146	0.7909	MIR6801	microRNA 6801	Precursor_microRNA
TC0300010732.hg.1	5.14	5.47	-1.25	0.0079	0.7119	RNU7-73P	RNA, U7 small nuclear 73 pseudogene [Source:HGNC Symbol;Acc:HGNC:34169]	Small_RNA
TC0600011577.hg.1	7.23	7.56	-1.25	0.0134	0.7761	MIR1275	microRNA 1275	Precursor_microRNA
TC1600009692.hg.1	4.7	5.03	-1.25	0.0343	0.9132	RP11-101E7.2	novel transcript antisense to C16orf52 and VWA3A	NonCoding
TC0900008904.hg.1	4.01	4.33	-1.25	0.046	0.9265	RP11-247A12.7	novel transcript	NonCoding
TC0100008678.hg.1	4.42	4.75	-1.25	0.0263	0.8834	DEPDC1-AS1	DEPDC1 antisense RNA 1	NonCoding
TC1800007822.hg.1	5.23	5.55	-1.25	0.0189	0.8289	RP11-154H12.2	novel transcript	NonCoding
TC0600013067.hg.1	6.2	6.52	-1.25	0.0107	0.7545	RNF217-AS1	RNF217 antisense RNA 1 (head to head)	NonCoding
TC1700010017.hg.1	5.41	5.74	-1.25	0.0125	0.7666	MIR1180	microRNA 1180	Precursor_microRNA
TC1300009946.hg.1	3.72	4.04	-1.25	0.0436	0.923	ESRRAP2	estrogen-related receptor alpha pseudogene 2 [Source:HGNC Symbol;Acc:HGNC:24647]	Multiple_Complex
TC1400009987.hg.1	4.57	4.89	-1.25	0.0221	0.8468	NANOGP7	Nanog homeobox pseudogene 7	Multiple_Complex
TC1300007469.hg.1	7.54	7.86	-1.25	0.0362	0.9132	RNA5SP32	5S ribosomal pseudogene 32 [Source:HGNC Symbol;Acc:HGNC:42608]	Ribosomal
TC0900009580.hg.1	4.35	4.68	-1.25	0.0137	0.7784	CER1	cerberus 1, DAN family BMP antagonist	Coding
TC0800006697.hg.1	4.92	5.24	-1.25	0.0406	0.923	MSRA	methionine sulfoxide reductase A	NonCoding
TC1100009337.hg.1	6.4	6.72	-1.25	0.0344	0.9132	ATP5F1P5	ATP synthase, H+ transporting, mitochondrial Fo complex subunit B1 pseudogene 5 [Source:HGNC Symbol;Acc:HGNC:39746]	Pseudogene
TC0200015786.hg.1	3.89	4.21	-1.25	0.0095	0.7375	AC053503.11	novel transcript	NonCoding
TC1700010777.hg.1	15.26	15.59	-1.25	0.0345	0.9132	U2	U2 spliceosomal RNA [Source:RFAM;Acc:RF00004]	Small_RNA
TC1900011992.hg.1	5.44	5.77	-1.25	0.0361	0.9132	AC022154.7	novel transcript, antisense to SPHK2	NonCoding
TC1700008670.hg.1	4.57	4.89	-1.25	0.0337	0.9122	MIR634	microRNA 634	Precursor_microRNA
TC2000009828.hg.1	7.97	8.29	-1.25	0.0246	0.8657	ARFRP1	ADP-ribosylation factor related protein 1	Multiple_Complex
TC1600008237.hg.1	5.37	5.69	-1.25	0.0184	0.8273	CTD-2033A16.3	novel transcript	NonCoding
TC0500008163.hg.1	4.17	4.49	-1.25	0.0073	0.7093	YTHDF1P1	YTH domain family member 1 pseudogene 1 [Source:HGNC Symbol;Acc:HGNC:31681]	Multiple_Complex
TC1100010048.hg.1	4.33	4.65	-1.25	0.0487	0.9276	ASCL3	achaete-scute family bHLH transcription factor 3	Coding
TC0400008444.hg.1	3.57	3.89	-1.25	0.0401	0.923	LARP7	Zhang2013 ALT_DONOR, coding, INTERNAL, intronic, OVERLAPTX, OVEXON best transcript NM_016648	NonCoding
TC0500006904.hg.1	5.22	5.54	-1.25	0.0215	0.8408	RPL32P14	ribosomal protein L32 pseudogene 14 [Source:HGNC Symbol;Acc:HGNC:37038]	Multiple_Complex
TC0100011738.hg.1	3.99	4.31	-1.25	0.0494	0.9291	SNORA72	Small nucleolar RNA SNORA72 [Source:RFAM;Acc:RF00139]	Small_RNA
TC1000007928.hg.1	4.18	4.5	-1.25	0.0289	0.8908	RP11-104F15.9	TEC	Unassigned
TC1400010809.hg.1	5.09	5.4	-1.25	0.0404	0.923	IGHV1-58	immunoglobulin heavy variable 1-58	Coding									0.00429131	0.568296
TC1700011551.hg.1	5.75	6.07	-1.25	0.02	0.8351	LRRC37A16P; SH3GL1P3	leucine rich repeat containing 37, member A16, pseudogene; SH3-domain GRB2-like 1 pseudogene 3	Multiple_Complex
TC0900010258.hg.1	5.86	6.18	-1.25	0.0184	0.8273	IGKV1OR-2	immunoglobulin kappa variable 1/OR-2 (pseudogene)	Multiple_Complex
TC1300007820.hg.1	6.43	6.74	-1.24	0.0484	0.9274	DOCK9-AS2	DOCK9 antisense RNA 2 (head to head)	NonCoding
TC0800007115.hg.1	4.11	4.42	-1.24	0.0422	0.923	RNU6-1086P	RNA, U6 small nuclear 1086, pseudogene [Source:HGNC Symbol;Acc:HGNC:48049]	Multiple_Complex
TC1600010838.hg.1	3.77	4.08	-1.24	0.0162	0.8042	RP11-140I24.2	novel transcript	NonCoding
TC1800008172.hg.1	6.76	7.07	-1.24	0.0457	0.9265	NF1P5	neurofibromin 1 pseudogene 5 [Source:HGNC Symbol;Acc:HGNC:7770]	Multiple_Complex
TC1200007838.hg.1	4.89	5.21	-1.24	0.0034	0.6208	IL23A	interleukin 23, alpha subunit p19	Multiple_Complex
TC0X00009569.hg.1	7.33	7.64	-1.24	0.0015	0.4868	ZNF41	zinc finger protein 41	Multiple_Complex
TC2000008975.hg.1	4.35	4.66	-1.24	0.0157	0.7971	C20orf173	chromosome 20 open reading frame 173	Multiple_Complex
TC0200016057.hg.1	6.05	6.36	-1.24	0.0107	0.7545	ECEL1P2	endothelin converting enzyme-like 1, pseudogene 2	Multiple_Complex
TC0100014840.hg.1	3.69	4	-1.24	0.0131	0.7747	PKN2-AS1	PKN2 antisense RNA 1	NonCoding
TC0100010376.hg.1	4.33	4.64	-1.24	0.0158	0.7981	RNA5SP61	RNA, 5S ribosomal pseudogene 61 [Source:HGNC Symbol;Acc:HGNC:42838]	Ribosomal
TC0X00008593.hg.1	3.37	3.68	-1.24	0.0229	0.8563	LINC00632	long intergenic non-protein coding RNA 632	NonCoding
TC1300008509.hg.1	4.73	5.05	-1.24	0.0049	0.6558	LINC00384; RP11-490N5.2	long intergenic non-protein coding RNA 384 [Source:HGNC Symbol;Acc:HGNC:42711]; novel transcript	NonCoding
TC1700011133.hg.1	6.18	6.5	-1.24	0.0386	0.9175	RP11-481C4.2	TEC	Unassigned
TC1400009777.hg.1	8.39	8.7	-1.24	0.031	0.9033	POMT2	protein-O-mannosyltransferase 2	Multiple_Complex
TC0200013860.hg.1	5.28	5.59	-1.24	0.0092	0.7327	MIR4267	microRNA 4267	Precursor_microRNA
TC1700011464.hg.1	4.71	5.02	-1.24	0.0332	0.9104	RNU7-115P	RNA, U7 small nuclear 115 pseudogene [Source:HGNC Symbol;Acc:HGNC:45649]	Small_RNA
TC2100008298.hg.1	4.26	4.57	-1.24	0.0229	0.8569	LINC00313	long intergenic non-protein coding RNA 313	Multiple_Complex
TC0200009306.hg.1	3.52	3.83	-1.24	0.0483	0.9274	AC013269.4	novel transcript	NonCoding
TC1500010281.hg.1	6.37	6.68	-1.24	0.0291	0.8908	UBE2Q2P12	ubiquitin conjugating enzyme E2Q family member 2 pseudogene 12 [Source:HGNC Symbol;Acc:HGNC:49523]	Multiple_Complex
TC0700012046.hg.1	3.72	4.04	-1.24	0.0305	0.9018	AZGP1P2	alpha-2-glycoprotein 1, zinc-binding pseudogene 2 [Source:HGNC Symbol;Acc:HGNC:912]	Multiple_Complex
TC0400010795.hg.1	3.64	3.95	-1.24	0.027	0.8846	RPS26P24	ribosomal protein S26 pseudogene 24 [Source:HGNC Symbol;Acc:HGNC:36917]	Multiple_Complex
TC0400006433.hg.1	10.87	11.18	-1.24	0.038	0.9161	ZNF595	zinc finger protein 595	Multiple_Complex
TC0300009772.hg.1	3.94	4.25	-1.24	0.0346	0.9132	AHSG	alpha-2-HS-glycoprotein	Multiple_Complex
TC0100006840.hg.1	14.47	14.78	-1.24	0.0146	0.7902	TARDBP	TAR DNA binding protein	Multiple_Complex									0.0278551	0.701576
TC1200008165.hg.1	6.28	6.6	-1.24	0.0354	0.9132	KCNMB4	potassium channel subfamily M regulatory beta subunit 4	Multiple_Complex
TC0300013877.hg.1	4.92	5.23	-1.24	0.0393	0.9214	EPHB1	EPH receptor B1	Multiple_Complex
TC0200008216.hg.1	4.28	4.59	-1.24	0.0182	0.8273	FUNDC2P2	FUN14 domain containing 2 pseudogene 2	Multiple_Complex									0.0251754	0.697717
TC0X00009411.hg.1	3.83	4.14	-1.24	0.0325	0.9074	RP11-157D23.2	novel transcript	NonCoding
TC0100009742.hg.1	5.35	5.66	-1.24	0.0215	0.8408	CD160	CD160 molecule	Multiple_Complex
TC1000010574.hg.1	3.61	3.92	-1.24	0.0162	0.8042	RP11-541M12.6	TEC	NonCoding
TC1700009746.hg.1	3.46	3.77	-1.24	0.0403	0.923	MYH3	myosin, heavy chain 3, skeletal muscle, embryonic	Multiple_Complex
TC1100007633.hg.1	3.91	4.22	-1.24	0.035	0.9132	OR8K2P	olfactory receptor, family 8, subfamily K, member 2 pseudogene	Multiple_Complex									0.00663021	0.586829
TC0900006840.hg.1	3.45	3.75	-1.24	0.0235	0.8618	SUMO2P2	SUMO2 pseudogene 2 [Source:HGNC Symbol;Acc:HGNC:39012]	Multiple_Complex
TC0300013736.hg.1	12.72	13.03	-1.24	0.0282	0.8893	DLG1	discs, large homolog 1 (Drosophila)	Multiple_Complex									0.00950067	0.605818
TC1500007174.hg.1	11	11.31	-1.24	0.0455	0.9265	EID1	EP300 interacting inhibitor of differentiation 1	Multiple_Complex
TC0X00011243.hg.1	4.28	4.59	-1.24	0.0285	0.8903	TCONS_00017391	Jeck2013 ALT_ACCEPTOR, ALT_DONOR, ncRNA, OVEXON, upstream_start best transcript TCONS_00017391	NonCoding
TC1300008967.hg.1	4.52	4.83	-1.24	0.048	0.9265	RNASEH2B-AS1	RNASEH2B antisense RNA 1	NonCoding
TC2000009635.hg.1	4.78	5.09	-1.24	0.0374	0.9137	PIEZO1P2	piezo-type mechanosensitive ion channel component 1 pseudogene 2 [Source:HGNC Symbol;Acc:HGNC:42861]	Pseudogene
TC0200014154.hg.1	3.54	3.85	-1.24	0.0337	0.9122	GYPC	Memczak2013 ANTISENSE, coding, INTERNAL, UTR3 best transcript NM_016815	NonCoding
TC1600011499.hg.1	8.41	8.71	-1.24	0.0398	0.9223	ERI2	ERI1 exoribonuclease family member 2	Multiple_Complex
TC0400011829.hg.1	4.75	5.05	-1.24	0.0252	0.873	RP11-184M15.1	novel transcript	NonCoding			0.0317328	0.996875
TC0900007100.hg.1	5.82	6.13	-1.24	0.0407	0.923	NPR2	natriuretic peptide receptor 2	Multiple_Complex			0.0216118	0.996875	0.0225329	0.999054
TC1000008562.hg.1	3.26	3.57	-1.24	0.0207	0.8366	SLIT1-AS1	SLIT1 antisense RNA 1	NonCoding
TC1200007666.hg.1	4.61	4.91	-1.24	0.0387	0.9184	RP11-1020M18.10	novel transcript, antisense to KRT75 and KRT82	NonCoding
TC1200009594.hg.1	3.71	4.01	-1.24	0.0079	0.711	RP1-53O8.2	novel transcript, antisense to CACNA1C	NonCoding
TC0800012035.hg.1	4.53	4.83	-1.24	0.0276	0.8846	MROH5	maestro heat-like repeat family member 5	Multiple_Complex
TC0300008879.hg.1	4.68	4.98	-1.24	0.0306	0.9018	HMGB3P14	high mobility group box 3 pseudogene 14 [Source:HGNC Symbol;Acc:HGNC:39306]	Multiple_Complex
TC1300008117.hg.1	10.14	10.44	-1.24	0.0168	0.8112	MIR8075	microRNA 8075	Precursor_microRNA
TC1600008866.hg.1	5.47	5.77	-1.24	0.0202	0.8351	LINC00304	long intergenic non-protein coding RNA 304	NonCoding
TC1300008101.hg.1	6.48	6.78	-1.24	0.0119	0.7639	RP11-120K24.4	novel transcript	NonCoding
TC0X00009354.hg.1	4.05	4.35	-1.24	0.0031	0.6087	RP11-545D19.1	novel transcript	NonCoding
TC0100010451.hg.1	3.9	4.21	-1.24	0.006	0.6808	LRRC52	leucine rich repeat containing 52	Coding
TC1000006866.hg.1	4.09	4.4	-1.24	0.0137	0.7784	RP11-25G10.2	putative novel transcript	NonCoding
TC0200013971.hg.1	3.51	3.81	-1.24	0.021	0.8383	DPP10-AS3	DPP10 antisense RNA 3	NonCoding
TC0700012301.hg.1	9.64	9.95	-1.24	0.0331	0.9098	LINC00998	long intergenic non-protein coding RNA 998	NonCoding
TC1100012341.hg.1	4.65	4.95	-1.24	0.0313	0.9039	LOC101928847; RP11-629G13.1	uncharacterized LOC101928847; novel transcript, antisense to NCAM1	NonCoding
TC1900007887.hg.1	3.77	4.08	-1.23	0.0113	0.7574	KIRREL2	kin of IRRE like 2 (Drosophila)	Coding
TC1700008933.hg.1	3.99	4.29	-1.23	0.0201	0.8351	GALR2	galanin receptor 2	Coding
TC1700007558.hg.1	5.78	6.08	-1.23	0.0157	0.7977	CCL7	chemokine (C-C motif) ligand 7	Multiple_Complex					0.0362324	0.999054
TC0300011253.hg.1	4.82	5.12	-1.23	0.007	0.7035	ERC2-IT1	ERC2 intronic transcript 1	NonCoding
TC1200008777.hg.1	5.22	5.52	-1.23	0.0015	0.4868	RNU7-169P	RNA, U7 small nuclear 169 pseudogene [Source:HGNC Symbol;Acc:HGNC:45703]	Small_RNA									0.00411543	0.568296
TC0600012104.hg.1	5.15	5.45	-1.23	0.0465	0.9265	RP11-524H19.2	putative novel transcript	NonCoding
TC0900007482.hg.1	4.73	5.03	-1.23	0.0147	0.7909	RP11-88I18.3	putative novel transcript	NonCoding
TC0400010892.hg.1	4.15	4.45	-1.23	0.0047	0.653	GNRHR	gonadotropin releasing hormone receptor	Coding
TC1600011318.hg.1	5.19	5.49	-1.23	0.0372	0.9133	DECR2	2,4-dienoyl-CoA reductase 2, peroxisomal	Multiple_Complex
TC0100013566.hg.1	5.63	5.93	-1.23	0.0287	0.8908	AC114494.1	PRO0899 mRNA, complete cds. (from mRNA AF116607)	Unassigned			0.0258641	0.996875					0.0251045	0.697717
TC1300008195.hg.1	5.02	5.32	-1.23	0.0302	0.8992	LINC00417	long intergenic non-protein coding RNA 417	Multiple_Complex
TC1000011191.hg.1	4.09	4.39	-1.23	0.0341	0.9132	RP11-479O17.9	novel transcript	Unassigned
TC0100016751.hg.1	5.31	5.61	-1.23	0.0304	0.9009	RNA5SP73	5S ribosomal pseudogene 73 [Source:HGNC Symbol;Acc:HGNC:42850]	Ribosomal
TC1400008950.hg.1	4.51	4.81	-1.23	0.0206	0.8366	RP11-317N8.5	novel transcript, antisense to BRMS1L	NonCoding
TC1800007973.hg.1	4.46	4.76	-1.23	0.004	0.6414	RP11-637N19.1	novel transcript	Unassigned
TC1800007292.hg.1	4.02	4.31	-1.23	0.0176	0.8219	RP11-15F12.3	novel transcript, antisense to DYM	NonCoding									0.0259058	0.698674
TC0Y00006734.hg.1	3.63	3.93	-1.23	0.0498	0.9291	GAPDHP17	glyceraldehyde-3-phosphate dehydrogenase pseudogene 17 [Source:HGNC Symbol;Acc:HGNC:37765]	Pseudogene
TC1100011270.hg.1	4.8	5.1	-1.23	0.0274	0.8846	GAL3ST3	galactose-3-O-sulfotransferase 3	Multiple_Complex
TC0100018515.hg.1	4.77	5.06	-1.23	0.0139	0.7811	CFAP45	cilia and flagella associated protein 45	Multiple_Complex			0.0343783	0.996875
TC0X00008936.hg.1	5.19	5.48	-1.23	0.0325	0.9074	RN7SL578P	RNA, 7SL, cytoplasmic 578, pseudogene [Source:HGNC Symbol;Acc:HGNC:46594]	NonCoding
TC1500006877.hg.1	4.42	4.72	-1.23	0.0056	0.6746	RP11-128A17.1	novel transcript, antisense to MEIS2	NonCoding
TC0100006850.hg.1	4.01	4.31	-1.23	0.0149	0.793	RNU6-291P	RNA, U6 small nuclear 291, pseudogene [Source:HGNC Symbol;Acc:HGNC:47254]	Small_RNA
TC1900010790.hg.1	8.05	8.35	-1.23	0.0339	0.9132	MIR4323	microRNA 4323	Precursor_microRNA
TC0200016666.hg.1	5.18	5.48	-1.23	0.0151	0.7957	LHCGR	luteinizing hormone/choriogonadotropin receptor	Multiple_Complex
TC0700006631.hg.1	5.45	5.74	-1.23	0.0459	0.9265	ZNF815P	zinc finger protein 815, pseudogene	Multiple_Complex
TC1900010443.hg.1	5.51	5.8	-1.23	0.002	0.5466	ZNF599	zinc finger protein 599	Multiple_Complex
TC1500008153.hg.1	4.55	4.85	-1.23	0.0422	0.923	LINC00933	long intergenic non-protein coding RNA 933	Multiple_Complex
TC1100009923.hg.1	4.62	4.92	-1.23	0.0141	0.7825	OR51AB1P	olfactory receptor, family 51, subfamily AB, member 1 pseudogene	Multiple_Complex
TC1400008307.hg.1	3.26	3.55	-1.23	0.0366	0.9132	MIR369	microRNA 369	Multiple_Complex
TC1900011623.hg.1	5.87	6.17	-1.23	0.0115	0.7592	MIR4754	microRNA 4754	Precursor_microRNA
TC0X00008358.hg.1	3.71	4.01	-1.23	0.0179	0.8272	LOC101928495; RP11-13E5.2	uncharacterized LOC101928495; novel transcript	NonCoding
TC0X00008879.hg.1	4.32	4.61	-1.23	0.0489	0.9277	RP11-218L14.4	putative novel transcript	NonCoding									0.00310401	0.568296
TC0600010569.hg.1	4.51	4.81	-1.23	0.0171	0.8144	LOC100507194; RP1-40E16.9	uncharacterized LOC100507194; putative novel transcript	NonCoding
TC0300014040.hg.1	5.16	5.46	-1.23	0.0467	0.9265	TXNRD3NB; TXNRD3	thioredoxin reductase 3 neighbor; thioredoxin reductase 3	Coding
TC0400007619.hg.1	5.67	5.96	-1.23	0.019	0.8293	RNU6-998P	RNA, U6 small nuclear 998, pseudogene [Source:HGNC Symbol;Acc:HGNC:47961]	Small_RNA
TC1000010592.hg.1	3.32	3.61	-1.23	0.0127	0.769	FAM170B	family with sequence similarity 170, member B	Coding
TC0X00008669.hg.1	12	12.29	-1.23	0.0315	0.9039	FMR1-IT1; L29074.5	FMR1 intronic transcript 1 (non-protein coding) [Source:HGNC Symbol;Acc:HGNC:41333]; putative novel transcript; FMR1 intronic transcript 1 [Source:HGNC Symbol;Acc:HGNC:41333]	NonCoding
TC1400008413.hg.1	8.75	9.05	-1.23	0.0015	0.491	RP11-73M18.8	novel transcript, sense intronic to KLC1	NonCoding
TC1500010768.hg.1	3.91	4.2	-1.23	0.0156	0.7971	SCAMP5	secretory carrier membrane protein 5	Multiple_Complex
TC1500007620.hg.1	5.21	5.51	-1.22	0.0453	0.9265	RP11-321F6.2	novel transcript, sense intronic to SMAD6	NonCoding
TC1600010882.hg.1	4.15	4.44	-1.22	0.0073	0.7093	RP11-77K12.10	novel transcript	NonCoding			0.0057437	0.996875	0.0119503	0.999054	0.0185193	0.999984
TC0900010570.hg.1	6.17	6.46	-1.22	0.0348	0.9132	FRMD3	FERM domain containing 3	Multiple_Complex									0.023204	0.695493
TC0200006903.hg.1	5	5.29	-1.22	0.0439	0.9237	LOC101928271; AC012361.1	uncharacterized LOC101928271; putative novel transcript	NonCoding
TC0300011159.hg.1	6.46	6.75	-1.22	0.004	0.6401	MIRLET7G	microRNA let-7g	Multiple_Complex
TC1900008483.hg.1	5.23	5.52	-1.22	0.0457	0.9265	SEC1P	secretory blood group 1, pseudogene	Multiple_Complex
TC0X00008304.hg.1	5.15	5.44	-1.22	0.0364	0.9132	RP13-192B19.2	novel transcript	NonCoding
TC1900011999.hg.1	4.96	5.25	-1.22	0.0407	0.923	CTC-301O7.4	novel transcript	NonCoding
TC0400012060.hg.1	3.91	4.2	-1.22	0.0437	0.923	TTC29	tetratricopeptide repeat domain 29	Multiple_Complex
TC0X00007801.hg.1	4.2	4.49	-1.22	0.0238	0.8639	ACA64	Small nucleolar RNA ACA64 [Source:RFAM;Acc:RF01225]	Small_RNA
TC1800007289.hg.1	5.24	5.53	-1.22	0.0214	0.839	RP11-15F12.6	TEC	Unassigned
TC2000007074.hg.1	5.01	5.3	-1.22	0.0308	0.9023	LINC00028	long intergenic non-protein coding RNA 28	Multiple_Complex
TC0700010386.hg.1	3.59	3.88	-1.22	0.0051	0.6605	AC004744.3	putative novel transcript	NonCoding									0.0373139	0.717424
TC0400007932.hg.1	5.78	6.07	-1.22	0.0369	0.9132	MINOS1P4	mitochondrial inner membrane organizing system 1 pseudogene 4 [Source:HGNC Symbol;Acc:HGNC:44094]	Multiple_Complex
TC0900010266.hg.1	9.19	9.48	-1.22	0.0349	0.9132	BMS1P12	BMS1, ribosome biogenesis factor pseudogene 12 [Source:HGNC Symbol;Acc:HGNC:49157]	Pseudogene									0.0093316	0.605818
TC0100013593.hg.1	3.69	3.98	-1.22	0.0258	0.8783	RP11-277A4.4	novel transcript	NonCoding									0.0224165	0.693765
TC0200009815.hg.1	4.6	4.89	-1.22	0.0214	0.84	RNA5SP108	5S ribosomal pseudogene 108 [Source:HGNC Symbol;Acc:HGNC:42906]	Ribosomal
TC1400010558.hg.1	5.2	5.48	-1.22	0.0489	0.9277	IGHV3-75	immunoglobulin heavy variable 3-75 (pseudogene)	Multiple_Complex
TC1600010377.hg.1	3.09	3.38	-1.22	0.0337	0.9122	CTD-3032H12.1	novel transcript	NonCoding
TC0500008721.hg.1	3.37	3.65	-1.22	0.0494	0.9291	CTC-203F4.2	novel transcript, antisense to H2AFY	NonCoding					0.0161781	0.999054
TSUnmapped00000213.hg.1	4.62	4.91	-1.22	0.0377	0.9149	DGKD	diacylglycerol kinase, delta 130kDa	Coding
TC0200016441.hg.1	5.24	5.53	-1.22	0.0386	0.9177	TMEM247	transmembrane protein 247	Coding					0.0387681	0.999054	0.0485398	0.999984
TC1000008906.hg.1	7.29	7.58	-1.22	0.0316	0.9039	RP11-348N5.9	novel transcript antisense to BBIP1	NonCoding
TC2100007591.hg.1	5.75	6.04	-1.22	0.0271	0.8846	pRNA	NoRC assoicated RNA, pRNA [Source:RFAM;Acc:RF01518]	NonCoding
TC0800009878.hg.1	10.62	10.9	-1.22	0.0181	0.8273	ENTPD4; LOXL2	ectonucleoside triphosphate diphosphohydrolase 4; lysyl oxidase-like 2	Multiple_Complex
TC0100013887.hg.1	5.02	5.31	-1.22	0.0442	0.9237	RP11-223A3.1	novel transcript	NonCoding
TC1200010111.hg.1	5.11	5.4	-1.22	0.0242	0.8646	ABCC9	ATP binding cassette subfamily C member 9	Coding
TC2000007760.hg.1	4.32	4.6	-1.22	0.0122	0.7666	TSHZ2	teashirt zinc finger homeobox 2	Coding									0.0357896	0.716697
TC0600012056.hg.1	5.78	6.07	-1.22	0.04	0.923	GSTA10P	glutathione S-transferase alpha 10, pseudogene [Source:HGNC Symbol;Acc:HGNC:49904]	Pseudogene
TC1700011548.hg.1	4.1	4.39	-1.22	0.012	0.7653	RP11-855A2.5	novel transcript	NonCoding
TC1400007933.hg.1	3.71	3.99	-1.22	0.0477	0.9265	FOXN3-AS2	FOXN3 antisense RNA 2	NonCoding
TC1100012352.hg.1	3.73	4.01	-1.22	0.0356	0.9132	TMPRSS5	transmembrane protease, serine 5	Multiple_Complex
TC0900010256.hg.1	10.91	11.2	-1.22	0.0343	0.9132	BMS1P11	BMS1 ribosome biogenesis factor pseudogene 11	Pseudogene									0.00465669	0.568296
TC1700006614.hg.1	3.43	3.71	-1.22	0.0494	0.9291	RP11-810M2.2	novel transcript, antisense to ANKFY1	NonCoding
TC1900010270.hg.1	5.9	6.18	-1.22	0.0226	0.8536	LOC101927210; AC005616.1	uncharacterized LOC101927210; novel transcript	NonCoding
TC0200012472.hg.1	4.67	4.95	-1.22	0.0182	0.8273	AC017006.2	novel transcript	NonCoding
TC1500007964.hg.1	5.28	5.56	-1.22	0.0377	0.9149	RP11-285A1.1	novel transcript	NonCoding
TC2200006790.hg.1	5.53	5.81	-1.22	0.0345	0.9132	IGLV3-30	immunoglobulin lambda variable 3-30 (pseudogene)	Multiple_Complex
TC0200008627.hg.1	13.19	13.47	-1.22	0.0328	0.9098	NPAS2	neuronal PAS domain protein 2	Multiple_Complex
TC1700009597.hg.1	4.93	5.21	-1.22	0.0454	0.9265	SLC13A5	solute carrier family 13 (sodium-dependent citrate transporter), member 5	Multiple_Complex
TC0300010615.hg.1	3.73	4.01	-1.22	0.0244	0.8651	AC116035.2	novel transcript	NonCoding
TC1700009652.hg.1	6.32	6.6	-1.22	0.0049	0.6558	RP11-199F11.2	novel transcript, sense intronic to TP53	NonCoding
TC0200016687.hg.1	8.97	9.25	-1.21	0.0492	0.9284	SFXN5	sideroflexin 5	Multiple_Complex
TC1300007241.hg.1	3.94	4.22	-1.21	0.0462	0.9265	LOC101929657; RP11-248G5.9	uncharacterized LOC101929657; novel transcript antisense to NEK3 & NEK5	NonCoding
TC1400008241.hg.1	3.37	3.65	-1.21	0.0097	0.7419	MIR136	microRNA 136	Multiple_Complex			0.0427533	0.996875
TC0100011589.hg.1	4.57	4.85	-1.21	0.017	0.8119	VDAC1P10	voltage-dependent anion channel 1 pseudogene 10 [Source:HGNC Symbol;Acc:HGNC:37479]	Pseudogene
TC1600006950.hg.1	3.47	3.75	-1.21	0.0016	0.5047	RP11-165M1.1	TEC	Unassigned
TC1000012266.hg.1	4.83	5.11	-1.21	0.0285	0.8908	RP11-109A6.2	novel transcript	NonCoding
TC0200015930.hg.1	3.96	4.24	-1.21	0.0302	0.8992	AC064853.2	putative novel transcript	NonCoding
TC0300010381.hg.1	3.85	4.13	-1.21	0.0142	0.7825	RP11-95M5.1	novel transcript	NonCoding
TC1600008445.hg.1	4.64	4.92	-1.21	0.0426	0.923	RP11-77K12.9	novel transcript	NonCoding
TC1700011630.hg.1	5.39	5.67	-1.21	0.0385	0.9175	RN7SKP180	RNA, 7SK small nuclear pseudogene 180 [Source:HGNC Symbol;Acc:HGNC:45904]	NonCoding
TC0600009481.hg.1	4.88	5.16	-1.21	0.0421	0.923	HLFP1	hepatic leukemia factor pseudogene 1 [Source:HGNC Symbol;Acc:HGNC:41922]	Multiple_Complex
TC1100007413.hg.1	3.52	3.79	-1.21	0.009	0.7296	LOC101928812; RP11-430H10.1	uncharacterized LOC101928812; novel transcript	NonCoding
TC0700007341.hg.1	8.56	8.84	-1.21	0.0433	0.923	RNU7-35P	RNA, U7 small nuclear 35 pseudogene [Source:HGNC Symbol;Acc:HGNC:34131]	Small_RNA			0.0138475	0.996875			0.0405365	0.999984
TC0100018511.hg.1	6.35	6.63	-1.21	0.033	0.9098	C1orf61	chromosome 1 open reading frame 61	Multiple_Complex
TC0200010135.hg.1	5.44	5.72	-1.21	0.0466	0.9265	AC093911.1	putative novel transcript	NonCoding
TC0700008730.hg.1	3.81	4.09	-1.21	0.0314	0.9039	RP11-22N19.2	novel transcript antisense to NAMPT	NonCoding
TC1700011926.hg.1	5.99	6.27	-1.21	0.0247	0.8668	C1QTNF1-AS1	C1QTNF1 antisense RNA 1	NonCoding
TC0X00010730.hg.1	5.43	5.71	-1.21	0.0491	0.9283	HSPA8P20	heat shock protein family A (Hsp70) member 8 pseudogene 20 [Source:HGNC Symbol;Acc:HGNC:44936]	Multiple_Complex
TC0X00006712.hg.1	5.78	6.06	-1.21	0.0301	0.8985	RP1-60N8.1	novel transcript	NonCoding
TC1600007702.hg.1	5.13	5.41	-1.21	0.0063	0.6873	RNA5SP420	5S ribosomal pseudogene 420 [Source:HGNC Symbol;Acc:HGNC:43320]	Ribosomal
TC1300008682.hg.1	3.68	3.96	-1.21	0.0095	0.738	RP11-427J23.1	novel transcript	NonCoding
TC2200009314.hg.1	5.72	6	-1.21	0.0305	0.9018	RTN4R	reticulon 4 receptor	Multiple_Complex
TC0700008605.hg.1	6.29	6.56	-1.21	0.0437	0.923	CTB-181H17.1	novel transcript, sense intronic to CUX1	NonCoding
TC0200011180.hg.1	4.37	4.64	-1.21	0.0463	0.9265	AC114814.3	putative novel transcript	NonCoding
TC1200009965.hg.1	3.78	4.05	-1.21	0.0192	0.8303	LOH12CR2	loss of heterozygosity, 12, chromosomal region 2 (non-protein coding)	NonCoding
TC1200012834.hg.1	4.49	4.77	-1.21	0.0316	0.9039	RP11-341G23.4	novel transcript, antisense to STAB2	NonCoding
TC0600008140.hg.1	3.65	3.92	-1.21	0.0019	0.5439	NUDT19P4	nudix hydrolase 19 pseudogene 4	Multiple_Complex
TC0300008850.hg.1	4	4.27	-1.21	0.0435	0.923	NPHP3-AS1	NPHP3 antisense RNA 1	NonCoding
TC2000007698.hg.1	6.43	6.71	-1.21	0.0113	0.7574	MIR645	microRNA 645	Precursor_microRNA
TC1500009979.hg.1	4.16	4.43	-1.21	0.0323	0.9071	RP11-272D12.2	novel transcript, antisense to NEO1	NonCoding
TC1100009060.hg.1	6.03	6.3	-1.21	0.0082	0.7186	LOC100132686; RP11-356J5.13	uncharacterized LOC100132686; novel transcript, antisense to C11orf34	Multiple_Complex
TC1900010069.hg.1	5.74	6.02	-1.21	0.0331	0.9098	PHF5CP	PHD finger protein 5C pseudogene	Multiple_Complex
TC0900006433.hg.1	5.19	5.46	-1.21	0.0428	0.923	MIR1302-9; MIR1302-11	microRNA 1302-9; microRNA 1302-11	Multiple_Complex
TC0300013107.hg.1	4.98	5.26	-1.21	0.0324	0.9071	SLC2A2	solute carrier family 2 (facilitated glucose transporter), member 2	Multiple_Complex
TC0100008185.hg.1	3.73	4	-1.21	0.0396	0.9219	CYP4A22	cytochrome P450, family 4, subfamily A, polypeptide 22	Multiple_Complex
TC1000008112.hg.1	4.49	4.76	-1.21	0.0352	0.9132	RP11-310J24.3	novel transcript, sense intronic to C10orf11	NonCoding
TC1500007837.hg.1	5.33	5.61	-1.21	0.0388	0.9184	DNM1P33	dynamin 1 pseudogene 33	Pseudogene
TC1900012009.hg.1	5.69	5.97	-1.21	0.0446	0.9245	SYT3	synaptotagmin III	Multiple_Complex
TC0300008085.hg.1	4.03	4.3	-1.21	0.0353	0.9132	RP11-389G6.3	novel transcript	NonCoding
TC0600010689.hg.1	5.28	5.55	-1.21	0.0213	0.8389	MIR3691	microRNA 3691	Precursor_microRNA
TC2100006582.hg.1	6.43	6.7	-1.21	0.0343	0.9132	ANKRD20A18P	ankyrin repeat domain 20 family member A18, pseudogene [Source:HGNC Symbol;Acc:HGNC:23756]	Multiple_Complex
TC2100006873.hg.1	5.45	5.72	-1.21	0.0253	0.8748	KRTAP13-1	keratin associated protein 13-1	Coding
TC1200009358.hg.1	3.42	3.69	-1.21	0.0368	0.9132	LOC101927694; RP13-653N12.2	uncharacterized LOC101927694; novel transcript	NonCoding
TC0200010735.hg.1	7.21	7.48	-1.2	0.0063	0.6872	RP11-566E18.1	TEC	NonCoding
TC1000007976.hg.1	4.54	4.81	-1.2	0.0369	0.9132	CHST3	carbohydrate (chondroitin 6) sulfotransferase 3	Multiple_Complex
TC0900007631.hg.1	3.97	4.23	-1.2	0.032	0.9053	PCA3	prostate cancer associated 3 (non-protein coding)	NonCoding
TC0300007080.hg.1	4.03	4.3	-1.2	0.0409	0.923	RP11-134J21.1	novel transcript	NonCoding
TC1600010964.hg.1	5.93	6.2	-1.2	0.0457	0.9265	LINC01227	long intergenic non-protein coding RNA 1227	NonCoding
TC0100007976.hg.1	4.7	4.97	-1.2	0.0426	0.923	RP5-1066H13.4	novel transcript	NonCoding
TSUnmapped00000668.hg.1	5.07	5.34	-1.2	0.0313	0.9039	IGKV2-19	immunoglobulin kappa variable 2-19 (pseudogene) [Source:HGNC Symbol;Acc:HGNC:5779]	Pseudogene
TC1000011190.hg.1	6.38	6.65	-1.2	0.0146	0.7903	SFTPD	surfactant protein D	Coding
TC2200006751.hg.1	3.83	4.09	-1.2	0.036	0.9132	IGLVIV-66-1	immunoglobulin lambda variable (IV)-66-1 (pseudogene)	Multiple_Complex
TC0900006539.hg.1	9.48	9.75	-1.2	0.0445	0.9241	JAK2	Memczak2013 ALT_ACCEPTOR, ALT_DONOR, coding, INTERNAL, intronic best transcript NM_004972	NonCoding
TC1900009893.hg.1	5.48	5.75	-1.2	0.0242	0.8646	CYP4F2	cytochrome P450, family 4, subfamily F, polypeptide 2	Multiple_Complex
TC0900006848.hg.1	5.74	6.01	-1.2	0.013	0.7734	RP11-321L2.1	novel transcript	NonCoding
TC1700008716.hg.1	4.52	4.79	-1.2	0.0472	0.9265	RP11-855A2.1	TEC	Unassigned
TC0500011756.hg.1	6.04	6.3	-1.2	0.0199	0.8344	CTC-505O3.3	novel transcript	NonCoding
TC1100007992.hg.1	4.54	4.8	-1.2	0.0088	0.7267	SAC3D1	SAC3 domain containing 1	Multiple_Complex
TC1600011331.hg.1	4.91	5.18	-1.2	0.0453	0.9265	RP11-20I23.2	tec	Unassigned
TC2200007946.hg.1	7.59	7.86	-1.2	0.0179	0.8272	BCRP7	breakpoint cluster region pseudogene 7 [Source:HGNC Symbol;Acc:HGNC:39075]	Multiple_Complex
TC0300012757.hg.1	4	4.27	-1.2	0.0189	0.8289	HMGB1P30	high mobility group box 1 pseudogene 30 [Source:HGNC Symbol;Acc:HGNC:39121]	Multiple_Complex
TC1500010673.hg.1	4.22	4.49	-1.2	0.0431	0.923	LOC100128108; RP11-89K11.1	putative ubiquitin-conjugating enzyme E2Q2-like protein; novel transcript	NonCoding			0.00982692	0.996875			0.0281668	0.999984	0.00547712	0.574947
TC1800007324.hg.1	3.36	3.63	-1.2	0.0422	0.923	HNRNPA3P16	heterogeneous nuclear ribonucleoprotein A3 pseudogene 16 [Source:HGNC Symbol;Acc:HGNC:48762]	Multiple_Complex
TC1500006974.hg.1	5.01	5.27	-1.2	0.0202	0.8351	CTD-2129N1.1	noevl transcript	NonCoding
TC0600009728.hg.1	8.49	8.75	-1.2	0.0061	0.681	LOC100507557; RP11-545I5.3	uncharacterized LOC100507557; novel transcript, antisense to SHPRH	NonCoding
TC1900008665.hg.1	4.31	4.57	-1.2	0.0256	0.8772	SPACA6	sperm acrosome associated 6	Multiple_Complex
TSUnmapped00000635.hg.1	7.18	7.45	-1.2	0.0401	0.923	SLC25A26	solute carrier family 25 (S-adenosylmethionine carrier), member 26	Coding									0.0413164	0.717424
TC1900012015.hg.1	3.36	3.62	-1.2	0.0396	0.9219	CTD-3187F8.2	novel transcript, antisense to SIGLECL1	NonCoding
TC0X00010326.hg.1	3.86	4.12	-1.2	0.0456	0.9265	PCDH19	protocadherin 19	Multiple_Complex			0.0451446	0.996875	0.00870146	0.999054	0.0272863	0.999984
TC1300008207.hg.1	3.84	4.11	-1.2	0.0452	0.9265	USP24P1	ubiquitin specific peptidase 24 pseudogene 1 [Source:HGNC Symbol;Acc:HGNC:42014]	Multiple_Complex
TC1500010908.hg.1	7.14	7.4	-1.2	0.0347	0.9132	STARD5	StAR-related lipid transfer domain containing 5	NonCoding
TC0700010945.hg.1	5.79	6.05	-1.2	0.0426	0.923	NACAD	NAC alpha domain containing	Multiple_Complex
TC1500008629.hg.1	5.5	5.76	-1.2	0.0188	0.8289	RP11-403B2.6; RP11-116P24.2	novel transcript; RP11-116P24.2 (from geneSymbol)	NonCoding			0.0397346	0.996875
TC1900009556.hg.1	3.68	3.94	-1.2	0.0479	0.9265	RPL23AP78	ribosomal protein L23a pseudogene 78	Multiple_Complex
TC0100015833.hg.1	4.28	4.54	-1.2	0.0272	0.8846	AL135842.1	Uncharacterized protein [Source:UniProtKB/TrEMBL;Acc:A0A096LNT5]	Coding			0.00508894	0.996875	0.00760199	0.999054	0.0149722	0.999984	0.0146631	0.648346
TC1700012247.hg.1	6.46	6.72	-1.2	0.0406	0.923	TCAP	titin-cap	Coding
TC0100007158.hg.1	7.36	7.62	-1.2	0.0443	0.924	RP1-43E13.2	novel transcript	NonCoding
TC0700011497.hg.1	4.56	4.82	-1.2	0.043	0.923	MLXIPL	MLX interacting protein-like	Multiple_Complex
TC2200006771.hg.1	5.17	5.42	-1.2	0.0366	0.9132	IGLV1-50	immunoglobulin lambda variable 1-50 (non-functional)	Multiple_Complex
TC0100010616.hg.1	5.55	5.81	-1.2	0.0153	0.7957	MIR3120	microRNA 3120	Multiple_Complex
TC1700008677.hg.1	4.14	4.4	-1.2	0.0334	0.9116	CACNG4	calcium channel, voltage-dependent, gamma subunit 4	Coding
TC1700009855.hg.1	3.25	3.51	-1.2	0.0396	0.9219	AC005703.3	novel transcript	NonCoding
TC0100015817.hg.1	7.09	7.35	-1.2	0.0065	0.6912	THEM4	thioesterase superfamily member 4	Multiple_Complex
TC0400012345.hg.1	4.1	4.36	-1.19	0.0434	0.923	RNA5SP170	5S ribosomal pseudogene 170 [Source:HGNC Symbol;Acc:HGNC:43070]	Ribosomal
TC1400010222.hg.1	5.26	5.52	-1.19	0.0394	0.9218	MIR382	microRNA 382 [Source:HGNC Symbol;Acc:HGNC:31875]	Precursor_microRNA
TC1900008107.hg.1	3.53	3.78	-1.19	0.0415	0.923	CTC-492K19.7	novel transcript	NonCoding
TC1100010940.hg.1	3.38	3.63	-1.19	0.0182	0.8273	OR5B15P	olfactory receptor, family 5, subfamily B, member 15 pseudogene	Pseudogene
TC0200013230.hg.1	3.2	3.45	-1.19	0.0488	0.9277	ST6GALNAC2P1	ST6 (alpha-N-acetyl-neuraminyl-2,3-beta-galactosyl-1,3)-N-acetylgalactosaminide alpha-2,6-sialyltransferase 2 pseudogene 1 [Source:HGNC Symbol;Acc:HGNC:45160]	Multiple_Complex
TC0700008940.hg.1	4.41	4.66	-1.19	0.0251	0.8728	RNU7-154P	RNA, U7 small nuclear 154 pseudogene [Source:HGNC Symbol;Acc:HGNC:45688]	Small_RNA
TC1900007579.hg.1	5.43	5.69	-1.19	0.0015	0.491	ZNF723P	zinc finger protein 723, pseudogene [Source:HGNC Symbol;Acc:HGNC:32286]	Multiple_Complex
TC1100007063.hg.1	4.64	4.89	-1.19	0.0297	0.8968	ANO5	anoctamin 5	Multiple_Complex
TC1400007873.hg.1	5.2	5.46	-1.19	0.0262	0.8834	RP11-736P16.1	novel transcript	NonCoding
TC0300009646.hg.1	3.4	3.65	-1.19	0.0131	0.775	RP11-646E18.2	novel transcript	NonCoding									0.0404537	0.717424
TC0300010754.hg.1	4.12	4.37	-1.19	0.0497	0.9291	ACVR2B-AS1	ACVR2B antisense RNA 1	NonCoding			0.0389038	0.996875					0.0185693	0.671775
TC1400006591.hg.1	4.22	4.48	-1.19	0.0315	0.9039	TRAV8-6	T cell receptor alpha variable 8-6	Coding
TC1900011196.hg.1	4.64	4.89	-1.19	0.0232	0.859	NAPSA	napsin A aspartic peptidase	Multiple_Complex
TC0800009809.hg.1	9.72	9.97	-1.19	0.0496	0.9291	RP11-279N21.1	TEC	Unassigned
TC0500006877.hg.1	4.6	4.86	-1.19	0.0324	0.9071	LOC102723526; RP11-321E2.4	uncharacterized LOC102723526; novel transcript	NonCoding
TC0700013620.hg.1	5.98	6.23	-1.19	0.0365	0.9132	IMPDH1	IMP (inosine 5-monophosphate) dehydrogenase 1	Multiple_Complex
TC1800007195.hg.1	4.06	4.31	-1.19	0.0374	0.9137	RP11-749H17.2	novel transcript	NonCoding
TC1500008156.hg.1	6.34	6.59	-1.19	0.027	0.8846	SCAND2P	SCAN domain containing 2 pseudogene	Multiple_Complex
TC0Y00006543.hg.1	4.57	4.82	-1.19	0.0346	0.9132	RBMY2JP	RNA binding motif protein, Y-linked, family 2, member J pseudogene [Source:HGNC Symbol;Acc:HGNC:23918]	Multiple_Complex
TC0300011052.hg.1	6.84	7.09	-1.19	0.0409	0.923	LAMB2	laminin, beta 2 (laminin S)	Multiple_Complex
TC1500008055.hg.1	3.51	3.76	-1.19	0.0049	0.6558	RP11-775C24.4	tec	NonCoding									0.0225282	0.693765
TC1700008612.hg.1	7.9	8.15	-1.19	0.0284	0.8903	MIR6080	microRNA 6080	Precursor_microRNA
TC1300008685.hg.1	3.54	3.79	-1.19	0.0483	0.9274	RPL17P51	ribosomal protein L17 pseudogene 51 [Source:HGNC Symbol;Acc:HGNC:49100]	Multiple_Complex
TC0600013645.hg.1	3.61	3.86	-1.19	0.027	0.8846	RP1-257I9.2	putative novel transcript	NonCoding
TSUnmapped00000770.hg.1	4.56	4.81	-1.19	0.0147	0.7909	DGKD	diacylglycerol kinase, delta 130kDa	Coding
TC0200010956.hg.1	4.63	4.88	-1.19	0.013	0.7734	RP11-314B1.1	TEC	NonCoding
TC1700011389.hg.1	3.79	4.04	-1.19	0.0268	0.8846	CTD-3035K23.3	TEC	Unassigned
TC0100018566.hg.1	3.36	3.61	-1.19	0.0461	0.9265	RP11-99J16__A.2	novel transcript, antisense to CAPN9	NonCoding
TC1200011600.hg.1	3.78	4.02	-1.19	0.0154	0.7971	YPEL5P3	YPEL5 pseudogene 3 [Source:HGNC Symbol;Acc:HGNC:50557]	Multiple_Complex
TC0400010541.hg.1	3.71	3.96	-1.19	0.0421	0.923	RNU1-49P	RNA, U1 small nuclear 49, pseudogene [Source:HGNC Symbol;Acc:HGNC:48391]	Small_RNA
TC1700011515.hg.1	9.33	9.58	-1.19	0.0476	0.9265	RP11-74H8.1	novel transcript	NonCoding
TC0Y00007230.hg.1	4.48	4.73	-1.19	0.0118	0.7639	XKRYP4	X-linked Kx blood group related, Y-linked pseudogene 4 [Source:HGNC Symbol;Acc:HGNC:23911]	Pseudogene			0.00562315	0.996875			0.0156976	0.999984
TC0200013434.hg.1	15.42	15.66	-1.19	0.0405	0.923	TCONS_l2_00015860	Jeck2013 ALT_ACCEPTOR, ncRNA, OVEXON, upstream_start best transcript TCONS_l2_00015860	Multiple_Complex
TC1200012287.hg.1	4.5	4.75	-1.19	0.0146	0.7909	RP11-338K17.10	novel transcript	Unassigned									0.0473097	0.720811
TC0X00011293.hg.1	3.89	4.13	-1.19	0.0286	0.8908	LOC100421746; RP11-382F24.2	P antigen family, member 5 (prostate associated) pseudogene	Multiple_Complex
TC0100013609.hg.1	4.13	4.38	-1.19	0.0412	0.923	RP4-811H24.9	putative novel transcript	NonCoding
TC1200006660.hg.1	4.62	4.87	-1.19	0.0324	0.9072	MIR200C	microRNA 200c	Multiple_Complex
TC1900009764.hg.1	4	4.25	-1.19	0.0352	0.9132	AC007787.2	novel transcript, antisense to NFIX	NonCoding
TC1200009148.hg.1	4.15	4.39	-1.19	0.0245	0.8657	HNF1A	HNF1 homeobox A	Multiple_Complex									0.0434161	0.717424
TC1500007874.hg.1	6.91	7.16	-1.19	0.0444	0.924	C15orf39	chromosome 15 open reading frame 39	Coding
TC0400012259.hg.1	4.83	5.07	-1.19	0.0149	0.793	SNORD39	Small nucleolar RNA SNORD55/SNORD39 [Source:RFAM;Acc:RF00157]	Small_RNA
TC0200013453.hg.1	5.35	5.6	-1.18	0.025	0.8724	ANKRD20A8P; FAM95A	ankyrin repeat domain 20 family, member A8, pseudogene; family with sequence similarity 95, member A	Multiple_Complex
TC0700011974.hg.1	5.84	6.08	-1.18	0.0325	0.9072	RP11-506M12.1	novel transcript	NonCoding
TC0100016052.hg.1	5.83	6.08	-1.18	0.0417	0.923	FCRL1	Fc receptor-like 1	Multiple_Complex
TC1200010706.hg.1	3.99	4.24	-1.18	0.024	0.8639	RP11-607P23.1	novel transcript, antisense to SLC4A8	NonCoding
TC0800010768.hg.1	5.94	6.18	-1.18	0.0457	0.9265	Y_RNA	Y RNA [Source:RFAM;Acc:RF00019]	NonCoding
TC1100009089.hg.1	5.15	5.39	-1.18	0.0057	0.6746	MTRF1LP1	mitochondrial translational release factor 1 like pseudogene 1 [Source:HGNC Symbol;Acc:HGNC:50611]	Multiple_Complex
TC0700010940.hg.1	3.48	3.72	-1.18	0.0459	0.9265	RP4-647J21.1	novel transcript, overlapping MYO1G	NonCoding
TC0500007294.hg.1	4.79	5.03	-1.18	0.0014	0.4842	CTD-2636A23.2	novel transcript, antisense to HMGCS1	NonCoding
TC1500009959.hg.1	5.12	5.36	-1.18	0.0113	0.7574	RP11-1007O24.3	novel transcript	NonCoding
TC0100013755.hg.1	4.88	5.12	-1.18	0.0119	0.7639	RP11-109P14.9	putative novel transcript	NonCoding
TC1700012385.hg.1	5.64	5.88	-1.18	0.0362	0.9132	RAD51D	RAD51 paralog D	Multiple_Complex
TC2000009674.hg.1	6	6.24	-1.18	0.0463	0.9265	PPP1R3D	protein phosphatase 1, regulatory subunit 3D	Coding
TC1200010711.hg.1	10.01	10.25	-1.18	0.0348	0.9132	SCN8A	Jeck2013 ANTISENSE, coding, INTERNAL, intronic best transcript NM_014191	Multiple_Complex
TC0300010640.hg.1	5.41	5.65	-1.18	0.031	0.9033	RP11-384L8.1	novel transcript, intronic to CMTM8	NonCoding
TC1500008601.hg.1	5.82	6.06	-1.18	0.0486	0.9276	IGHV1OR15-9	immunoglobulin heavy variable 1/OR15-9 (non-functional)	Coding			0.0135019	0.996875			0.0318525	0.999984	0.0374637	0.717424
TC0800010544.hg.1	5.34	5.58	-1.18	0.0368	0.9132	LOC101929528; RP11-716D16.1	uncharacterized LOC101929528; novel transcript	NonCoding
TC1200006661.hg.1	4.4	4.64	-1.18	0.0165	0.8075	MIR141	microRNA 141	Multiple_Complex
TC0200009564.hg.1	5.43	5.67	-1.18	0.0217	0.8431	ZEB2-AS1	ZEB2 antisense RNA 1	Multiple_Complex
TC1000011510.hg.1	3.51	3.75	-1.18	0.0448	0.926	MIR3157	microRNA 3157	Precursor_microRNA
TC1600010389.hg.1	3.43	3.67	-1.18	0.02	0.8351	RP11-212I21.5	novel transcript	NonCoding
TC1900012018.hg.1	8.73	8.97	-1.18	0.0324	0.9071	ZNF577	zinc finger protein 577	Multiple_Complex
TC0200012137.hg.1	4.45	4.69	-1.18	0.0455	0.9265	AC105398.3	putative novel transcript	NonCoding
TC0200011070.hg.1	5.48	5.72	-1.18	0.0322	0.9068	C2orf57	chromosome 2 open reading frame 57	Coding
TC1400010522.hg.1	3.36	3.6	-1.18	0.034	0.9132	IGHVIII-47-1	immunoglobulin heavy variable (III)-47-1 (pseudogene)	Multiple_Complex
TC0700008548.hg.1	6.05	6.28	-1.18	0.0158	0.7981	NYAP1	neuronal tyrosine-phosphorylated phosphoinositide-3-kinase adaptor 1	Multiple_Complex
TC0800009358.hg.1	4.66	4.9	-1.18	0.039	0.9194	RP11-439C15.4	novel transcript	NonCoding
TC1500010019.hg.1	5.15	5.39	-1.18	0.039	0.9194	MIR6881	microRNA 6881	Precursor_microRNA
TC0600010261.hg.1	3.95	4.18	-1.18	0.0203	0.8351	RP1-39J2.1	novel transcript	NonCoding
TC1500010785.hg.1	5.34	5.58	-1.18	0.0491	0.9283	RN7SL736P; AC091167.2	RNA, 7SL, cytoplasmic 736, pseudogene [Source:HGNC Symbol;Acc:HGNC:46752]	Multiple_Complex
TC0800008328.hg.1	6.93	7.16	-1.18	0.0451	0.9265	ERICH5	glutamate rich 5	Coding
TC0600011994.hg.1	4.45	4.69	-1.18	0.0499	0.9291	RNU7-65P	RNA, U7 small nuclear 65 pseudogene [Source:HGNC Symbol;Acc:HGNC:34161]	Small_RNA
TC0300009363.hg.1	3.66	3.89	-1.18	0.031	0.9033	OTOL1	otolin 1	Coding
TC0300008295.hg.1	4.17	4.4	-1.18	0.0171	0.8144	LINC00488	long intergenic non-protein coding RNA 488	NonCoding
TC0600014169.hg.1	7.92	8.16	-1.18	0.0212	0.8386	CCDC162P	coiled-coil domain containing 162, pseudogene	Pseudogene
TC0700012888.hg.1	4.97	5.21	-1.18	0.0313	0.9039	OR2R1P	olfactory receptor, family 2, subfamily R, member 1, pseudogene	Pseudogene
TC0600007589.hg.1	5.09	5.32	-1.18	0.0148	0.793	DDX39B-AS1; XXbac-BPG296P20.15	DDX39B antisense RNA 1 [Source:HGNC Symbol;Acc:HGNC:39771]; putative novel transcript	NonCoding
TC1900007953.hg.1	7.28	7.51	-1.18	0.038	0.9161	ZNF790-AS1	ZNF790 antisense RNA 1	NonCoding
TC1200009488.hg.1	3.63	3.86	-1.17	0.0398	0.9223	RP11-503G7.2	novel transcript	NonCoding
TC1000010182.hg.1	3.58	3.81	-1.17	0.0141	0.7825	MIR938	microRNA 938	Precursor_microRNA
TC0100009975.hg.1	3.61	3.84	-1.17	0.0433	0.923	RP11-98D18.9	novel transcript	NonCoding
TC0600013849.hg.1	3.86	4.09	-1.17	0.0381	0.9161	MEAT6	melanoma-associated transcript 6	NonCoding
TC1100012673.hg.1	3.93	4.16	-1.17	0.044	0.9237	OR8B9P	olfactory receptor, family 8, subfamily B, member 9 pseudogene	Pseudogene
TC0700011261.hg.1	4.49	4.72	-1.17	0.0466	0.9265	RP11-340I6.7	novel transcript	NonCoding
TC0300013549.hg.1	8.61	8.83	-1.17	0.0199	0.8344	snoU13	Small nucleolar RNA U13 [Source:RFAM;Acc:RF01210]	Small_RNA
TC0500009357.hg.1	3.53	3.75	-1.17	0.0269	0.8846	MIR103B1	microRNA 103b-1	Multiple_Complex
TC0Y00006484.hg.1	5.13	5.36	-1.17	0.0237	0.8636	TOMM22P2	TOMM22 pseudogene 2 [Source:HGNC Symbol;Acc:HGNC:38737]	Multiple_Complex
TC1600009345.hg.1	4.78	5.01	-1.17	0.0409	0.923	LINC01177	long intergenic non-protein coding RNA 1177	NonCoding
TC1900011208.hg.1	5.24	5.47	-1.17	0.0486	0.9276	ASPDH	aspartate dehydrogenase domain containing	Multiple_Complex
TC1100012380.hg.1	5.31	5.54	-1.17	0.0293	0.8925	NXPE2P1	neurexophilin and PC-esterase domain family member 2 pseudogene 1 [Source:HGNC Symbol;Acc:HGNC:44082]	Multiple_Complex
TC2200008608.hg.1	3.74	3.97	-1.17	0.0258	0.8782	RP5-1119A7.14	novel transcript	NonCoding
TC1100013169.hg.1	3.32	3.55	-1.17	0.0448	0.9257	DKFZP434K028; RP11-467L20.10	uncharacterized LOC26070; uncharacterized LOC26070 [Source:EntrezGene;Acc:26070]; novel transcript	NonCoding
TC0700008329.hg.1	4.57	4.79	-1.17	0.03	0.8976	MGC16142	uncharacterized protein MGC16142	NonCoding
TC0400007158.hg.1	3.98	4.21	-1.17	0.0426	0.923	RP11-472K22.1	novel transcript	NonCoding
TC0100009368.hg.1	3.44	3.67	-1.17	0.0224	0.8531	LINC01397	long intergenic non-protein coding RNA 1397	NonCoding
TC1900010864.hg.1	10.49	10.72	-1.17	0.0355	0.9132	KCNN4	potassium channel, calcium activated intermediate/small conductance subfamily N alpha, member 4	Multiple_Complex
TC0400008531.hg.1	3.62	3.85	-1.17	0.0339	0.9132	LOC105377391; AC108056.1	uncharacterized LOC105377391; putative novel transcript	NonCoding
TC1900008718.hg.1	4.73	4.95	-1.17	0.0475	0.9265	CTD-2331H12.7	novel transcript	NonCoding
TC0200014275.hg.1	3.4	3.62	-1.17	0.0235	0.8616	AC140481.4	novel transcript	NonCoding					0.0398408	0.999054
TC1400007724.hg.1	3.45	3.67	-1.17	0.026	0.8808	RP11-361H10.5	TEC	NonCoding			0.000595309	0.996875	0.00504932	0.999054	0.00224913	0.999984	0.00186806	0.551867
TC1800007716.hg.1	5.45	5.67	-1.17	0.0207	0.8366	RP11-504I13.3	novel transcript, antisense to ZFN156	NonCoding
TC0100010650.hg.1	7.34	7.56	-1.17	0.0375	0.9137	RP3-436N22.3	putative novel transcript	NonCoding
TC1200010563.hg.1	5.57	5.8	-1.17	0.0452	0.9265	RP1-228P16.3	novel transcript	NonCoding
TC0600006591.hg.1	6.3	6.52	-1.17	0.0327	0.9091	RP1-136B1.1	novel transcript	NonCoding
TC1100009134.hg.1	4.01	4.24	-1.17	0.0287	0.8908	AP000997.1	novel transcript	NonCoding					0.0390949	0.999054	0.0454844	0.999984
TC1100007123.hg.1	5.72	5.94	-1.17	0.0495	0.9291	BDNF-AS	BDNF antisense RNA	NonCoding			0.00718394	0.996875	0.0160888	0.999054	0.0233008	0.999984
TC2000008735.hg.1	3.85	4.07	-1.17	0.0324	0.9072	RP5-965G21.4	novel transcript	NonCoding
TC0100007536.hg.1	5.01	5.23	-1.17	0.0474	0.9265	RP3-426I6.6	novel transcript, sense intronic to STX12	NonCoding
TC0100009968.hg.1	6.48	6.7	-1.17	0.0227	0.8548	RP11-98D18.1	putative novel transcript	NonCoding
TC1100010077.hg.1	12.4	12.62	-1.17	0.0458	0.9265	SBF2	SET binding factor 2	Multiple_Complex
TC1600009045.hg.1	4.99	5.21	-1.16	0.0493	0.9288	LA16c-390E6.3	novel transcript, intronic to CLCN7	NonCoding									0.0205217	0.681039
TC0300008071.hg.1	4.69	4.91	-1.16	0.0322	0.9067	MIR8060	microRNA 8060	Precursor_microRNA
TC0600008905.hg.1	4.38	4.6	-1.16	0.0331	0.9098	BDH2P1	3-hydroxybutyrate dehydrogenase, type 2 pseudogene 1	Pseudogene
TC1900008925.hg.1	7.91	8.13	-1.16	0.0209	0.8383	U2AF2	Memczak2013 ALT_ACCEPTOR, ALT_DONOR, coding, INTERNAL, intronic best transcript NM_001012478	NonCoding
TC1000010588.hg.1	5.54	5.76	-1.16	0.0337	0.9122	MIR4294	microRNA 4294	Precursor_microRNA
TC0100012417.hg.1	6.05	6.26	-1.16	0.0145	0.7902	LINC00115	long intergenic non-protein coding RNA 115	NonCoding
TC1900011806.hg.1	6.69	6.91	-1.16	0.018	0.8272	ZNF582-AS1	ZNF582 antisense RNA 1 (head to head)	NonCoding
TC1900008282.hg.1	3.87	4.08	-1.16	0.0074	0.7093	SNORA70	Small nucleolar RNA SNORA70 [Source:RFAM;Acc:RF00156]	Small_RNA
TC1500007886.hg.1	5.17	5.39	-1.16	0.0107	0.7545	RP11-817O13.8	novel transcript	NonCoding
TC1000011646.hg.1	13.69	13.91	-1.16	0.0271	0.8846	RNU2-59P	RNA, U2 small nuclear 59, pseudogene [Source:HGNC Symbol;Acc:HGNC:48552]	Small_RNA
TC1500010537.hg.1	4.66	4.88	-1.16	0.0118	0.7639	RP11-398J10.2	novel transcript	NonCoding
TC1600009891.hg.1	6.65	6.87	-1.16	0.0452	0.9265	RABEP2	rabaptin, RAB GTPase binding effector protein 2	Multiple_Complex
TC0700007249.hg.1	5.29	5.5	-1.16	0.0262	0.8834	TRG-AS1	T cell receptor gamma locus antisense RNA 1	NonCoding
TC1600007783.hg.1	3.73	3.95	-1.16	0.0211	0.8386	RP11-491F9.3	novel transcript	NonCoding
TC1300006580.hg.1	6.52	6.73	-1.16	0.0353	0.9132	HMGA1P6	high mobility group AT-hook 1 pseudogene 6 [Source:HGNC Symbol;Acc:HGNC:19121]	Multiple_Complex
TC1500008812.hg.1	7.54	7.76	-1.16	0.0302	0.8987	HERC2P11	hect domain and RLD 2 pseudogene 11 [Source:HGNC Symbol;Acc:HGNC:49882]	Pseudogene
TC2200006931.hg.1	3.54	3.75	-1.16	0.0226	0.8541	CTA-390C10.10	novel transcript	NonCoding
TC1100011586.hg.1	5.14	5.35	-1.16	0.0474	0.9265	RP11-809N8.2	novel transcript	NonCoding
TC0800010900.hg.1	5.92	6.13	-1.16	0.0182	0.8273	RP11-92K15.3	novel transcript	NonCoding
TC0300009461.hg.1	4.9	5.11	-1.16	0.0275	0.8846	RNU4-38P	RNA, U4 small nuclear 38, pseudogene [Source:HGNC Symbol;Acc:HGNC:46974]	Small_RNA
TC0900010169.hg.1	4.52	4.73	-1.16	0.0142	0.7825	FP325317.1	Uncharacterized protein [Source:UniProtKB/TrEMBL;Acc:F6QWF9]	Coding
TC1900007984.hg.1	4.9	5.11	-1.16	0.0499	0.9291	LOC644554; CTD-2554C21.2	uncharacterized LOC644554; novel transcript	NonCoding
TC0600011442.hg.1	6.45	6.66	-1.16	0.035	0.9132	C6orf47	chromosome 6 open reading frame 47	Coding
TC1200007398.hg.1	4.58	4.79	-1.16	0.0339	0.9132	RP11-547C5.1	novel transcript	NonCoding
TC1500007156.hg.1	5.47	5.68	-1.16	0.0484	0.9274	SLC24A5	solute carrier family 24 (sodium/potassium/calcium exchanger), member 5	Multiple_Complex
TC0100012922.hg.1	4.18	4.39	-1.16	0.0425	0.923	RNU6ATAC18P	RNA, U6atac small nuclear 18, pseudogene [Source:HGNC Symbol;Acc:HGNC:46917]	Small_RNA
TC0400007149.hg.1	3.84	4.05	-1.16	0.0246	0.8657	RP11-123O22.1	novel transcript.	NonCoding
TC0100014968.hg.1	5.74	5.95	-1.16	0.0496	0.9291	MTND4P11	mitochondrially encoded NADH:ubiquinone oxidoreductase core subunit 4 pseudogene 11 [Source:HGNC Symbol;Acc:HGNC:42223]	Multiple_Complex
TC0600008670.hg.1	3.87	4.08	-1.15	0.0463	0.9265	PRSS35	protease, serine 35	Coding
TC0700010058.hg.1	5.58	5.79	-1.15	0.044	0.9237	GRIFIN	galectin-related inter-fiber protein	Multiple_Complex
TC0600014292.hg.1	10.59	10.79	-1.15	0.0133	0.7761	OARD1	O-acyl-ADP-ribose deacylase 1	Multiple_Complex
TC0200008088.hg.1	4.02	4.23	-1.15	0.0471	0.9265	RP11-523H20.3	novel transcript, antisense to LBX2	NonCoding
TC1100008922.hg.1	3.19	3.39	-1.15	0.022	0.8464	BOLA3P1	bolA family member 3 pseudogene 1 [Source:HGNC Symbol;Acc:HGNC:51440]	Multiple_Complex
TC0100006731.hg.1	5.13	5.33	-1.15	0.0479	0.9265	RP11-431K24.1	novel transcript	NonCoding
TC1500007015.hg.1	4.08	4.29	-1.15	0.0271	0.8846	JMJD7; PLA2G4B; JMJD7-PLA2G4B	jumonji domain containing 7; phospholipase A2, group IVB (cytosolic); JMJD7-PLA2G4B readthrough	Multiple_Complex
TC0800010933.hg.1	6.45	6.65	-1.15	0.0359	0.9132	RP11-363E6.3	novel transcript	NonCoding
TC1100009638.hg.1	4.95	5.15	-1.15	0.0464	0.9265	RP11-555G19.1	novel transcript	NonCoding
TC1200011067.hg.1	6.13	6.33	-1.15	0.048	0.9265	DPY19L2	dpy-19-like 2 (C. elegans)	Multiple_Complex
TC1600007766.hg.1	6.16	6.37	-1.15	0.0425	0.923	CTC-527H23.3	novel transcript	NonCoding
TC0200010525.hg.1	4.77	4.97	-1.15	0.0445	0.9241	CTLA4	cytotoxic T-lymphocyte-associated protein 4	Multiple_Complex
TC1200010122.hg.1	4.22	4.42	-1.15	0.0366	0.9132	RP11-268P4.4	novel transcript antisense to ETNK1	NonCoding
TC0200011481.hg.1	3.71	3.91	-1.15	0.0387	0.9184	AC116614.1	novel transcript	NonCoding
TC1600008756.hg.1	4.28	4.48	-1.15	0.0368	0.9132	LOC101928708; RP11-899L11.1	uncharacterized LOC101928708; novel transcript, antisense to C16orf95	NonCoding
TC0100013823.hg.1	4.11	4.31	-1.15	0.0063	0.6855	COL9A2	collagen, type IX, alpha 2	Multiple_Complex									0.0166172	0.661447
TC1400008275.hg.1	3.89	4.09	-1.15	0.0342	0.9132	MIR1193	microRNA 1193	Multiple_Complex
TC2000007929.hg.1	4.21	4.41	-1.15	0.0375	0.9143	EDN3	endothelin 3	Coding
TC1700010905.hg.1	5.08	5.27	-1.15	0.0413	0.923	RP11-669E14.4	novel transcript antisense to MAPT	NonCoding
TC1600008188.hg.1	4.82	5.01	-1.15	0.0442	0.9237	RPS12P27	ribosomal protein S12 pseudogene 27	Multiple_Complex			0.004067	0.996875	0.00554905	0.999054	0.0116147	0.999984	0.0397112	0.717424
TC0900010300.hg.1	3.66	3.86	-1.15	0.0366	0.9132	FAM74A3	family with sequence similarity 74, member A3	Multiple_Complex									0.0262754	0.698674
TC0800008423.hg.1	3.39	3.58	-1.14	0.041	0.923	KB-1107E3.1	novel transcript	NonCoding
TC1600007307.hg.1	4.1	4.29	-1.14	0.0151	0.7957	C16orf82	chromosome 16 open reading frame 82	Multiple_Complex
TC0200015664.hg.1	4.54	4.73	-1.14	0.0434	0.923	POLHP1	polymerase (DNA directed), eta pseudogene 1 [Source:HGNC Symbol;Acc:HGNC:43967]	Multiple_Complex
TC0100008203.hg.1	3.96	4.15	-1.14	0.0418	0.923	RP11-543D5.1	novel transcript	NonCoding
TC1700007523.hg.1	3.22	3.41	-1.14	0.0441	0.9237	RP11-466A19.3	novel transcript, antisense MYO1D	NonCoding
TSUnmapped00000500.hg.1	6.48	6.67	-1.14	0.0475	0.9265	HYOU1	hypoxia up-regulated 1	NonCoding
TC0600007027.hg.1	4.7	4.89	-1.14	0.0127	0.769	RNU6-793P	RNA, U6 small nuclear 793, pseudogene [Source:HGNC Symbol;Acc:HGNC:47756]	Small_RNA
TC1500008692.hg.1	8.15	8.34	-1.14	0.024	0.8639	HERC2P7	hect domain and RLD 2 pseudogene 7	Multiple_Complex
TC1400008297.hg.1	6.1	6.28	-1.14	0.0441	0.9237	MIR134	microRNA 134	Multiple_Complex
TC2200006654.hg.1	3.73	3.92	-1.14	0.047	0.9265	ZNF74	zinc finger protein 74	Multiple_Complex
TC1800008748.hg.1	3.95	4.14	-1.14	0.0361	0.9132	LOC101927229; CTD-2171N6.1	uncharacterized LOC101927229; novel transcript	NonCoding
TC0X00008387.hg.1	4.34	4.53	-1.14	0.0267	0.8846	XPNPEP2	X-prolyl aminopeptidase (aminopeptidase P) 2, membrane-bound	Coding
TC0X00009518.hg.1	3.7	3.89	-1.14	0.0205	0.8361	MED28P4	mediator complex subunit 28 pseudogene 4 [Source:HGNC Symbol;Acc:HGNC:45081]	Multiple_Complex
TC0600010836.hg.1	3.96	4.15	-1.14	0.0467	0.9265	RN7SKP293	RNA, 7SK small nuclear pseudogene 293 [Source:HGNC Symbol;Acc:HGNC:46017]	NonCoding
TC1500010888.hg.1	7.9	8.09	-1.14	0.0432	0.923	PARP6	poly(ADP-ribose) polymerase family member 6	Multiple_Complex									0.0153816	0.652545
TC1400008412.hg.1	8.56	8.74	-1.14	0.0479	0.9265	RP11-73M18.7	novel transcript, sense intronic to KLC1	NonCoding
TC1700012399.hg.1	4.06	4.25	-1.14	0.0353	0.9132	KRT12	keratin 12, type I	Coding
TC0500008139.hg.1	6.61	6.79	-1.14	0.0499	0.9291	RP11-254I22.1	novel transcript	NonCoding
TC1000012142.hg.1	8.2	8.39	-1.13	0.0257	0.8781	MIR4296	microRNA 4296	Precursor_microRNA
TC1700008720.hg.1	4.78	4.96	-1.13	0.0416	0.923	FBXO36P1	F-box protein 36 pseudogene 1 [Source:HGNC Symbol;Acc:HGNC:50363]	Pseudogene
TC0800010662.hg.1	6.26	6.44	-1.13	0.0182	0.8273	CTD-3025N20.3	novel transcript	NonCoding
TC1700009912.hg.1	4.51	4.69	-1.13	0.0164	0.807	KRT17P4	keratin 17 pseudogene 4 [Source:HGNC Symbol;Acc:HGNC:50722]	Multiple_Complex
TC1200011931.hg.1	4.8	4.98	-1.13	0.0221	0.847	FAM109A	family with sequence similarity 109, member A	Coding
TC0400010885.hg.1	5.2	5.38	-1.13	0.0386	0.9175	RP11-17P16.1	tec	NonCoding
TC0800010162.hg.1	5.25	5.43	-1.13	0.03	0.8976	RP11-350N15.6	novel transcript, antisense to LETM2	NonCoding
TC0600010037.hg.1	4.61	4.78	-1.13	0.018	0.8273	RP11-13P5.1	novel transcript	NonCoding
TC0500009419.hg.1	3.52	3.7	-1.13	0.0223	0.8507	RPSAP71	ribosomal protein SA pseudogene 71 [Source:HGNC Symbol;Acc:HGNC:51924]	Multiple_Complex					0.0320573	0.999054
TC1600008835.hg.1	5.18	5.35	-1.13	0.031	0.9033	RP5-1142A6.5	novel transcript, antisense to RNF166	NonCoding
TC1900010510.hg.1	4.17	4.35	-1.13	0.0387	0.9184	THAP8	THAP domain containing 8	Multiple_Complex
TC0700009079.hg.1	5.05	5.22	-1.13	0.0201	0.8351	TSPAN33	tetraspanin 33	Multiple_Complex
TC1800008102.hg.1	6.77	6.94	-1.13	0.0424	0.923	RP11-820I16.3	novel transcript, antisense IMPA2	NonCoding
TC0100012781.hg.1	4.94	5.11	-1.13	0.0447	0.9255	RNU6-304P	RNA, U6 small nuclear 304, pseudogene [Source:HGNC Symbol;Acc:HGNC:47267]	Small_RNA					0.0318074	0.999054
TC0300013486.hg.1	4.14	4.31	-1.12	0.0477	0.9265	LPP-AS1	LPP antisense RNA 1	NonCoding
TC0700013031.hg.1	6.64	6.81	-1.12	0.0488	0.9277	RP4-584D14.6	putative novel transcript	NonCoding
TC0600010636.hg.1	6.89	7.06	-1.12	0.024	0.8639	RP3-406P24.3	putative novel transcript	NonCoding									0.0057937	0.577156
TC1000011312.hg.1	3.39	3.56	-1.12	0.0478	0.9265	RP11-359E3.4; Clostridiales-1	novel transcript antisense to BMPR1A; Clostridiales-1 RNA [Source:RFAM;Acc:RF01699]	Multiple_Complex
TC0100011879.hg.1	4.52	4.69	-1.12	0.0499	0.9291	SNORA51	Small nucleolar RNA SNORA51 [Source:RFAM;Acc:RF00432]	Small_RNA
TC1600008432.hg.1	4.25	4.41	-1.12	0.0354	0.9132	RP11-252E2.2	novel transcript	NonCoding
TC1800008300.hg.1	3.73	3.89	-1.12	0.0472	0.9265	RP11-799B12.1	TEC	Unassigned
TC1900009507.hg.1	5.13	5.3	-1.12	0.041	0.923	CTD-3193O13.13	novel transcript, antisense to MAP2K7	NonCoding
TC0300008660.hg.1	5.12	5.29	-1.12	0.0356	0.9132	ALDH1L1-AS1	ALDH1L1 antisense RNA 1	Multiple_Complex
TC1200010985.hg.1	4.39	4.55	-1.12	0.0471	0.9265	MIR26A2	microRNA 26a-2	Precursor_microRNA
TC1900011659.hg.1	3.69	3.84	-1.12	0.0347	0.9132	CLEC4GP1	C-type lectin domain family 4, member G pseudogene 1	Multiple_Complex
TC1400008693.hg.1	7.28	7.43	-1.11	0.0451	0.9264	CDH24	cadherin 24, type 2	Multiple_Complex
TC0200011426.hg.1	3.23	3.39	-1.11	0.0379	0.916	NEU4	sialidase 4	Multiple_Complex
TC1000009517.hg.1	15.42	15.58	-1.11	0.0213	0.8387	MIR7641-2; RNA5SP298	Homo sapiens microRNA 7641-2 (MIR7641-2), microRNA.; 5S ribosomal pseudogene 298 [Source:HGNC Symbol;Acc:HGNC:43198]	Multiple_Complex
TC2200008183.hg.1	4.14	4.29	-1.11	0.0376	0.9149	VPREB3	pre-B lymphocyte 3	Coding
TC1600006620.hg.1	6.66	6.81	-1.11	0.0431	0.923	RP11-20I23.11	novel transcript, intronic to PDPK1	NonCoding									0.0304529	0.703492
TC1000008995.hg.1	6.22	6.37	-1.11	0.0469	0.9265	ATRNL1	attractin-like 1	Multiple_Complex
TC1200010419.hg.1	4.31	4.45	-1.1	0.0497	0.9291	RP11-476D10.1	novel transcript	NonCoding
TC0100007969.hg.1	5.74	5.88	-1.1	0.037	0.9132	MIR30E	microRNA 30e	Multiple_Complex
TC1400007716.hg.1	9.02	9.16	-1.1	0.0456	0.9265	MIR7641-2; RNA5SP387	Homo sapiens microRNA 7641-2 (MIR7641-2), microRNA.; 5S ribosomal pseudogene 387 [Source:HGNC Symbol;Acc:HGNC:43287]	Multiple_Complex
TC1900009846.hg.1	5.33	5.47	-1.1	0.046	0.9265	OR7A17	olfactory receptor, family 7, subfamily A, member 17	Multiple_Complex
TC0200009459.hg.1	4.63	4.77	-1.1	0.0147	0.7909	RN7SKP141	RNA, 7SK small nuclear pseudogene 141 [Source:HGNC Symbol;Acc:HGNC:45865]	NonCoding
TC0100012995.hg.1	3.79	3.93	-1.1	0.026	0.8801	RP3-467K16.7	putative novel transcript	NonCoding
TC0100010581.hg.1	4.81	4.95	-1.1	0.0473	0.9265	FMO6P	flavin containing monooxygenase 6 pseudogene	Multiple_Complex
TSUnmapped00000683.hg.1	4.98	5.11	-1.1	0.0464	0.9265	MLXIP	MLX interacting protein	NonCoding
TC1600009860.hg.1	4.97	5.1	-1.09	0.0379	0.9161	RP11-57A19.5	novel transcript	NonCoding
TC1700010768.hg.1	16.4	16.52	-1.09	0.0114	0.7574	RNU2-1; U2	Homo sapiens RNA, U2 small nuclear 1 (RNU2-1), small nuclear RNA.; U2 spliceosomal RNA [Source:RFAM;Acc:RF00004]	Small_RNA
TC1700010769.hg.1	16.4	16.52	-1.09	0.0114	0.7574	RNU2-1; U2	Homo sapiens RNA, U2 small nuclear 1 (RNU2-1), small nuclear RNA.; U2 spliceosomal RNA [Source:RFAM;Acc:RF00004]	Small_RNA
TC1700010770.hg.1	16.4	16.52	-1.09	0.0114	0.7574	RNU2-1; U2	Homo sapiens RNA, U2 small nuclear 1 (RNU2-1), small nuclear RNA.; U2 spliceosomal RNA [Source:RFAM;Acc:RF00004]	Small_RNA
TC1700010771.hg.1	16.4	16.52	-1.09	0.0114	0.7574	RNU2-1; U2	Homo sapiens RNA, U2 small nuclear 1 (RNU2-1), small nuclear RNA.; U2 spliceosomal RNA [Source:RFAM;Acc:RF00004]	Small_RNA
TC1700010772.hg.1	16.4	16.52	-1.09	0.0114	0.7574	RNU2-1; U2	Homo sapiens RNA, U2 small nuclear 1 (RNU2-1), small nuclear RNA.; U2 spliceosomal RNA [Source:RFAM;Acc:RF00004]	Small_RNA
TC1700010775.hg.1	16.4	16.52	-1.09	0.0114	0.7574	RNU2-1; U2	Homo sapiens RNA, U2 small nuclear 1 (RNU2-1), small nuclear RNA.; U2 spliceosomal RNA [Source:RFAM;Acc:RF00004]	Small_RNA
TC1700010776.hg.1	16.4	16.52	-1.09	0.0114	0.7574	RNU2-1; U2	Homo sapiens RNA, U2 small nuclear 1 (RNU2-1), small nuclear RNA.; U2 spliceosomal RNA [Source:RFAM;Acc:RF00004]	Small_RNA
TC1700010778.hg.1	16.4	16.52	-1.09	0.0114	0.7574	RNU2-1; U2	Homo sapiens RNA, U2 small nuclear 1 (RNU2-1), small nuclear RNA.; U2 spliceosomal RNA [Source:RFAM;Acc:RF00004]	Small_RNA
TC1700010779.hg.1	16.4	16.52	-1.09	0.0114	0.7574	RNU2-1; U2	Homo sapiens RNA, U2 small nuclear 1 (RNU2-1), small nuclear RNA.; U2 spliceosomal RNA [Source:RFAM;Acc:RF00004]	Small_RNA
TC1700010767.hg.1	16.4	16.52	-1.09	0.0114	0.7574	RNU2-1	RNA, U2 small nuclear 1	Small_RNA
TC1700010773.hg.1	16.4	16.52	-1.09	0.0114	0.7574	U2	U2 spliceosomal RNA [Source:RFAM;Acc:RF00004]	Small_RNA
TC1700010774.hg.1	16.4	16.52	-1.09	0.0114	0.7574	U2	U2 spliceosomal RNA [Source:RFAM;Acc:RF00004]	Small_RNA
TC1500007094.hg.1	6.63	6.75	-1.09	0.0437	0.923	RP11-151N17.1	novel transcript	NonCoding
TC1900011827.hg.1	7.35	7.47	-1.09	0.047	0.9265	ZNF8	zinc finger protein 8	Multiple_Complex
TC1400010594.hg.1	5.32	5.44	-1.09	0.049	0.9279	FAM177A1	family with sequence similarity 177, member A1	Multiple_Complex
TC0400011634.hg.1	3.79	3.91	-1.09	0.0341	0.9132	LOC102723896; RP11-119H12.6	uncharacterized LOC102723896; novel transcript, antisense to ANK2	Multiple_Complex
TC0500007473.hg.1	4.87	4.98	-1.08	0.0178	0.8254	CTD-2023N9.1	novel transcript, antisense to ACTBL2	NonCoding
TC2100007795.hg.1	5.19	5.3	-1.08	0.0374	0.9137	LINC00515	long intergenic non-protein coding RNA 515	NonCoding
TC1500008989.hg.1	9.91	10.02	-1.08	0.0426	0.923	MIR1233-1; MIR1233-2	microRNA 1233-1; microRNA 1233-2	Precursor_microRNA
TC1500008996.hg.1	9.91	10.02	-1.08	0.0426	0.923	MIR1233-2	microRNA 1233-2	Precursor_microRNA
TC0100017577.hg.1	5.17	5.28	-1.08	0.0445	0.9241	MIR5008	microRNA 5008	Precursor_microRNA
TC2100007584.hg.1	3.24	3.34	-1.07	0.0441	0.9237	AL050303.10	TEC	Unassigned
TC1700011899.hg.1	4.36	4.45	-1.07	0.0387	0.9184	THA1P	threonine aldolase 1, pseudogene	Pseudogene
TC0200012524.hg.1	5.37	5.45	-1.06	0.0199	0.8344	RPL36AP15	ribosomal protein L36a pseudogene 15 [Source:HGNC Symbol;Acc:HGNC:36648]	Multiple_Complex
TC0600006762.hg.1	17.61	17.69	-1.06	0.0234	0.8606	MIR7641-2; RNA5SP202	Homo sapiens microRNA 7641-2 (MIR7641-2), microRNA.; 5S ribosomal pseudogene 202 [Source:HGNC Symbol;Acc:HGNC:43102]	Multiple_Complex			0.0480857	0.996875
TC0700007724.hg.1	5.7	5.75	-1.04	0.0447	0.9255	RP11-340I6.3	novel transcript	NonCoding
TC1400007418.hg.1	7.46	7.45	1	0.0457	0.9265	HSPE1P2	heat shock protein family E (Hsp10) member 1 pseudogene 2 [Source:HGNC Symbol;Acc:HGNC:20052]	Multiple_Complex
TC0100017036.hg.1	12.18	12.17	1.01	0.0428	0.923	RNA5SP74	5S ribosomal pseudogene 74 [Source:HGNC Symbol;Acc:HGNC:42851]	Ribosomal
TC1500008432.hg.1	7.99	7.95	1.02	0.0427	0.923	RNU2-3P	RNA, U2 small nuclear 3, pseudogene [Source:HGNC Symbol;Acc:HGNC:10153]	Small_RNA
TC0100009523.hg.1	5.36	5.31	1.03	0.0488	0.9276	RN7SL420P	RNA, 7SL, cytoplasmic 420, pseudogene [Source:HGNC Symbol;Acc:HGNC:46436]	NonCoding
TC2000007380.hg.1	12.87	12.83	1.03	0.0391	0.9194	TOP1	topoisomerase (DNA) I	Multiple_Complex
TC1300007637.hg.1	4.07	4	1.05	0.046	0.9265	UBE2D3P4	ubiquitin conjugating enzyme E2D 3 pseudogene 4 [Source:HGNC Symbol;Acc:HGNC:39391]	Multiple_Complex
TC0100017626.hg.1	17.96	17.88	1.06	0.0125	0.7666	RNA5S2; RNA5S1	RNA, 5S ribosomal 2; RNA, 5S ribosomal 1	Multiple_Complex			0.046893	0.996875
TC0100017627.hg.1	17.96	17.88	1.06	0.0125	0.7666	RNA5S3; RNA5S2	RNA, 5S ribosomal 3; RNA, 5S ribosomal 2	Multiple_Complex			0.046893	0.996875
TC0100017628.hg.1	17.96	17.88	1.06	0.0125	0.7666	RNA5S4; RNA5S3	RNA, 5S ribosomal 4; RNA, 5S ribosomal 3	Multiple_Complex			0.046893	0.996875
TC0100017629.hg.1	17.96	17.88	1.06	0.0125	0.7666	RNA5S1; RNA5S5; RNA5S4	RNA, 5S ribosomal 1; RNA, 5S ribosomal 5; RNA, 5S ribosomal 4	Multiple_Complex			0.046893	0.996875
TC0100017630.hg.1	17.96	17.88	1.06	0.0125	0.7666	RNA5S6; RNA5S7; RNA5S8; RNA5S5	RNA, 5S ribosomal 6; RNA, 5S ribosomal 7; RNA, 5S ribosomal 8; RNA, 5S ribosomal 5	Multiple_Complex			0.046893	0.996875
TC0100017631.hg.1	17.96	17.88	1.06	0.0125	0.7666	RNA5S11; RNA5S12; RNA5S13; RNA5S14; RNA5S15; RNA5S16; RNA5S17; RNA5S6	RNA, 5S ribosomal 11; RNA, 5S ribosomal 12; RNA, 5S ribosomal 13; RNA, 5S ribosomal 14; RNA, 5S ribosomal 15; RNA, 5S ribosomal 16; RNA, 5S ribosomal 17; RNA, 5S ribosomal 6	Multiple_Complex			0.046893	0.996875
TC0100017632.hg.1	17.96	17.88	1.06	0.0125	0.7666	RNA5S7	RNA, 5S ribosomal 7	Multiple_Complex			0.046893	0.996875
TC0100017633.hg.1	17.96	17.88	1.06	0.0125	0.7666	RNA5S10; RNA5S8	RNA, 5S ribosomal 10; RNA, 5S ribosomal 8	Multiple_Complex			0.046893	0.996875
TC0100017635.hg.1	17.96	17.88	1.06	0.0125	0.7666	RNA5S10	RNA, 5S ribosomal 10	Multiple_Complex			0.046893	0.996875
TC0100017642.hg.1	17.96	17.88	1.06	0.0125	0.7666	RNA5S17	RNA, 5S ribosomal 17	Multiple_Complex			0.046893	0.996875
TC0100017519.hg.1	11.28	11.19	1.06	0.0446	0.9249	ACBD3	acyl-CoA binding domain containing 3	Multiple_Complex
TC1700012061.hg.1	4.24	4.16	1.06	0.0087	0.7267	RP13-1032I1.7	novel transcript, antisense to HGS	NonCoding
TC1400007107.hg.1	4.71	4.62	1.06	0.0435	0.923	PDLIM1P1	PDZ and LIM domain 1 pseudogene 1 [Source:HGNC Symbol;Acc:HGNC:20026]	Multiple_Complex
TC0900010852.hg.1	6.02	5.93	1.06	0.0393	0.9214	VDAC1P11	voltage-dependent anion channel 1 pseudogene 11 [Source:HGNC Symbol;Acc:HGNC:37480]	Pseudogene
TC0600010899.hg.1	5.11	5.02	1.07	0.0468	0.9265	RNU6-645P	RNA, U6 small nuclear 645, pseudogene [Source:HGNC Symbol;Acc:HGNC:47608]	Small_RNA
TC1700010329.hg.1	7.4	7.3	1.07	0.0482	0.9274	RNA5SP437	5S ribosomal pseudogene 437 [Source:HGNC Symbol;Acc:HGNC:43337]	Ribosomal
TC0400010083.hg.1	3.82	3.72	1.08	0.0438	0.923	NKX3-2	NK3 homeobox 2	Coding
TC1300008182.hg.1	6.19	6.08	1.08	0.0338	0.9132	RPL23AP97	ribosomal protein L23a pseudogene 97 [Source:HGNC Symbol;Acc:HGNC:51632]	Pseudogene
TC0500008592.hg.1	10.38	10.27	1.08	0.0153	0.7961	RNA5SP191	5S ribosomal pseudogene 191 [Source:HGNC Symbol;Acc:HGNC:43091]	Ribosomal			0.030553	0.996875					0.0419093	0.717424
TC0900009168.hg.1	5.45	5.33	1.09	0.0343	0.9132	PAEP	progestagen-associated endometrial protein	Multiple_Complex
TC1100009717.hg.1	4.81	4.69	1.09	0.038	0.9161	MUC6	mucin 6, oligomeric mucus/gel-forming	Multiple_Complex
TC0600008471.hg.1	7.01	6.88	1.09	0.0199	0.8351	SDHAF4	succinate dehydrogenase complex assembly factor 4	Multiple_Complex
TC1200006566.hg.1	4.07	3.94	1.09	0.0392	0.9207	RP11-500M8.4	novel transcript, sense intronic to RP11-500M8.7	NonCoding
TC0500008745.hg.1	6.64	6.51	1.1	0.0451	0.9264	HNRNPA1P13	heterogeneous nuclear ribonucleoprotein A1 pseudogene 13 [Source:HGNC Symbol;Acc:HGNC:39131]	Pseudogene
TC0500006892.hg.1	4.56	4.43	1.1	0.0487	0.9276	SNORD81	Small nucleolar RNA SNORD81 [Source:RFAM;Acc:RF00136]	Small_RNA
TC0900007119.hg.1	7.21	7.08	1.1	0.0365	0.9132	RNU4-53P	RNA, U4 small nuclear 53, pseudogene [Source:HGNC Symbol;Acc:HGNC:46989]	Small_RNA
TC1600008942.hg.1	5.64	5.5	1.1	0.0412	0.923	MRPL28	mitochondrial ribosomal protein L28	Multiple_Complex
TSUnmapped00000651.hg.1	7.93	7.8	1.1	0.0337	0.9122	HNRNPCL1	heterogeneous nuclear ribonucleoprotein C-like 1	Coding					0.0451557	0.999054
TC0800007095.hg.1	5.05	4.92	1.1	0.0201	0.8351	RP11-521M14.2	novel transcript	NonCoding
TC0900009167.hg.1	5.75	5.61	1.1	0.0101	0.749	OBP2A	odorant binding protein 2A	Multiple_Complex			0.0181967	0.996875			0.048649	0.999984
TC2200008629.hg.1	4.22	4.08	1.1	0.0475	0.9265	TEX33	testis expressed 33	Coding
TC0500007169.hg.1	6.76	6.62	1.1	0.032	0.9053	RPS4XP6	ribosomal protein S4X pseudogene 6 [Source:HGNC Symbol;Acc:HGNC:36057]	Pseudogene							0.0322179	0.999984
TC0200010902.hg.1	4.22	4.07	1.1	0.0211	0.8386	MOGAT1	monoacylglycerol O-acyltransferase 1	Coding			0.0355073	0.996875	0.0444009	0.999054
TC0600007012.hg.1	4.9	4.76	1.11	0.0477	0.9265	CD83	CD83 molecule	Multiple_Complex
TC0500012236.hg.1	10.6	10.45	1.11	0.0463	0.9265	PFDN1	prefoldin subunit 1	Multiple_Complex
TC0100018477.hg.1	10.64	10.49	1.11	0.0369	0.9132	RBM8A	RNA binding motif protein 8A	Multiple_Complex
TC1000009507.hg.1	3.98	3.84	1.11	0.0493	0.9286	RP11-631M21.1	putative novel transcript	NonCoding
TC1700009089.hg.1	4.39	4.23	1.11	0.0209	0.8383	HP09025; CTD-2116F7.1	uncharacterized LOC100652929; novel transcript; uncharacterized LOC100652929 [Source:EntrezGene;Acc:100652929]	NonCoding
TC1700010747.hg.1	8.67	8.52	1.11	0.0474	0.9265	COA3	cytochrome c oxidase assembly factor 3	Multiple_Complex
TC0600011278.hg.1	3.78	3.63	1.11	0.0289	0.8908	LOC401242; XXbac-BPG308K3.6	Homo sapiens uncharacterized LOC401242 (LOC401242), long non-coding RNA.; novel transcript	NonCoding
TC0400009094.hg.1	7.79	7.64	1.11	0.0216	0.842	FTH1P21	ferritin, heavy polypeptide 1 pseudogene 21 [Source:HGNC Symbol;Acc:HGNC:3997]	Multiple_Complex
TC0500008490.hg.1	10.63	10.47	1.11	0.0414	0.923	RN7SL711P	RNA, 7SL, cytoplasmic 711, pseudogene [Source:HGNC Symbol;Acc:HGNC:46727]	NonCoding
TC0200013397.hg.1	4.71	4.55	1.11	0.0446	0.9244	IGKV1-27	immunoglobulin kappa variable 1-27	Multiple_Complex
TC0Y00007273.hg.1	5.15	4.99	1.12	0.0196	0.8324	USP9YP21	ubiquitin specific peptidase 9, Y-linked pseudogene 21 [Source:HGNC Symbol;Acc:HGNC:38757]	Multiple_Complex
TC2000007476.hg.1	8.13	7.97	1.12	0.0225	0.8536	STK4	serine/threonine kinase 4	Multiple_Complex
TC1700008729.hg.1	3.78	3.62	1.12	0.0293	0.8922	LOC440461	Rho GTPase activating protein 27 pseudogene	Multiple_Complex
TC1600006914.hg.1	4.29	4.13	1.12	0.0279	0.8864	LOC101927131; CTD-3088G3.6	uncharacterized LOC101927131; novel transcript antisense to a novel protein gene	NonCoding
TC1300006761.hg.1	8.54	8.38	1.12	0.0369	0.9132	UBE2L5P	ubiquitin conjugating enzyme E2L 5 (pseudogene) [Source:HGNC Symbol;Acc:HGNC:13477]	Pseudogene
TC0600009362.hg.1	6.09	5.92	1.12	0.0268	0.8846	HEY2	hes-related family bHLH transcription factor with YRPW motif 2	Multiple_Complex					0.035318	0.999054
TC1200008041.hg.1	5.47	5.3	1.12	0.0246	0.8657	HMGA2	high mobility group AT-hook 2	Multiple_Complex
TC0800011844.hg.1	4.53	4.36	1.12	0.0482	0.9274	ADCY8	adenylate cyclase 8 (brain)	Multiple_Complex
TC0600009268.hg.1	4.11	3.94	1.13	0.0148	0.7927	BRD7P3	bromodomain containing 7 pseudogene 3	Multiple_Complex
TSUnmapped00000029.hg.1	4.1	3.93	1.13	0.0366	0.9132	HMBS	hydroxymethylbilane synthase	NonCoding
TC1400008069.hg.1	5.33	5.15	1.13	0.039	0.9194	ADIPOR1P2	adiponectin receptor 1 pseudogene 2 [Source:HGNC Symbol;Acc:HGNC:44911]	Multiple_Complex
TC0400012595.hg.1	3.8	3.63	1.13	0.0296	0.8952	ENPP6	ectonucleotide pyrophosphatase/phosphodiesterase 6	Multiple_Complex
TC1900007773.hg.1	5.32	5.14	1.13	0.0424	0.923	CEBPA-AS1	CEBPA antisense RNA 1 (head to head)	NonCoding									0.00933289	0.605818
TC0600008006.hg.1	5.37	5.19	1.13	0.033	0.9098	FOXP4; MIR4641	forkhead box P4; microRNA 4641	Multiple_Complex
TC1700007860.hg.1	7.9	7.72	1.13	0.0204	0.8351	RP11-229E13.4	novel transcript, antisense to ACLY	NonCoding			0.0344099	0.996875					0.00223757	0.555469
TC1700010327.hg.1	7.99	7.81	1.13	0.0081	0.7157	COPRS	coordinator of PRMT5, differentiation stimulator	Multiple_Complex
TC0200013206.hg.1	11.56	11.38	1.13	0.0418	0.923	RNA5SP99	RNA, 5S ribosomal pseudogene 99 [Source:HGNC Symbol;Acc:HGNC:42897]	Ribosomal
TC1300006883.hg.1	5.59	5.4	1.14	0.0469	0.9265	SERTM1	serine-rich and transmembrane domain containing 1	Coding
TC1200010809.hg.1	8.68	8.49	1.14	0.0085	0.7226	ATF7; NPFF	activating transcription factor 7; neuropeptide FF-amide peptide precursor	Multiple_Complex
TC0500008323.hg.1	4.53	4.35	1.14	0.0428	0.923	LOC101927023; RP11-526F3.1	uncharacterized LOC101927023; novel transcript	NonCoding
TC0600012244.hg.1	7.85	7.66	1.14	0.046	0.9265	RPL37P15	ribosomal protein L37 pseudogene 15	Multiple_Complex			0.0284743	0.996875	0.00361536	0.999054	0.0115387	0.999984	0.0382845	0.717424
TC1900006775.hg.1	6.51	6.33	1.14	0.0036	0.6226	LOC101928844; AC024592.9	uncharacterized LOC101928844; novel transcript, antisense to FUT3	NonCoding
TC1000011793.hg.1	4.55	4.35	1.14	0.0395	0.9218	RNU5B-6P	RNA, U5B small nuclear 6, pseudogene [Source:HGNC Symbol;Acc:HGNC:34186]	Multiple_Complex
TC0800010790.hg.1	4.66	4.46	1.14	0.0063	0.6872	HAUS1P3	HAUS augmin like complex subunit 1 pseudogene 3 [Source:HGNC Symbol;Acc:HGNC:43762]	Multiple_Complex
TC0400007282.hg.1	5.09	4.9	1.14	0.0382	0.9161	KLB	klotho beta	Coding
TC0300012432.hg.1	5.2	5	1.14	0.0384	0.9173	Y_RNA	Y RNA [Source:RFAM;Acc:RF00019]	NonCoding					0.0493877	0.999054
TC2100007851.hg.1	6.94	6.74	1.14	0.0465	0.9265	RPL23P2	ribosomal protein L23 pseudogene 2	Multiple_Complex
TC1900010670.hg.1	6.72	6.53	1.15	0.0306	0.9019	CLC	Charcot-Leyden crystal galectin	Coding
TC0600010160.hg.1	14.25	14.05	1.15	0.003	0.6087	MIR7641-2; RNA5SP226	Homo sapiens microRNA 7641-2 (MIR7641-2), microRNA.; 5S ribosomal pseudogene 226 [Source:HGNC Symbol;Acc:HGNC:43126]	Multiple_Complex
TC0300007113.hg.1	5.87	5.67	1.15	0.0426	0.923	RN7SL411P	RNA, 7SL, cytoplasmic 411, pseudogene [Source:HGNC Symbol;Acc:HGNC:46427]	NonCoding
TC0100017636.hg.1	17.34	17.15	1.15	0.0169	0.8116	RNA5S11	RNA, 5S ribosomal 11	Ribosomal			0.033026	0.996875
TC0100017637.hg.1	17.34	17.15	1.15	0.0169	0.8116	RNA5S12	RNA, 5S ribosomal 12	Ribosomal			0.033026	0.996875
TC0100017638.hg.1	17.34	17.15	1.15	0.0169	0.8116	RNA5S13	RNA, 5S ribosomal 13	Ribosomal			0.033026	0.996875
TC0100017639.hg.1	17.34	17.15	1.15	0.0169	0.8116	RNA5S14	RNA, 5S ribosomal 14	Ribosomal			0.033026	0.996875
TC0100017640.hg.1	17.34	17.15	1.15	0.0169	0.8116	RNA5S15	RNA, 5S ribosomal 15	Ribosomal			0.033026	0.996875
TC0100017641.hg.1	17.34	17.15	1.15	0.0169	0.8116	RNA5S16	RNA, 5S ribosomal 16	Ribosomal			0.033026	0.996875
TC0300010388.hg.1	8.13	7.94	1.15	0.0408	0.923	MRPS25	mitochondrial ribosomal protein S25	Multiple_Complex
TC0600010572.hg.1	4.84	4.64	1.15	0.0433	0.923	TUBB2B	tubulin, beta 2B class IIb	Multiple_Complex
TC0700011975.hg.1	5.06	4.86	1.15	0.0474	0.9265	RPL7P60	ribosomal protein L7 pseudogene 60 [Source:HGNC Symbol;Acc:HGNC:49216]	Pseudogene
TC0400011113.hg.1	7.67	7.47	1.15	0.0455	0.9265	HNRNPA1P56	heterogeneous nuclear ribonucleoprotein A1 pseudogene 56 [Source:HGNC Symbol;Acc:HGNC:48786]	Pseudogene
TC1900011890.hg.1	8.09	7.89	1.15	0.0124	0.7666	WDR83OS	WD repeat domain 83 opposite strand	Multiple_Complex
TC1100009616.hg.1	6.2	6	1.15	0.0425	0.923	ACAD8	acyl-CoA dehydrogenase family, member 8	Multiple_Complex
TC0800008103.hg.1	3.98	3.78	1.15	0.0174	0.818	LINC01419	long intergenic non-protein coding RNA 1419	NonCoding
TC0900012094.hg.1	5.06	4.86	1.15	0.015	0.7941	LOC100133077; RP11-188C12.3	uncharacterized LOC100133077; novel transcript, antisense to CACNA1B and EHMT1	NonCoding			0.0183659	0.996875	0.0175249	0.999054	0.0433003	0.999984	0.0342401	0.711627
TC1600007953.hg.1	6.09	5.88	1.15	0.0321	0.9059	MT4	metallothionein 4	Coding
TC1100007805.hg.1	5.75	5.54	1.15	0.0353	0.9132	TMEM216	transmembrane protein 216	Multiple_Complex
TC1900010412.hg.1	5.11	4.91	1.15	0.0396	0.9219	RPS4XP21	ribosomal protein S4X pseudogene 21	Pseudogene
TC2000006726.hg.1	8.24	8.04	1.15	0.0472	0.9265	PA2G4P2	proliferation-associated 2G4 pseudogene 2	Pseudogene
TC0Y00006583.hg.1	5.59	5.38	1.15	0.0351	0.9132	TSPY18P	testis specific protein, Y-linked 18, pseudogene [Source:HGNC Symbol;Acc:HGNC:37725]	Pseudogene
TC1200007503.hg.1	4.49	4.28	1.15	0.0384	0.9175	RNU6-1203P	RNA, U6 small nuclear 1203, pseudogene [Source:HGNC Symbol;Acc:HGNC:48166]	Small_RNA									0.0409012	0.717424
TC0600014248.hg.1	6.18	5.97	1.15	0.0487	0.9276	HIST1H2BB	histone cluster 1, H2bb	Coding
TC0200016747.hg.1	7.72	7.52	1.16	0.0379	0.9161	TTC21B	tetratricopeptide repeat domain 21B	Multiple_Complex
TC0400011176.hg.1	5.62	5.41	1.16	0.0162	0.8042	RPL7AP26	ribosomal protein L7a pseudogene 26 [Source:HGNC Symbol;Acc:HGNC:36815]	Pseudogene
TC1700006630.hg.1	5.48	5.27	1.16	0.0492	0.9283	SMTNL2	smoothelin-like 2	Multiple_Complex
TC2000008007.hg.1	14.18	13.97	1.16	0.0476	0.9265	RPS21	ribosomal protein S21	Multiple_Complex
TC0800009632.hg.1	5.62	5.41	1.16	0.0156	0.7971	DEFB130	defensin, beta 130	Coding
TC0800009647.hg.1	5.62	5.41	1.16	0.0156	0.7971	DEFB130	defensin, beta 130	Coding
TC0100013008.hg.1	3.58	3.37	1.16	0.011	0.7571	RP4-680D5.9	novel transcript	NonCoding
TC0300008168.hg.1	3.94	3.73	1.16	0.001	0.4312	Y_RNA	Y RNA [Source:RFAM;Acc:RF00019]	NonCoding
TC0100010686.hg.1	11.31	11.09	1.16	0.0337	0.9122	CACYBP	calcyclin binding protein	Multiple_Complex
TC0100011855.hg.1	9.34	9.12	1.16	0.0488	0.9277	GUK1	guanylate kinase 1	Multiple_Complex
TC0100008664.hg.1	7.06	6.85	1.16	0.0319	0.9052	GADD45A	growth arrest and DNA-damage-inducible, alpha	Multiple_Complex
TC1200007739.hg.1	4.48	4.27	1.16	0.0382	0.9163	MIR196A2	microRNA 196a-2	Multiple_Complex
TC0400009202.hg.1	9.87	9.65	1.16	0.0227	0.8541	NACA3P	NACA family member 3 pseudogene [Source:HGNC Symbol;Acc:HGNC:33442]	Pseudogene
TC1500010870.hg.1	4.95	4.73	1.16	0.0222	0.8496	DYX1C1	dyslexia susceptibility 1 candidate 1	Multiple_Complex
TC0300012717.hg.1	4.42	4.2	1.16	0.0432	0.923	RP11-274H2.3	novel transcript	NonCoding
TC0300013282.hg.1	14.65	14.44	1.16	0.0303	0.9001	RNA5SP149	5S ribosomal pseudogene 149 [Source:HGNC Symbol;Acc:HGNC:43049]	Ribosomal
TC1700008923.hg.1	7.32	7.11	1.16	0.0279	0.8864	UNK	unkempt family zinc finger	Multiple_Complex
TC1200007829.hg.1	8.25	8.04	1.16	0.0412	0.923	SMARCC2	Memczak2013 ANTISENSE, CDS, coding, INTERNAL best transcript NM_003075	NonCoding									0.0272772	0.701422
TC0400011705.hg.1	9.26	9.04	1.16	0.0227	0.8541	C4orf3	chromosome 4 open reading frame 3	Multiple_Complex
TC2200008884.hg.1	10.41	10.19	1.16	0.0425	0.923	RN7SKP80	RNA, 7SK small nuclear pseudogene 80 [Source:HGNC Symbol;Acc:HGNC:45804]	NonCoding
TC0400009999.hg.1	3.24	3.02	1.17	0.038	0.9161	SNRPCP16	small nuclear ribonucleoprotein polypeptide C pseudogene 16 [Source:HGNC Symbol;Acc:HGNC:49831]	Multiple_Complex
TC0X00009670.hg.1	7.27	7.05	1.17	0.0257	0.8781	VDAC1P2	voltage-dependent anion channel 1 pseudogene 2 [Source:HGNC Symbol;Acc:HGNC:12670]	Pseudogene
TC2000007191.hg.1	13.28	13.06	1.17	0.027	0.8846	DYNLRB1	dynein, light chain, roadblock-type 1	Multiple_Complex
TC1200011715.hg.1	4.88	4.65	1.17	0.0205	0.8351	HSPE1P4	heat shock protein family E (Hsp10) member 1 pseudogene 4 [Source:HGNC Symbol;Acc:HGNC:49323]	Multiple_Complex
TC1400007761.hg.1	14.3	14.07	1.17	0.0209	0.8383	AHSA1	AHA1, activator of heat shock 90kDa protein ATPase homolog 1 (yeast)	Multiple_Complex
TC0800008205.hg.1	13.45	13.23	1.17	0.0483	0.9274	RN7SKP231	RNA, 7SK small nuclear pseudogene 231 [Source:HGNC Symbol;Acc:HGNC:45955]	NonCoding
TC0200015607.hg.1	4.77	4.55	1.17	0.0252	0.873	MYL1	myosin light chain 1	Multiple_Complex
TC1900011064.hg.1	4.22	4	1.17	0.0482	0.9274	CTC-453G23.7	TEC	Unassigned
TC1500009204.hg.1	14.11	13.88	1.17	0.0328	0.9098	UBR1	ubiquitin protein ligase E3 component n-recognin 1	Multiple_Complex
TC1000008001.hg.1	4.94	4.72	1.17	0.0228	0.8561	RP11-167P22.3	novel transcript	NonCoding
TC1000007498.hg.1	5.97	5.74	1.17	0.0478	0.9265	RPL23AP61	ribosomal protein L23a pseudogene 61 [Source:HGNC Symbol;Acc:HGNC:36016]	Pseudogene
TC0500007060.hg.1	6.78	6.55	1.17	0.0399	0.9223	TPT1P5	tumor protein, translationally-controlled 1 pseudogene 5 [Source:HGNC Symbol;Acc:HGNC:49296]	Multiple_Complex
TC0500011271.hg.1	9	8.77	1.17	0.036	0.9132	HNRNPA1P12	heterogeneous nuclear ribonucleoprotein A1 pseudogene 12 [Source:HGNC Symbol;Acc:HGNC:39130]	Pseudogene			0.0449125	0.996875	0.00636891	0.999054	0.0192403	0.999984
TC0100011566.hg.1	3.67	3.44	1.17	0.0351	0.9132	PROX1	prospero homeobox 1	Multiple_Complex					0.0219762	0.999054	0.0275685	0.999984
TC1600007776.hg.1	3.89	3.66	1.17	0.031	0.9033	RP11-22D3.2	novel transcript	NonCoding
TC1800006556.hg.1	3.78	3.55	1.17	0.035	0.9132	L3MBTL4	Memczak2013 ANTISENSE, coding, INTERNAL, intronic best transcript NM_173464	NonCoding
TC0700010922.hg.1	6.13	5.9	1.17	0.0181	0.8273	RNU6-1097P	RNA, U6 small nuclear 1097, pseudogene [Source:HGNC Symbol;Acc:HGNC:48060]	Small_RNA
TC1900011714.hg.1	9.91	9.67	1.17	0.0493	0.9288	LIN37	lin-37 DREAM MuvB core complex component	Multiple_Complex
TC1300007752.hg.1	5.63	5.4	1.17	0.029	0.8908	CLDN10	claudin 10	Multiple_Complex
TC0600012714.hg.1	6.05	5.82	1.18	0.0044	0.6429	RPL35P3	ribosomal protein L35 pseudogene 3 [Source:HGNC Symbol;Acc:HGNC:35488]	Multiple_Complex							0.0395758	0.999984
TC1300008366.hg.1	6.86	6.63	1.18	0.0014	0.4752	RPL26P34	ribosomal protein L26 pseudogene 34 [Source:HGNC Symbol;Acc:HGNC:36249]	Multiple_Complex
TC1100012478.hg.1	3.87	3.64	1.18	0.0353	0.9132	CD3D	CD3d molecule, delta (CD3-TCR complex)	Multiple_Complex
TC1400006449.hg.1	5.41	5.17	1.18	0.0143	0.786	RP11-536C10.16	novel transcript	NonCoding			0.0446109	0.996875					0.0259267	0.698674
TC1300009232.hg.1	12.08	11.84	1.18	0.0495	0.9291	DIS3	DIS3 homolog, exosome endoribonuclease and 3-5 exoribonuclease	Multiple_Complex
TC1800008781.hg.1	9.6	9.36	1.18	0.0256	0.8773	ATP8B1	ATPase, aminophospholipid transporter, class I, type 8B, member 1	Multiple_Complex
TSUnmapped00000528.hg.1	5.48	5.24	1.18	0.0244	0.8651	HNRNPCL1	heterogeneous nuclear ribonucleoprotein C-like 1	Coding					0.0299882	0.999054
TC1100006649.hg.1	4.84	4.6	1.18	0.0039	0.6401	SSU72P3	SSU72 pseudogene 3 [Source:HGNC Symbol;Acc:HGNC:43622]	Pseudogene
TC0800009326.hg.1	11.91	11.67	1.18	0.0372	0.9132	TDRP	testis development related protein	Multiple_Complex
TC0800012395.hg.1	4.8	4.56	1.18	0.0444	0.924	ZNF395	zinc finger protein 395	Multiple_Complex
TC0100011018.hg.1	15.64	15.4	1.18	0.0448	0.9255	MIR4426	microRNA 4426	Multiple_Complex
TC1900007235.hg.1	15.02	14.78	1.18	0.0384	0.9173	RPL23AP2	ribosomal protein L23a pseudogene 2	Multiple_Complex
TC0900008708.hg.1	4.9	4.66	1.18	0.0369	0.9132	LHX2	LIM homeobox 2	Coding
TC0400011947.hg.1	7.3	7.06	1.18	0.0253	0.8748	RN7SKP237	RNA, 7SK small nuclear pseudogene 237 [Source:HGNC Symbol;Acc:HGNC:45961]	NonCoding
TC1200008771.hg.1	12.93	12.69	1.18	0.0465	0.9265	ISCU	iron-sulfur cluster assembly enzyme	Multiple_Complex
TC2000009072.hg.1	8.72	8.48	1.18	0.0467	0.9265	SNORA71C	small nucleolar RNA, H/ACA box 71C	Small_RNA
TC0Y00006619.hg.1	6.16	5.92	1.18	0.0409	0.923	MXRA5Y	matrix-remodelling associated 5, Y-linked, pseudogene [Source:HGNC Symbol;Acc:HGNC:23932]	Multiple_Complex
TC1100010350.hg.1	6.3	6.06	1.18	0.0243	0.8651	CCDC179	coiled-coil domain containing 179	Multiple_Complex			0.0374568	0.996875	0.0356743	0.999054
TC0600014229.hg.1	4.95	4.71	1.18	0.0484	0.9274	RP1-80N2.2	putative novel transcript	NonCoding
TC0600014363.hg.1	5.31	5.07	1.18	0.0425	0.923	RP11-477D19.2	putative novel transcript	NonCoding
TC1200009248.hg.1	6.86	6.62	1.18	0.0425	0.923	DDX55	DEAD (Asp-Glu-Ala-Asp) box polypeptide 55	Multiple_Complex
TC1100007030.hg.1	9.41	9.17	1.18	0.0329	0.9098	NAV2	neuron navigator 2	Multiple_Complex
TC1000011071.hg.1	9.42	9.18	1.18	0.033	0.9098	PPIAP13	peptidylprolyl isomerase A (cyclophilin A) pseudogene 13 [Source:HGNC Symbol;Acc:HGNC:9266]	Pseudogene
TC1100009877.hg.1	5.16	4.91	1.18	0.0236	0.8629	SSU72P4	SSU72 pseudogene 4 [Source:HGNC Symbol;Acc:HGNC:43623]	Pseudogene
TC0500011257.hg.1	6.3	6.06	1.18	0.042	0.923	TRMT112P2	tRNA methyltransferase 11-2 homolog (S. cerevisiae) pseudogene 2 [Source:HGNC Symbol;Acc:HGNC:44021]	Multiple_Complex
TC0200010971.hg.1	4.91	4.67	1.18	0.0199	0.8351	COL4A3	collagen, type IV, alpha 3 (Goodpasture antigen)	Multiple_Complex
TC0900008949.hg.1	5.35	5.11	1.18	0.0374	0.9137	NCS1	neuronal calcium sensor 1	Multiple_Complex
TC1200010931.hg.1	13.46	13.21	1.18	0.0259	0.879	PTGES3	prostaglandin E synthase 3 (cytosolic)	Multiple_Complex
TC0300007243.hg.1	8.47	8.22	1.18	0.0243	0.8646	RN7SL145P	RNA, 7SL, cytoplasmic 145, pseudogene [Source:HGNC Symbol;Acc:HGNC:46161]	NonCoding
TC1900009504.hg.1	4.67	4.43	1.19	0.0202	0.8351	CTD-3193O13.12	novel transcript, antisense to LRRC8E	NonCoding
TC1700007080.hg.1	5.43	5.18	1.19	0.0049	0.6558	RAI1	retinoic acid induced 1	Multiple_Complex
TC1600010756.hg.1	4.58	4.33	1.19	0.0243	0.8651	ST3GAL2	ST3 beta-galactoside alpha-2,3-sialyltransferase 2	Multiple_Complex
TC0100014707.hg.1	5.48	5.23	1.19	0.0464	0.9265	HNRNPA1P64	heterogeneous nuclear ribonucleoprotein A1 pseudogene 64 [Source:HGNC Symbol;Acc:HGNC:48794]	Pseudogene
TC0500008053.hg.1	5.6	5.35	1.19	0.0324	0.9071	LOC731157; CTD-2373J6.2	uncharacterized LOC731157; novel transcript	NonCoding
TC0800010094.hg.1	7.64	7.39	1.19	0.0436	0.923	RPL10AP3	ribosomal protein L10a pseudogene 3 [Source:HGNC Symbol;Acc:HGNC:29803]	Pseudogene
TC1600010788.hg.1	5.18	4.93	1.19	0.0078	0.7093	RNU6-1061P	RNA, U6 small nuclear 1061, pseudogene [Source:HGNC Symbol;Acc:HGNC:48024]	Small_RNA
TC0100007514.hg.1	3.8	3.55	1.19	0.0293	0.8925	WASF2	Memczak2013 ANTISENSE, coding, INTERNAL, intronic best transcript NM_006990	NonCoding
TC0600014100.hg.1	5.1	4.85	1.19	0.0315	0.9039	VARS2	valyl-tRNA synthetase 2, mitochondrial	Multiple_Complex					0.0299203	0.999054	0.0193521	0.999984
TC1800007369.hg.1	4.65	4.4	1.19	0.0427	0.923	MIR4529	microRNA 4529	Precursor_microRNA
TC2200007402.hg.1	5.82	5.57	1.19	0.0241	0.8644	MGAT3	mannosyl (beta-1,4-)-glycoprotein beta-1,4-N-acetylglucosaminyltransferase	Multiple_Complex
TC1300009273.hg.1	10.9	10.65	1.19	0.045	0.9264	COMMD6	COMM domain containing 6	Multiple_Complex
TC1700009479.hg.1	5.55	5.29	1.19	0.0397	0.9219	OR1E2	olfactory receptor, family 1, subfamily E, member 2	Coding
TC0100015344.hg.1	4.42	4.16	1.19	0.0252	0.873	RP4-543J13.1	putative novel transcript	NonCoding
TC0600011389.hg.1	5.15	4.9	1.19	0.0303	0.9003	DDR1-AS1; TIGD1L	DDR1 antisense RNA 1 (head to head) [Source:HGNC Symbol;Acc:HGNC:28694]; tigger transposable element derived 1-like	NonCoding			0.0498909	0.996875
TC1700006883.hg.1	4.81	4.55	1.19	0.0305	0.9018	RP11-963H4.5	novel transcript	NonCoding
TC1900011445.hg.1	6.79	6.53	1.19	0.0335	0.9116	PPP1R12C	protein phosphatase 1, regulatory subunit 12C	Multiple_Complex
TC1000007888.hg.1	13.9	13.64	1.19	0.0369	0.9132	VPS26A	VPS26 retromer complex component A	Multiple_Complex
TC1200011677.hg.1	10.84	10.59	1.19	0.0152	0.7957	Y_RNA	Y RNA [Source:RFAM;Acc:RF00019]	NonCoding
TC2200007894.hg.1	5.53	5.27	1.19	0.0354	0.9132	CECR1	cat eye syndrome chromosome region, candidate 1	Multiple_Complex
TC0300013417.hg.1	5.58	5.33	1.19	0.0043	0.6429	LIPH	lipase, member H	Multiple_Complex
TC0200011745.hg.1	12.01	11.75	1.19	0.0431	0.923	ROCK2	Rho-associated, coiled-coil containing protein kinase 2	Multiple_Complex
TC0600011178.hg.1	6.17	5.92	1.19	0.0468	0.9265	VN1R13P	vomeronasal 1 receptor 13 pseudogene	Multiple_Complex
TC0200014177.hg.1	4.19	3.94	1.19	0.0436	0.923	LOC105373609	uncharacterized LOC105373609	NonCoding
TC0200007111.hg.1	11.38	11.13	1.19	0.044	0.9237	WDR43; SNORD53	WD repeat domain 43; small nucleolar RNA, C/D box 53	Multiple_Complex
TC1400009714.hg.1	14.9	14.65	1.19	0.043	0.923	TMED10	transmembrane p24 trafficking protein 10	Multiple_Complex
TC0600008917.hg.1	5.56	5.31	1.19	0.0487	0.9276	PRDX2P4	peroxiredoxin 2 pseudogene 4 [Source:HGNC Symbol;Acc:HGNC:44969]	Pseudogene
TC1300008956.hg.1	6.75	6.5	1.2	0.0398	0.9223	RPL34P26	ribosomal protein L34 pseudogene 26 [Source:HGNC Symbol;Acc:HGNC:36100]	Multiple_Complex
TC1900008888.hg.1	8.74	8.48	1.2	0.0216	0.842	EPS8L1	EPS8-like 1	Multiple_Complex
TC1700008567.hg.1	6.73	6.47	1.2	0.0273	0.8846	EEF1DP7	eukaryotic translation elongation factor 1 delta pseudogene 7 [Source:HGNC Symbol;Acc:HGNC:51457]	Pseudogene
TC0700013585.hg.1	4.31	4.05	1.2	0.0141	0.7825	LRRD1	leucine-rich repeats and death domain containing 1	Coding
TC1600009146.hg.1	6.49	6.23	1.2	0.0323	0.9071	PRSS30P	protease, serine, 30, pseudogene	Multiple_Complex
TC1200012635.hg.1	10.65	10.39	1.2	0.0391	0.9198	PRR13	proline rich 13	Multiple_Complex
TC1800007543.hg.1	4.26	4	1.2	0.0348	0.9132	SERPINB5	serpin peptidase inhibitor, clade B (ovalbumin), member 5	Multiple_Complex
TC1500009442.hg.1	6.03	5.77	1.2	0.0235	0.8623	RP11-56B16.5	novel transcript, antisense to TMOD3	NonCoding									0.0280471	0.701576
TC1900006994.hg.1	8.18	7.92	1.2	0.0326	0.908	DNM2	dynamin 2	Multiple_Complex
TC0900008847.hg.1	4.98	4.72	1.2	0.0088	0.7267	LCN2	lipocalin 2	Multiple_Complex
TC0100015272.hg.1	4.61	4.35	1.2	0.0435	0.923	RP11-552M11.8	novel transcript sense overlapping WDR77 & OVGP1	NonCoding			0.0401726	0.996875
TC0300008988.hg.1	6.14	5.87	1.2	0.0165	0.8075	RPL23AP41	ribosomal protein L23a pseudogene 41 [Source:HGNC Symbol;Acc:HGNC:35634]	Multiple_Complex
TC0400008073.hg.1	5.64	5.38	1.2	0.013	0.7734	Y_RNA	Y RNA [Source:RFAM;Acc:RF00019]	NonCoding
TC0500007818.hg.1	4.98	4.72	1.2	0.0146	0.7909	SAP18P1	SAP18 pseudogene 1 [Source:HGNC Symbol;Acc:HGNC:51567]	Multiple_Complex
TC0X00007674.hg.1	5.44	5.18	1.2	0.0246	0.8657	BRAFP1	BRAF pseudogene 1 [Source:HGNC Symbol;Acc:HGNC:18615]	Pseudogene
TC1300009594.hg.1	7.19	6.93	1.2	0.0196	0.8318	H2AFZP3	H2A histone family member Z pseudogene 3 [Source:HGNC Symbol;Acc:HGNC:38013]	Pseudogene
TC1100007384.hg.1	4.5	4.23	1.2	0.0457	0.9265	ALKBH3; SEC14L1P1	alkB homolog 3, alpha-ketoglutarate-dependent dioxygenase; SEC14-like 1 pseudogene 1	Multiple_Complex
TC2100006440.hg.1	4.71	4.44	1.2	0.0294	0.8938	LINC00313	long intergenic non-protein coding RNA 313	NonCoding
TC0600013160.hg.1	4.76	4.5	1.2	0.045	0.9264	SAMD3	sterile alpha motif domain containing 3	Multiple_Complex
TC0200010255.hg.1	7.45	7.19	1.2	0.0497	0.9291	PMS1	PMS1 homolog 1, mismatch repair system component	Multiple_Complex
TC0800007984.hg.1	5.98	5.72	1.2	0.0462	0.9265	RP1-16A9.1	novel transcript	NonCoding			0.0488624	0.996875	0.023746	0.999054			0.0184575	0.671775
TC0600012168.hg.1	6.55	6.29	1.2	0.0349	0.9132	RBBP4P3	retinoblastoma binding protein 4 pseudogene 3	Pseudogene
TC0400007972.hg.1	7.27	7	1.2	0.0038	0.6387	BIN2P1	bridging integrator 2 pseudogene 1 [Source:HGNC Symbol;Acc:HGNC:43660]	Pseudogene
TC2000009448.hg.1	6.06	5.79	1.2	0.0424	0.923	KCNG1	potassium channel, voltage gated modifier subfamily G, member 1	Multiple_Complex
TC0X00011253.hg.1	5.12	4.86	1.2	0.0192	0.8293	TCEB1P24	transcription elongation factor B (SIII), polypeptide 1 pseudogene 24 [Source:HGNC Symbol;Acc:HGNC:38160]	Multiple_Complex
TC0Y00007315.hg.1	5.12	4.86	1.2	0.0192	0.8293	TCEB1P24	transcription elongation factor B (SIII), polypeptide 1 pseudogene 24 [Source:HGNC Symbol;Acc:HGNC:38160]	Pseudogene
TC1700011657.hg.1	5	4.73	1.2	0.0496	0.9291	CDC42EP4	CDC42 effector protein (Rho GTPase binding) 4	Multiple_Complex
TC1000010914.hg.1	9.13	8.86	1.2	0.023	0.8581	PPA1	pyrophosphatase (inorganic) 1	Multiple_Complex					0.0301347	0.999054
TC1500010746.hg.1	5.34	5.07	1.2	0.0202	0.8351	ZNF444P1	zinc finger protein 444 pseudogene 1 [Source:HGNC Symbol;Acc:HGNC:35157]	Pseudogene
TC2000009138.hg.1	4.92	4.65	1.2	0.0288	0.8908	RP4-620E11.8	novel transcript, sense intronic to CHD6	NonCoding
TC0200014181.hg.1	6.33	6.07	1.2	0.0437	0.923	LIMS2	LIM and senescent cell antigen-like domains 2	Multiple_Complex
TC1600010687.hg.1	5.35	5.09	1.21	0.0338	0.9126	RPL35AP33	ribosomal protein L35a pseudogene 33	Multiple_Complex
TC1300007639.hg.1	3.71	3.44	1.21	0.0377	0.9149	LINC00333	long intergenic non-protein coding RNA 333	NonCoding
TC0200016647.hg.1	10.33	10.06	1.21	0.0356	0.9132	DPY30	dpy-30 histone methyltransferase complex regulatory subunit	Multiple_Complex
TC1700009237.hg.1	6.26	5.99	1.21	0.0299	0.8976	RP13-516M14.10	novel transcript, antisense to CSNK1D	NonCoding
TC1200010047.hg.1	6.72	6.45	1.21	0.0338	0.9132	SUPT16HP1	SPT16 homolog, facilitates chromatin remodeling subunit pseudogene 1 [Source:HGNC Symbol;Acc:HGNC:31388]	Pseudogene
TC0500009490.hg.1	6.45	6.18	1.21	0.0156	0.7971	BNIP1	BCL2/adenovirus E1B 19kDa interacting protein 1	Coding
TC0700013493.hg.1	7.5	7.23	1.21	0.0355	0.9132	WDR60	WD repeat domain 60	Multiple_Complex
TC0200016344.hg.1	6.85	6.57	1.21	0.039	0.9194	MTERF4	mitochondrial transcription termination factor 4	Multiple_Complex
TC0600008310.hg.1	5.01	4.73	1.21	0.0141	0.7825	TINAG	tubulointerstitial nephritis antigen	Multiple_Complex
TC0900010278.hg.1	5.85	5.58	1.21	0.0268	0.8846	LOC286297	Homo sapiens uncharacterized LOC286297 (LOC286297), long non-coding RNA.	Multiple_Complex
TC1600007944.hg.1	7.92	7.65	1.21	0.008	0.7129	GNAO1	guanine nucleotide binding protein (G protein), alpha activating activity polypeptide O	Multiple_Complex									0.0284081	0.701576
TC1400010339.hg.1	12.5	12.22	1.21	0.047	0.9265	C14orf2	chromosome 14 open reading frame 2	Multiple_Complex
TC1700009928.hg.1	13.02	12.75	1.21	0.0426	0.923	COPS3	COP9 signalosome subunit 3	Multiple_Complex
TC1100010860.hg.1	4.74	4.47	1.21	0.0189	0.8289	OR5M7P	olfactory receptor, family 5, subfamily M, member 7 pseudogene	Pseudogene
TC0500012843.hg.1	5.5	5.22	1.21	0.0453	0.9265	Y_RNA	Y RNA [Source:RFAM;Acc:RF00019]	NonCoding							0.0291316	0.999984	0.00137145	0.551867
TC1700009971.hg.1	6.78	6.51	1.21	0.0496	0.9291	TOP3A	topoisomerase (DNA) III alpha	Multiple_Complex
TC0X00011250.hg.1	7.06	6.78	1.21	0.0334	0.9116	AMD1P2	adenosylmethionine decarboxylase 1 pseudogene 2 [Source:HGNC Symbol;Acc:HGNC:460]	Multiple_Complex
TC0Y00007314.hg.1	7.06	6.78	1.21	0.0334	0.9116	AMD1P2	adenosylmethionine decarboxylase 1 pseudogene 2 [Source:HGNC Symbol;Acc:HGNC:460]	Pseudogene
TC0X00007602.hg.1	5.03	4.75	1.21	0.0128	0.7716	PABPC1L2B	poly(A) binding protein, cytoplasmic 1-like 2B	Coding									0.00686363	0.586829
TC0400011643.hg.1	8.1	7.82	1.21	0.0301	0.8985	CAMK2D	calcium/calmodulin-dependent protein kinase II delta	Multiple_Complex
TC0200007249.hg.1	9.12	8.84	1.21	0.0194	0.8307	GPATCH11	G-patch domain containing 11	Multiple_Complex			0.00361181	0.996875	0.00809981	0.999054	0.0120091	0.999984	0.0252091	0.697717
TC1800008968.hg.1	4.57	4.29	1.21	0.0231	0.859	RP11-861L17.3	novel transcript antisense to CCDC102B	NonCoding
TC1700010089.hg.1	10.76	10.48	1.21	0.0306	0.9019	EIF1P5	eukaryotic translation initiation factor 1 pseudogene 5 [Source:HGNC Symbol;Acc:HGNC:49618]	Multiple_Complex
TC0400012402.hg.1	8.34	8.06	1.21	0.0315	0.9039	HSP90AA6P	heat shock protein 90kDa alpha (cytosolic), class A member 6, pseudogene	Multiple_Complex
TC0600007431.hg.1	6.09	5.81	1.21	0.0112	0.7574	RPL13P	ribosomal protein L13 pseudogene	Pseudogene									0.018102	0.670293
TC0400009784.hg.1	9.17	8.89	1.21	0.0266	0.8846	TNIP2	TNFAIP3 interacting protein 2	Multiple_Complex
TC0100009715.hg.1	10.41	10.13	1.21	0.0382	0.9163	PPIAL4F	peptidylprolyl isomerase A (cyclophilin A)-like 4F	Coding
TC1600006737.hg.1	5.74	5.46	1.21	0.0093	0.7338	VASN	vasorin	Coding
TC1900009588.hg.1	9.23	8.95	1.21	0.0488	0.9276	ZNF121	zinc finger protein 121	Multiple_Complex
TC0400009755.hg.1	10.79	10.51	1.21	0.0399	0.9223	RN7SL671P	RNA, 7SL, cytoplasmic 671, pseudogene [Source:HGNC Symbol;Acc:HGNC:46687]	Multiple_Complex					0.0257253	0.999054
TC0400011518.hg.1	10.7	10.42	1.21	0.0449	0.9264	INTS12	integrator complex subunit 12	Multiple_Complex
TC0X00009637.hg.1	5.1	4.82	1.22	0.0118	0.7639	PIM2	Pim-2 proto-oncogene, serine/threonine kinase	Multiple_Complex
TC0900011660.hg.1	6.39	6.11	1.22	0.0087	0.7267	CCBL1	cysteine conjugate-beta lyase, cytoplasmic	Multiple_Complex
TC0100015682.hg.1	7.94	7.66	1.22	0.0374	0.9137	RNU1-59P	RNA, U1 small nuclear 59, pseudogene [Source:HGNC Symbol;Acc:HGNC:48401]	Multiple_Complex
TC0100018562.hg.1	9.86	9.58	1.22	0.0369	0.9132	AIDA	axin interactor, dorsalization associated	Multiple_Complex
TC1000008478.hg.1	5.84	5.56	1.22	0.0466	0.9265	CYP26A1	cytochrome P450, family 26, subfamily A, polypeptide 1	Multiple_Complex
TC0300013199.hg.1	6.16	5.88	1.22	0.0135	0.7765	ACTG1P23	actin gamma 1 pseudogene 23 [Source:HGNC Symbol;Acc:HGNC:51503]	Multiple_Complex
TC0900007831.hg.1	6.87	6.59	1.22	0.007	0.7021	RPS10P3	ribosomal protein S10 pseudogene 3	Multiple_Complex
TC0200007340.hg.1	4.62	4.34	1.22	0.0078	0.7093	LDHAP3	lactate dehydrogenase A pseudogene 3 [Source:HGNC Symbol;Acc:HGNC:6538]	Pseudogene
TC0100007145.hg.1	4.86	4.57	1.22	0.028	0.8866	DYNLL1P3	dynein, light chain, LC8-type 1 pseudogene 3 [Source:HGNC Symbol;Acc:HGNC:49654]	Multiple_Complex
TC1900009433.hg.1	7.01	6.72	1.22	0.0298	0.8976	TUBB4A	tubulin, beta 4A class IVa	Coding
TC0700010728.hg.1	13.18	12.9	1.22	0.0433	0.923	HERPUD2	HERPUD family member 2	Multiple_Complex
TC0200008063.hg.1	8.23	7.94	1.22	0.0454	0.9265	DGUOK	deoxyguanosine kinase	Multiple_Complex
TC0200010744.hg.1	5.22	4.93	1.22	0.0214	0.84	AC073321.4	novel transcript	NonCoding
TC0800007077.hg.1	13.97	13.68	1.22	0.0203	0.8351	PPP2R2A	protein phosphatase 2, regulatory subunit B, alpha	Multiple_Complex
TC0900012228.hg.1	8.59	8.3	1.22	0.029	0.8908	TOMM5	translocase of outer mitochondrial membrane 5 homolog (yeast)	Multiple_Complex
TC1600007310.hg.1	5.11	4.83	1.22	0.0397	0.9221	FLJ21408; CTD-3203P2.2	uncharacterized LOC400512; novel transcript, antisense to NSMCE1; uncharacterized LOC400512 [Source:EntrezGene;Acc:400512]	NonCoding
TC1700010637.hg.1	5.03	4.74	1.22	0.0358	0.9132	KRT26	keratin 26, type I	Coding
TC1900006683.hg.1	9.22	8.93	1.22	0.0285	0.8907	CCDC94	coiled-coil domain containing 94	Multiple_Complex
TC0Y00007086.hg.1	5.11	4.82	1.22	0.0404	0.923	PUDPP1	pseudouridine 5'-phosphatase pseudogene 1 [Source:HGNC Symbol;Acc:HGNC:20200]	Multiple_Complex									0.000465182	0.513739
TC1700007730.hg.1	5.15	4.86	1.22	0.0277	0.8846	LRRC37A11P	leucine rich repeat containing 37, member A11, pseudogene	Multiple_Complex
TC1900010857.hg.1	5.4	5.11	1.22	0.0359	0.9132	RN7SL368P	RNA, 7SL, cytoplasmic 368, pseudogene [Source:HGNC Symbol;Acc:HGNC:46384]	NonCoding
TC1700011162.hg.1	7.56	7.27	1.22	0.044	0.9237	RPS2P48	ribosomal protein S2 pseudogene 48	Pseudogene
TC1600009653.hg.1	5.71	5.42	1.22	0.0477	0.9265	SNRPEP3	small nuclear ribonucleoprotein polypeptide E pseudogene 3 [Source:HGNC Symbol;Acc:HGNC:43445]	Multiple_Complex					0.0296319	0.999054
TC1100010293.hg.1	10.63	10.34	1.22	0.0244	0.8651	RNA5SP335	5S ribosomal pseudogene 335 [Source:HGNC Symbol;Acc:HGNC:43235]	Ribosomal
TC0X00009511.hg.1	5.95	5.66	1.22	0.0272	0.8846	KRT8P14	keratin 8 pseudogene 14 [Source:HGNC Symbol;Acc:HGNC:33366]	Multiple_Complex
TC2200007971.hg.1	8.03	7.74	1.22	0.0384	0.9173	DGCR14	DiGeorge syndrome critical region gene 14	Multiple_Complex
TC1400009437.hg.1	7	6.71	1.22	0.0115	0.7585	RPL21P7	ribosomal protein L21 pseudogene 7 [Source:HGNC Symbol;Acc:HGNC:19772]	Pseudogene
TC0600007508.hg.1	10.99	10.7	1.22	0.0469	0.9265	PPP1R11	protein phosphatase 1, regulatory (inhibitor) subunit 11	Coding
TC1900011115.hg.1	5.31	5.02	1.22	0.0138	0.7791	LOC101059948; CTB-60B18.10	uncharacterized LOC101059948; novel transcript	NonCoding
TC1700006995.hg.1	6.29	6	1.22	0.0496	0.9291	MEIS3P1	Meis homeobox 3 pseudogene 1	Multiple_Complex
TC1700006980.hg.1	5.04	4.75	1.22	0.0228	0.8561	RPL9P2	ribosomal protein L9 pseudogene 2	Multiple_Complex					0.0357631	0.999054	0.0277165	0.999984
TC1100006475.hg.1	7.23	6.94	1.22	0.0209	0.8383	RASSF7	Ras association (RalGDS/AF-6) domain family (N-terminal) member 7	Multiple_Complex
TC0500012611.hg.1	12.28	11.99	1.22	0.0202	0.8351	CLINT1	clathrin interactor 1	Multiple_Complex
TC0200013912.hg.1	7.17	6.88	1.22	0.0451	0.9265	CKAP2L	cytoskeleton associated protein 2-like	Multiple_Complex
TC0300010528.hg.1	8.41	8.11	1.22	0.0351	0.9132	MIR4792	microRNA 4792	Precursor_microRNA
TC2200008515.hg.1	4.86	4.57	1.22	0.0473	0.9265	BPIFC	BPI fold containing family C	Coding
TC0Y00006789.hg.1	4.73	4.44	1.23	0.0465	0.9265	USP9YP25	ubiquitin specific peptidase 9, Y-linked pseudogene 25 [Source:HGNC Symbol;Acc:HGNC:38761]	Multiple_Complex
TC1400007440.hg.1	8.62	8.33	1.23	0.0375	0.9137	MTHFD1	methylenetetrahydrofolate dehydrogenase (NADP+ dependent) 1, methenyltetrahydrofolate cyclohydrolase, formyltetrahydrofolate synthetase	Multiple_Complex
TC1800007557.hg.1	5.7	5.4	1.23	0.0377	0.9149	RPL12P39	ribosomal protein L12 pseudogene 39	Multiple_Complex
TC0500010165.hg.1	6.46	6.16	1.23	0.0357	0.9132	CCT6P2	chaperonin containing TCP1, subunit 6 (zeta) pseudogene 2 [Source:HGNC Symbol;Acc:HGNC:35150]	Pseudogene
TC0X00009913.hg.1	7.58	7.29	1.23	0.0112	0.7574	EIF4BP9	eukaryotic translation initiation factor 4B pseudogene 9 [Source:HGNC Symbol;Acc:HGNC:37942]	Pseudogene
TC0600007488.hg.1	4.91	4.62	1.23	0.026	0.8808	HLA-H	major histocompatibility complex, class I, H (pseudogene)	Multiple_Complex
TC1100011010.hg.1	7.11	6.82	1.23	0.0413	0.923	PRPF19	pre-mRNA processing factor 19	Multiple_Complex
TC1800006490.hg.1	4.12	3.83	1.23	0.0172	0.8158	Y_RNA	Y RNA [Source:RFAM;Acc:RF00019]	NonCoding
TC0200010436.hg.1	9.51	9.22	1.23	0.0478	0.9265	HNRNPA1P35	heterogeneous nuclear ribonucleoprotein A1 pseudogene 35 [Source:HGNC Symbol;Acc:HGNC:48764]	Pseudogene			0.0247168	0.996875	0.0273156	0.999054			0.00774755	0.592207
TC0900011610.hg.1	5	4.7	1.23	0.0218	0.8431	ST6GALNAC4	ST6 (alpha-N-acetyl-neuraminyl-2,3-beta-galactosyl-1,3)-N-acetylgalactosaminide alpha-2,6-sialyltransferase 4	Multiple_Complex
TC1200008577.hg.1	4.33	4.04	1.23	0.0473	0.9265	RP11-473C19.1	novel transcript, antisense to ANKS1B	NonCoding									0.00588907	0.581588
TC1700011773.hg.1	12.09	11.8	1.23	0.0343	0.9132	WBP2	WW domain binding protein 2	Multiple_Complex
TSUnmapped00000710.hg.1	4.77	4.47	1.23	0.0279	0.8864	IGKV6-21	immunoglobulin kappa variable 6-21 (non-functional) [Source:HGNC Symbol;Acc:HGNC:5836]	Coding
TC1000009965.hg.1	5.25	4.95	1.23	0.0208	0.8366	RNA5SP303	5S ribosomal pseudogene 303 [Source:HGNC Symbol;Acc:HGNC:43203]	Ribosomal
TC0100008266.hg.1	5.35	5.06	1.23	0.0497	0.9291	C1orf185	chromosome 1 open reading frame 185	Multiple_Complex
TC1400006910.hg.1	4.2	3.9	1.23	0.0208	0.8366	QRSL1P3	glutaminyl-tRNA synthase (glutamine-hydrolyzing)-like 1 pseudogene 3 [Source:HGNC Symbol;Acc:HGNC:43669]	Pseudogene
TC2200007404.hg.1	6.32	6.03	1.23	0.0263	0.8834	MIEF1	mitochondrial elongation factor 1	Multiple_Complex
TC0200007628.hg.1	13.56	13.26	1.23	0.0494	0.9288	RPS27A	ribosomal protein S27a	Multiple_Complex
TC0300007821.hg.1	6.89	6.59	1.23	0.0227	0.8541	RNU1-62P	RNA, U1 small nuclear 62, pseudogene [Source:HGNC Symbol;Acc:HGNC:48404]	Small_RNA
TSUnmapped00000406.hg.1	4.73	4.43	1.23	0.0479	0.9265	ZNF660	zinc finger protein 660	Coding
TC1900006532.hg.1	13.15	12.85	1.23	0.0286	0.8908	RPS15	ribosomal protein S15	Multiple_Complex
TC0600009276.hg.1	3.45	3.15	1.23	0.0248	0.8682	LOC100287632	selenoprotein K pseudogene	Multiple_Complex
TC1200009295.hg.1	4.04	3.74	1.23	0.0484	0.9274	RNU6-927P	RNA, U6 small nuclear 927, pseudogene [Source:HGNC Symbol;Acc:HGNC:47890]	Small_RNA
TC0600008247.hg.1	6.34	6.04	1.23	0.0206	0.8366	IL17A	interleukin 17A	Coding
TC2200009234.hg.1	4.74	4.44	1.23	0.024	0.8639	SPECC1L-ADORA2A	SPECC1L-ADORA2A readthrough (NMD candidate)	Multiple_Complex
TC0800010081.hg.1	5.5	5.2	1.23	0.0374	0.9137	RNF122	ring finger protein 122	Multiple_Complex
TC1900007260.hg.1	13.84	13.54	1.23	0.0229	0.8563	TPM4	tropomyosin 4	Multiple_Complex
TC1900011741.hg.1	9.26	8.96	1.23	0.009	0.7296	CEACAM5	carcinoembryonic antigen-related cell adhesion molecule 5	Multiple_Complex							0.0321372	0.999984
TC1100013011.hg.1	6.24	5.94	1.23	0.0006	0.372	OR10Y1P	olfactory receptor, family 10, subfamily Y, member 1 pseudogene	Multiple_Complex
TC1700008666.hg.1	4.57	4.27	1.23	0.0396	0.9219	RNA5SP445	5S ribosomal pseudogene 445 [Source:HGNC Symbol;Acc:HGNC:43345]	Ribosomal			0.00247523	0.996875	0.00572368	0.999054	0.00836749	0.999984	0.00371975	0.568296
TC1100010269.hg.1	5.25	4.95	1.23	0.0417	0.923	RP11-613F22.8	novel transcript	NonCoding
TC0100018506.hg.1	12.12	11.82	1.23	0.028	0.8872	YY1AP1	YY1 associated protein 1	Multiple_Complex
TC1400008920.hg.1	8.94	8.64	1.23	0.0294	0.8927	RPL12P6	ribosomal protein L12 pseudogene 6 [Source:HGNC Symbol;Acc:HGNC:23538]	Multiple_Complex					0.0115257	0.999054	0.0146839	0.999984
TC0700013527.hg.1	8.83	8.53	1.23	0.0195	0.8307	SKAP2	src kinase associated phosphoprotein 2	Multiple_Complex
TC1700007982.hg.1	5.28	4.97	1.23	0.0137	0.7783	C17orf53	chromosome 17 open reading frame 53	Multiple_Complex
TC1200008332.hg.1	7.08	6.78	1.23	0.0444	0.924	RPL6P25	ribosomal protein L6 pseudogene 25	Multiple_Complex
TC0100015506.hg.1	8.84	8.53	1.23	0.0382	0.9163	HIST2H2BA	histone cluster 2, H2ba (pseudogene)	Multiple_Complex
TC0X00007254.hg.1	4.75	4.45	1.24	0.0077	0.7093	RNU6-935P	RNA, U6 small nuclear 935, pseudogene [Source:HGNC Symbol;Acc:HGNC:47898]	Small_RNA									0.0212731	0.686724
TC0700011082.hg.1	6.04	5.74	1.24	0.0091	0.7316	RP11-153N17.1	novel transcript	NonCoding
TC1500009236.hg.1	7.56	7.25	1.24	0.0358	0.9132	MFAP1	microfibrillar associated protein 1	Multiple_Complex
TC0900009442.hg.1	4.08	3.77	1.24	0.0299	0.8976	KLF4P1	Kruppel-like factor 4 (gut) pseudogene 1 [Source:HGNC Symbol;Acc:HGNC:49738]	Multiple_Complex
TC1100011590.hg.1	14.44	14.13	1.24	0.0204	0.8351	RAB6A	RAB6A, member RAS oncogene family	Multiple_Complex
TC0Y00006918.hg.1	4.7	4.39	1.24	0.0475	0.9265	EEF1A1P41	eukaryotic translation elongation factor 1 alpha 1 pseudogene 41 [Source:HGNC Symbol;Acc:HGNC:38799]	Multiple_Complex
TC1400010620.hg.1	8.69	8.39	1.24	0.0358	0.9132	SNAPC1	small nuclear RNA activating complex polypeptide 1	Multiple_Complex
TC1100006733.hg.1	6.6	6.29	1.24	0.0114	0.7574	RP11-732A19.9	novel transcript	NonCoding
TC1000010701.hg.1	7.9	7.59	1.24	0.0178	0.8254	TPT1P10	tumor protein, translationally-controlled 1 pseudogene 10 [Source:HGNC Symbol;Acc:HGNC:49301]	Pseudogene			0.023569	0.996875	0.012169	0.999054	0.0374679	0.999984
TC0100007778.hg.1	4.99	4.69	1.24	0.0443	0.9237	TFAP2E	transcription factor AP-2 epsilon (activating enhancer binding protein 2 epsilon)	Coding			0.0414552	0.996875
TC1800007826.hg.1	6.32	6.01	1.24	0.0074	0.7093	KCNG2	potassium channel, voltage gated modifier subfamily G, member 2	Multiple_Complex			0.0249531	0.996875
TC0100017793.hg.1	9.7	9.39	1.24	0.0264	0.8843	IRF2BP2	interferon regulatory factor 2 binding protein 2	Multiple_Complex
TC1700009933.hg.1	6.68	6.37	1.24	0.0241	0.8639	RPL13P12	ribosomal protein L13 pseudogene 12	Pseudogene
TC2000009146.hg.1	4.96	4.65	1.24	0.0329	0.9098	SNORA26	Small nucleolar RNA SNORA26 [Source:RFAM;Acc:RF00568]	Small_RNA
TC1200008182.hg.1	14.47	14.16	1.24	0.0428	0.923	RAB21	RAB21, member RAS oncogene family	Multiple_Complex
TC1600010651.hg.1	9.19	8.88	1.24	0.0414	0.923	RANBP10	RAN binding protein 10	Multiple_Complex
TC1400008192.hg.1	4.94	4.63	1.24	0.0077	0.7093	VDAC3P1	voltage-dependent anion channel 3 pseudogene 1 [Source:HGNC Symbol;Acc:HGNC:20722]	Pseudogene			0.00622132	0.996875	0.0192542	0.999054	0.0210874	0.999984
TC0300011668.hg.1	4.99	4.68	1.24	0.0093	0.7348	RPL7AP23	ribosomal protein L7a pseudogene 23 [Source:HGNC Symbol;Acc:HGNC:36884]	Multiple_Complex
TC0600012597.hg.1	6.05	5.74	1.24	0.0158	0.7981	EPHA7	EPH receptor A7	Multiple_Complex
TC0200010438.hg.1	9.86	9.55	1.24	0.0331	0.9098	NDUFB3	NADH dehydrogenase (ubiquinone) 1 beta subcomplex, 3, 12kDa	Coding
TC0X00011215.hg.1	5.05	4.74	1.24	0.0146	0.7909	ATF4P1	activating transcription factor 4 pseudogene 1	Pseudogene
TC1200012634.hg.1	14.61	14.29	1.24	0.0422	0.923	KRT7	keratin 7, type II	Multiple_Complex
TC0200015850.hg.1	4.55	4.24	1.24	0.0064	0.6912	AC097461.4	putative novel transcript	NonCoding
TC1900009032.hg.1	5.44	5.13	1.24	0.0202	0.8351	RPS15AP36	ribosomal protein S15a pseudogene 36 [Source:HGNC Symbol;Acc:HGNC:36803]	Pseudogene
TC1500007258.hg.1	4.8	4.48	1.24	0.0042	0.6414	LOC100129973; RP11-430B1.2	uncharacterized LOC100129973; novel transcript	NonCoding
TC1000007861.hg.1	5.65	5.33	1.24	0.0155	0.7971	TET1	tet methylcytosine dioxygenase 1	Multiple_Complex
TC0300007284.hg.1	5.48	5.17	1.24	0.0099	0.749	KIF9-AS1	KIF9 antisense RNA 1	NonCoding									0.00304696	0.568296
TC0700009511.hg.1	6.71	6.39	1.24	0.0405	0.923	TCAF2P1	Homo sapiens TRPM8 channel-associated factor 2 pseudogene 1 (TCAF2P1), non-coding RNA.	Multiple_Complex
TC1900011336.hg.1	4.25	3.94	1.24	0.0145	0.7902	VN1R4	vomeronasal 1 receptor 4	Coding							0.0287452	0.999984
TC0600007103.hg.1	8.46	8.15	1.24	0.0358	0.9132	KDM1B	lysine (K)-specific demethylase 1B	Multiple_Complex
TC0600008517.hg.1	6.36	6.04	1.24	0.0204	0.8351	PGAM1P10	phosphoglycerate mutase 1 pseudogene 10 [Source:HGNC Symbol;Acc:HGNC:42457]	Pseudogene
TC0100010334.hg.1	13.51	13.2	1.24	0.0216	0.8414	UFC1	ubiquitin-fold modifier conjugating enzyme 1	Multiple_Complex									0.00821202	0.597207
TC1700007658.hg.1	9.84	9.53	1.24	0.0485	0.9276	AATF	apoptosis antagonizing transcription factor	Multiple_Complex
TC1200008434.hg.1	4.94	4.62	1.24	0.018	0.8273	C12orf74	chromosome 12 open reading frame 74	Coding
TC1900008329.hg.1	7.49	7.17	1.24	0.0361	0.9132	VASP	vasodilator-stimulated phosphoprotein	Multiple_Complex
TC1300009597.hg.1	5.78	5.47	1.24	0.0405	0.923	GPR18	G protein-coupled receptor 18	Coding
TC0300012787.hg.1	5.71	5.4	1.24	0.0228	0.8563	RNU6-720P	RNA, U6 small nuclear 720, pseudogene [Source:HGNC Symbol;Acc:HGNC:47683]	Small_RNA
TC0500011771.hg.1	4.59	4.27	1.24	0.012	0.7651	CTC-339F2.2	novel transcript	NonCoding
TC1300006930.hg.1	10.39	10.08	1.24	0.0283	0.8901	COG6	component of oligomeric golgi complex 6	Multiple_Complex
TSUnmapped00000255.hg.1	4.27	3.95	1.24	0.019	0.8293	KIF15	kinesin family member 15	Coding
TC1500007529.hg.1	11.11	10.79	1.24	0.0225	0.8536	USP3	ubiquitin specific peptidase 3	Multiple_Complex
TC0100018316.hg.1	4.27	3.96	1.24	0.0214	0.84	RP11-375H19.2	novel transcript	NonCoding
TC1100012347.hg.1	5.05	4.73	1.24	0.0143	0.7866	RP11-839D17.3	novel transcript	NonCoding					0.0272162	0.999054			0.0433481	0.717424
TC0100017107.hg.1	6.17	5.85	1.25	0.0043	0.6429	IL10	interleukin 10	Multiple_Complex			0.0464057	0.996875					0.0249502	0.697717
TC0200015677.hg.1	6.21	5.89	1.25	0.0339	0.9132	PSMB3P2	proteasome (prosome, macropain) subunit, beta type, 3 pseudogene 2 [Source:HGNC Symbol;Acc:HGNC:30150]	Pseudogene
TC1000007614.hg.1	4.91	4.59	1.25	0.0301	0.8981	BEND3P1	BEN domain containing 3 pseudogene 1 [Source:HGNC Symbol;Acc:HGNC:45014]	Multiple_Complex
TC1100012512.hg.1	5.98	5.66	1.25	0.0305	0.9018	RP11-110I1.13; RP11-110I1.14	novel transcript; novel transcript, antisense to VPS11	NonCoding
TC0100013193.hg.1	14.36	14.04	1.25	0.0365	0.9132	HP1BP3	heterochromatin protein 1, binding protein 3	Multiple_Complex					0.0206718	0.999054
TC1700007906.hg.1	10.03	9.71	1.25	0.047	0.9265	HMGB3P27	high mobility group box 3 pseudogene 27	Pseudogene
TC0300008529.hg.1	6.79	6.47	1.25	0.0314	0.9039	RPL7AP11	ribosomal protein L7a pseudogene 11	Pseudogene
TC0100012384.hg.1	5.6	5.28	1.25	0.0364	0.9132	FAM138F	family with sequence similarity 138, member F	NonCoding
TC1700007830.hg.1	5.61	5.29	1.25	0.0491	0.9283	KRTAP9-10P	keratin associated protein 9-10, pseudogene [Source:HGNC Symbol;Acc:HGNC:34210]	Multiple_Complex
TC0100008541.hg.1	7.45	7.13	1.25	0.0242	0.8645	RN7SL180P	RNA, 7SL, cytoplasmic 180, pseudogene [Source:HGNC Symbol;Acc:HGNC:46196]	NonCoding
TC0500006472.hg.1	7.05	6.73	1.25	0.0472	0.9265	TRIP13	thyroid hormone receptor interactor 13	Multiple_Complex									0.0459412	0.720468
TC1600007677.hg.1	5.24	4.92	1.25	0.0023	0.5763	C2orf69P3	chromosome 2 open reading frame 69 pseudogene 3 [Source:HGNC Symbol;Acc:HGNC:51802]	Multiple_Complex
TC0600013102.hg.1	6.45	6.13	1.25	0.0065	0.6912	PPP1R14BP5	protein phosphatase 1 regulatory inhibitor subunit 14B pseudogene 5 [Source:HGNC Symbol;Acc:HGNC:16332]	Multiple_Complex
TC1200010757.hg.1	5.3	4.98	1.25	0.0362	0.9132	KRT6C	keratin 6C, type II	Multiple_Complex			0.000272355	0.996875	0.0204875	0.999054	0.000481855	0.999984	0.0206323	0.682403
TC2200006661.hg.1	4.92	4.6	1.25	0.0476	0.9265	Y_RNA	Y RNA [Source:RFAM;Acc:RF00019]	NonCoding
TC0200015412.hg.1	6.94	6.62	1.25	0.0305	0.9018	IMPDH1P10	IMP (inosine monophosphate) dehydrogenase 1 pseudogene 10 [Source:HGNC Symbol;Acc:HGNC:33965]	Pseudogene
TC1400006718.hg.1	10.12	9.8	1.25	0.0171	0.8144	PSME1	proteasome activator subunit 1	Multiple_Complex
TC1500008312.hg.1	15.78	15.46	1.25	0.026	0.8808	IQGAP1	IQ motif containing GTPase activating protein 1	Multiple_Complex
TC1800008038.hg.1	6.89	6.57	1.25	0.0367	0.9132	KRT18P8	keratin 18 pseudogene 8	Pseudogene									0.0317835	0.704404
TC0700010167.hg.1	7.11	6.79	1.25	0.0446	0.9241	ACTB	actin, beta	Multiple_Complex
TC0200007943.hg.1	14.82	14.5	1.25	0.0107	0.7545	PCBP1	poly(rC) binding protein 1	Coding
TC0900011134.hg.1	5.41	5.09	1.25	0.0133	0.7761	RNA5SP293	RNA, 5S ribosomal pseudogene 293 [Source:HGNC Symbol;Acc:HGNC:43193]	Ribosomal
TC1500010898.hg.1	5.09	4.76	1.25	0.034	0.9132	CHRNB4	cholinergic receptor, nicotinic beta 4	Multiple_Complex
TC1200006532.hg.1	5.15	4.82	1.25	0.0208	0.837	PRMT8	protein arginine methyltransferase 8	Multiple_Complex
TC0500012979.hg.1	10	9.68	1.25	0.0171	0.8144	DDX41	DEAD (Asp-Glu-Ala-Asp) box polypeptide 41	Multiple_Complex
TC1000007880.hg.1	4.99	4.67	1.25	0.019	0.8289	ACTBP14	actin, beta pseudogene 14 [Source:HGNC Symbol;Acc:HGNC:45086]	Pseudogene			0.0234329	0.996875	0.00072886	0.999054	0.00169714	0.999984
TC1700012289.hg.1	5.28	4.96	1.25	0.0211	0.8386	CA4	carbonic anhydrase IV	Multiple_Complex
TC1300008270.hg.1	4.66	4.34	1.25	0.0161	0.8025	PPIAP27	peptidylprolyl isomerase A (cyclophilin A) pseudogene 27 [Source:HGNC Symbol;Acc:HGNC:42646]	Multiple_Complex
TC0300006888.hg.1	4.9	4.58	1.25	0.0196	0.832	RP11-222K16.1	novel transcript	NonCoding
TC1700008421.hg.1	4.99	4.67	1.25	0.0368	0.9132	OR4D1	olfactory receptor, family 4, subfamily D, member 1	Coding
TC0100017761.hg.1	5.73	5.4	1.25	0.0104	0.7515	PCNXL2	pecanex-like 2 (Drosophila)	Multiple_Complex
TC1100012763.hg.1	4.1	3.77	1.25	0.0217	0.8426	MIR3167	microRNA 3167	Precursor_microRNA
TC0X00008523.hg.1	5.36	5.03	1.25	0.0149	0.793	GAPDHP67	glyceraldehyde 3 phosphate dehydrogenase pseudogene 67 [Source:HGNC Symbol;Acc:HGNC:4145]	Pseudogene
TC1200012002.hg.1	5.79	5.47	1.25	0.0355	0.9132	DYNLL1P4	dynein, light chain, LC8-type 1 pseudogene 4 [Source:HGNC Symbol;Acc:HGNC:49655]	Multiple_Complex
TC1800006506.hg.1	15.32	15	1.25	0.0201	0.8351	MYL12A	myosin light chain 12A	Multiple_Complex					0.0385209	0.999054
TC0200016548.hg.1	9.15	8.82	1.25	0.0343	0.9132	GPD2	glycerol-3-phosphate dehydrogenase 2	Multiple_Complex
TC0600008809.hg.1	4.61	4.29	1.25	0.0102	0.7491	MIR4643	microRNA 4643	Precursor_microRNA
TC0400006860.hg.1	4.06	3.73	1.25	0.0031	0.6087	RP11-448G15.1	putative novel transcript, antisense to SLC2A9	NonCoding
TC0100011881.hg.1	9.25	8.92	1.25	0.0159	0.7983	FTH1P2	ferritin, heavy polypeptide 1 pseudogene 2 [Source:HGNC Symbol;Acc:HGNC:3989]	Pseudogene
TC1400008452.hg.1	7.57	7.24	1.25	0.027	0.8846	ADSSL1	adenylosuccinate synthase like 1	Multiple_Complex
TC0800010883.hg.1	6.16	5.84	1.25	0.0085	0.7218	PRKRIRP7	protein-kinase, interferon-inducible double stranded RNA dependent inhibitor, repressor of (P58 repressor) pseudogene 7 [Source:HGNC Symbol;Acc:HGNC:39574]	Pseudogene
TC0800011790.hg.1	5.09	4.76	1.25	0.008	0.7153	RNU4-25P; RP11-55J15.2	RNA, U4 small nuclear 25, pseudogene [Source:HGNC Symbol;Acc:HGNC:46961]	Multiple_Complex
TC0300006980.hg.1	7.73	7.4	1.25	0.0389	0.9185	RPL23AP43	ribosomal protein L23a pseudogene 43 [Source:HGNC Symbol;Acc:HGNC:35751]	Pseudogene
TC1200011846.hg.1	11.62	11.3	1.25	0.023	0.8581	CORO1C	coronin, actin binding protein, 1C	Multiple_Complex
TC0Y00007105.hg.1	4.95	4.63	1.25	0.0282	0.8889	TUBB1P2	tubulin beta 1 class VI pseudogene 2 [Source:HGNC Symbol;Acc:HGNC:23981]	Pseudogene
TC0200008500.hg.1	8.64	8.31	1.26	0.043	0.923	CIAO1	cytosolic iron-sulfur assembly component 1	Multiple_Complex
TC0600007487.hg.1	8.24	7.91	1.26	0.0489	0.9277	HLA-G	major histocompatibility complex, class I, G	Multiple_Complex									0.0101213	0.618407
TC0500012547.hg.1	5.46	5.13	1.26	0.0049	0.6558	HNRNPA3P7	heterogeneous nuclear ribonucleoprotein A3 pseudogene 7 [Source:HGNC Symbol;Acc:HGNC:48496]	Multiple_Complex
TC0800010054.hg.1	6.07	5.74	1.26	0.0185	0.8275	KCTD9P6	potassium channel tetramerization domain containing 9 pseudogene 6 [Source:HGNC Symbol;Acc:HGNC:49915]	Pseudogene
TC0900011236.hg.1	8.34	8.01	1.26	0.0478	0.9265	INIP	INTS3 and NABP interacting protein	Multiple_Complex
TC0100009858.hg.1	7.74	7.41	1.26	0.0232	0.859	PPIAL4C	peptidylprolyl isomerase A (cyclophilin A)-like 4C	Coding
TC0400007378.hg.1	5.45	5.12	1.26	0.0123	0.7666	RN7SKP82	RNA, 7SK small nuclear pseudogene 82 [Source:HGNC Symbol;Acc:HGNC:45806]	NonCoding
TC0200016504.hg.1	6.1	5.77	1.26	0.0356	0.9132	CCDC138	coiled-coil domain containing 138	Multiple_Complex
TC0100011382.hg.1	4.12	3.79	1.26	0.0123	0.7666	DYRK3	dual specificity tyrosine-(Y)-phosphorylation regulated kinase 3	Multiple_Complex
TC1200011971.hg.1	13.76	13.43	1.26	0.0154	0.797	RPL6	ribosomal protein L6	Multiple_Complex
TC0700012798.hg.1	11.34	11.01	1.26	0.041	0.923	KDM7A	lysine (K)-specific demethylase 7A	Multiple_Complex									0.0447168	0.719238
TC1900011172.hg.1	11.57	11.24	1.26	0.0348	0.9132	VRK3	vaccinia related kinase 3	Multiple_Complex
TC0200013759.hg.1	5.44	5.1	1.26	0.0142	0.7825	AC009505.2	putative novel transcript	NonCoding
TC0400012018.hg.1	4.57	4.23	1.26	0.0224	0.8526	GYPB	glycophorin B (MNS blood group)	Multiple_Complex
TC2200008906.hg.1	5.54	5.2	1.26	0.035	0.9132	TTLL12	tubulin tyrosine ligase-like family member 12	Multiple_Complex
TC1200008544.hg.1	7.84	7.51	1.26	0.0266	0.8846	NEDD1	neural precursor cell expressed, developmentally down-regulated 1	Multiple_Complex
TC0600007538.hg.1	8.31	7.98	1.26	0.0194	0.8307	PTMAP1	prothymosin, alpha pseudogene 1	Multiple_Complex
TC1500010857.hg.1	4.86	4.53	1.26	0.0178	0.8241	EPB42	erythrocyte membrane protein band 4.2	Multiple_Complex
TC0200014643.hg.1	5.96	5.63	1.26	0.0495	0.9291	DNAJA1P2	DnaJ heat shock protein family (Hsp40) member A1 pseudogene 2 [Source:HGNC Symbol;Acc:HGNC:39338]	Multiple_Complex
TC0900008483.hg.1	12.2	11.87	1.26	0.032	0.9053	SLC31A1	solute carrier family 31 (copper transporter), member 1	Multiple_Complex									0.0339268	0.708487
TC1000009512.hg.1	8.14	7.81	1.26	0.0159	0.7983	RNA5SP297	5S ribosomal pseudogene 297 [Source:HGNC Symbol;Acc:HGNC:43197]	Ribosomal
TC1200008114.hg.1	5.01	4.67	1.26	0.0219	0.8454	KRT8P39	keratin 8 pseudogene 39 [Source:HGNC Symbol;Acc:HGNC:39873]	Pseudogene
TC1600008280.hg.1	5.7	5.36	1.26	0.0254	0.8752	RP11-394B2.5	novel transcript	Unassigned									0.0392646	0.717424
TC0Y00006689.hg.1	6.7	6.36	1.26	0.0091	0.7316	ACTG1P11	actin gamma 1 pseudogene 11 [Source:HGNC Symbol;Acc:HGNC:37651]	Pseudogene
TC0300007484.hg.1	6.4	6.06	1.26	0.0361	0.9132	STAB1	stabilin 1	Multiple_Complex
TC1600009722.hg.1	6.18	5.84	1.26	0.0303	0.9	USP31	ubiquitin specific peptidase 31	Multiple_Complex
TC0400011234.hg.1	6.43	6.09	1.26	0.0309	0.9028	MAPK10	mitogen-activated protein kinase 10	Multiple_Complex
TSUnmapped00000307.hg.1	6.07	5.73	1.26	0.0074	0.7093	HMBS	hydroxymethylbilane synthase	Coding
TC1700008503.hg.1	14.15	13.81	1.27	0.0227	0.8541	RPL23AP74	ribosomal protein L23a pseudogene 74 [Source:HGNC Symbol;Acc:HGNC:36148]	Multiple_Complex
TC1900009890.hg.1	4.43	4.09	1.27	0.0385	0.9175	LOC105372290; AC004510.3	uncharacterized LOC105372290; novel transcript	NonCoding
TC1400007295.hg.1	8.27	7.93	1.27	0.0035	0.6211	UBA52P3	ubiquitin A-52 residue ribosomal protein fusion product 1 pseudogene 3	Multiple_Complex
TC2000006881.hg.1	4.23	3.89	1.27	0.0138	0.7791	LLPHP1	LLP homolog, long-term synaptic facilitation (Aplysia) pseudogene 1 [Source:HGNC Symbol;Acc:HGNC:50491]	Multiple_Complex									0.0137748	0.640509
TC0700011572.hg.1	4.79	4.45	1.27	0.0271	0.8846	SSC4D	scavenger receptor cysteine rich family, 4 domains	Multiple_Complex
TC1100013043.hg.1	6.1	5.76	1.27	0.0469	0.9265	FAM89B	family with sequence similarity 89, member B	Coding
[truncated: 904 more rows]

## Sheet: Table S2b PE All Surrogates
Supplementary Table S2b
Differentially expressed genes PEAll vs CTRL									SVA results
Pval<0.05									Disease Status		Gestational Age		Birth weight		GA+BW		Sex
ID	PEAll Avg (log2)	CTRL Avg (log2)	Fold Change	P-val	FDR P-val	Gene Symbol	Description	Group	pValue	qValue	pValue	qValue	pValue	qValue	pValue	qValue	pValue	qValue
TC0600006877.hg.1	4.8	5.11	-1.25	0.0236	0.9999	PIP5K1P1	phosphatidylinositol-4-phosphate 5-kinase, type I, pseudogene 1	Multiple_Complex	1.4449e-05	0.691253			0.00327717	0.982374	0.00234101	0.999995
TC1500007979.hg.1	11.51	12.03	-1.44	0.0246	0.9999	PSMA4	proteasome subunit alpha 4	Multiple_Complex	8.79206e-05	0.999998			0.00351983	0.982374	0.00469206	0.999995
TC0300008644.hg.1	7.11	7.64	-1.44	0.0106	0.9999	RPS3AP14	ribosomal protein S3a pseudogene 14 [Source:HGNC Symbol;Acc:HGNC:35715]	Pseudogene	0.000250765	0.999998	0.0327394	0.93194	0.00266489	0.982374	0.00710814	0.999995
TC1400010596.hg.1	13.41	14.01	-1.51	0.0237	0.9999	PSMA6	proteasome subunit alpha 6	Multiple_Complex	0.000283807	0.999998			0.0128605	0.982374	0.0327712	0.999995	0.0353628	0.999981
TC1100009514.hg.1	5.12	6.37	-2.38	0.0032	0.9999	TMEM45B	transmembrane protein 45B	Multiple_Complex	0.000455627	0.999998
TC1100008652.hg.1	6.45	7	-1.46	0.0037	0.9999	TMEM126A	transmembrane protein 126A	Multiple_Complex	0.000473179	0.999998			0.0436002	0.982374
TC0100015943.hg.1	5.06	5.4	-1.26	0.0425	0.9999	DPM3	dolichyl-phosphate mannosyltransferase polypeptide 3	Multiple_Complex	0.000611885	0.999998	0.0277078	0.93194	0.00288625	0.982374	0.00841146	0.999995
TC1900010207.hg.1	6.45	6.96	-1.42	0.0043	0.9999	SNX6P1	sorting nexin 6 pseudogene 1	Pseudogene	0.000749376	0.999998			0.0283231	0.982374
TC1200012576.hg.1	9.12	10.05	-1.9	0.0001	0.9007	NDUFA9	NADH dehydrogenase (ubiquinone) 1 alpha subcomplex, 9, 39kDa	Multiple_Complex	0.000815215	0.999998	0.0297615	0.93194	0.0332538	0.982374
TC0200014620.hg.1	5.42	4.74	1.61	0.0029	0.9999	CACNB4	calcium channel, voltage-dependent, beta 4 subunit	Multiple_Complex	0.00086487	0.999998
TC0400012078.hg.1	7.72	8.57	-1.8	0.0015	0.9906	NR3C2	nuclear receptor subfamily 3, group C, member 2	Multiple_Complex	0.000974108	0.999998					0.0444359	0.999995
TC1700010507.hg.1	8.21	8.48	-1.21	0.0482	0.9999	YWHAEP7	tyrosine 3-monooxygenase/tryptophan 5-monooxygenase activation protein, epsilon pseudogene 7	Multiple_Complex	0.000999505	0.999998	0.0366464	0.93194	0.00319247	0.982374	0.00849058	0.999995
TC0300006669.hg.1	12.86	13.25	-1.31	0.005	0.9999	LSM3	LSM3 homolog, U6 small nuclear RNA and mRNA degradation associated	Multiple_Complex	0.00105412	0.999998					0.0222589	0.999995
TC0600007857.hg.1	11.58	12.28	-1.63	0.0023	0.9999	COX6A1P2	cytochrome c oxidase subunit VIa polypeptide 1 pseudogene 2	Pseudogene	0.00107122	0.999998
TC0500008830.hg.1	12.19	12.7	-1.42	0.0035	0.9999	UBE2D2	ubiquitin conjugating enzyme E2D 2	Multiple_Complex	0.00144573	0.999998
TC0200012072.hg.1	11.58	12.2	-1.54	0.0008	0.972	MPV17	MpV17 mitochondrial inner membrane protein	Multiple_Complex	0.00152951	0.999998
TC1300007050.hg.1	6.36	6.69	-1.26	0.0026	0.9999	LOC101929259	uncharacterized LOC101929259	NonCoding	0.0015579	0.999998
TC0500009587.hg.1	7.86	8.49	-1.54	0.0037	0.9999	HIGD2A	HIG1 hypoxia inducible domain family, member 2A	Multiple_Complex	0.00158444	0.999998							0.0382255	0.999981
TC1700008283.hg.1	9.89	10.36	-1.38	0.0019	0.9999	UTP18	UTP18 small subunit (SSU) processome component	Multiple_Complex	0.00173241	0.999998
TC1900008558.hg.1	5.47	6.14	-1.59	0.0009	0.9727	MED25; MIR6800	mediator complex subunit 25; microRNA 6800	Multiple_Complex	0.00178452	0.999998							0.00274625	0.999981
TC0400011262.hg.1	4.21	3.86	1.27	0.0323	0.9999	RP11-710E1.2	novel transcript	NonCoding	0.00183739	0.999998			0.0183257	0.982374	0.0310214	0.999995
TC1000007861.hg.1	5.82	5.3	1.44	0.0265	0.9999	TET1	tet methylcytosine dioxygenase 1	Multiple_Complex	0.00193256	0.999998
TC2100006769.hg.1	6.91	7.37	-1.38	0.0096	0.9999	RN7SKP236; 7SK; AP000233.2	RNA, 7SK small nuclear pseudogene 236 [Source:HGNC Symbol;Acc:HGNC:45960]; 7SK RNA [Source:RFAM;Acc:RF00100]; novel transcript	NonCoding	0.00212573	0.999998
TC1400010339.hg.1	11.3	11.89	-1.51	0.0035	0.9999	C14orf2	chromosome 14 open reading frame 2	Multiple_Complex	0.00228396	0.999998
TC0800010926.hg.1	7.25	6.25	2	0.0005	0.9554	PAG1	phosphoprotein membrane anchor with glycosphingolipid microdomains 1	Multiple_Complex	0.0022851	0.999998					0.0326672	0.999995
TC1500008988.hg.1	8.71	7.58	2.19	0.016	0.9999	GOLGA8A; GOLGA8B	golgin A8 family, member A; golgin A8 family, member B	Multiple_Complex	0.00231632	0.999998					0.019667	0.999995
TC0100014060.hg.1	9.46	10.02	-1.46	0.019	0.9999	ATPAF1	ATP synthase mitochondrial F1 complex assembly factor 1	Multiple_Complex	0.00236568	0.999998							0.0439749	0.999981
TC1500008995.hg.1	8.62	7.69	1.91	0.013	0.9999	GOLGA8B	golgin A8 family, member B	Multiple_Complex	0.00241896	0.999998	0.0222819	0.93003			0.0111421	0.999995
TC1400007278.hg.1	5.2	5.59	-1.32	0.0336	0.9999	RPL3P3	ribosomal protein L3 pseudogene 3 [Source:HGNC Symbol;Acc:HGNC:23550]	Pseudogene	0.00243355	0.999998
TC0700011426.hg.1	3.8	3.97	-1.12	0.0307	0.9999	MTCO1P25	MT-CO1 pseudogene 25 [Source:HGNC Symbol;Acc:HGNC:52090]	Multiple_Complex	0.00263952	0.999998					0.0370285	0.999995	0.023455	0.999981
TC2100006903.hg.1	13	13.93	-1.9	0.001	0.9906	SOD1	superoxide dismutase 1, soluble	Multiple_Complex	0.00265191	0.999998							0.0452212	0.999981
TC0200014443.hg.1	7.01	7.38	-1.29	0.0105	0.9999	YWHAEP5	tyrosine 3-monooxygenase/tryptophan 5-monooxygenase activation protein, epsilon pseudogene 5 [Source:HGNC Symbol;Acc:HGNC:49439]	Pseudogene	0.00269479	0.999998
TC0300011955.hg.1	4.28	4.77	-1.4	0.0142	0.9999	DPPA2	developmental pluripotency associated 2	Coding	0.00273515	0.999998
TC1900011897.hg.1	6.51	5.86	1.58	0.0099	0.9999	MIR27A	microRNA 27a	Multiple_Complex	0.00303416	0.999998
TC1700008564.hg.1	7.3	7.8	-1.42	0.0372	0.9999	TACO1	translational activator of mitochondrially encoded cytochrome c oxidase I	Multiple_Complex	0.00304801	0.999998
TC0200012959.hg.1	9.78	10.31	-1.45	0.0159	0.9999	NFU1	NFU1 iron-sulfur cluster scaffold	Multiple_Complex	0.00308832	0.999998	0.0203202	0.93003	0.00307804	0.982374	0.00996118	0.999995	0.0331221	0.999981
TC0800010310.hg.1	4.32	4.94	-1.53	0.0071	0.9999	AFG3L2P1	AFG3-like AAA ATPase 2 pseudogene 1	Pseudogene	0.00336045	0.999998
TC0100013134.hg.1	13.23	13.71	-1.4	0.0415	0.9999	CAPZB	capping protein (actin filament) muscle Z-line, beta	Multiple_Complex	0.00340703	0.999998			0.0447342	0.982374
TC0900011519.hg.1	11.44	12.02	-1.5	0.0218	0.9999	PPP6C	protein phosphatase 6, catalytic subunit	Multiple_Complex	0.00350113	0.999998
TC1200012176.hg.1	6.52	5.99	1.45	0.0234	0.9999	RP11-173P15.3	novel transcript, antisense to MLEC	NonCoding	0.00361825	0.999998
TC0800007774.hg.1	7.85	7.23	1.53	0.0029	0.9999	CHD7	chromodomain helicase DNA binding protein 7	Multiple_Complex	0.00371181	0.999998
TC2200008558.hg.1	7.41	7.78	-1.29	0.0428	0.9999	LINC01399	long intergenic non-protein coding RNA 1399	Multiple_Complex	0.00371324	0.999998			0.0214984	0.982374
TC0800011203.hg.1	7.39	7.73	-1.27	0.0283	0.9999	SUMO2P18	SUMO2 pseudogene 18 [Source:HGNC Symbol;Acc:HGNC:49356]	Multiple_Complex	0.00376698	0.999998			0.00897357	0.982374	0.0249305	0.999995
TC1700010017.hg.1	5.79	6.05	-1.2	0.019	0.9999	MIR1180	microRNA 1180	Precursor_microRNA	0.00380883	0.999998
TC0600009315.hg.1	4.29	4.48	-1.14	0.0364	0.9999	SLC25A5P7	solute carrier family 25 (mitochondrial carrier; adenine nucleotide translocator), member 5 pseudogene 7 [Source:HGNC Symbol;Acc:HGNC:513]	Pseudogene	0.00386927	0.999998	0.00699575	0.92199	0.00843415	0.982374	0.0187506	0.999995	0.0328562	0.999981
TC1000009276.hg.1	8.7	9.55	-1.81	0.0053	0.9999	DOCK1	dedicator of cytokinesis 1	Multiple_Complex	0.00388833	0.999998
TC2100007797.hg.1	17.2	17.56	-1.28	0.0161	0.9999	ATP5J	ATP synthase, H+ transporting, mitochondrial Fo complex subunit F6	Multiple_Complex	0.00390747	0.999998
TC0100014966.hg.1	7.73	9	-2.42	6.68e-05	0.9007	GCLM	glutamate-cysteine ligase, modifier subunit	Multiple_Complex	0.00391352	0.999998
TC1200007679.hg.1	5.7	6	-1.23	0.0388	0.9999	ARL2BPP2	ADP ribosylation factor like GTPase 2 binding protein pseudogene 2 [Source:HGNC Symbol;Acc:HGNC:31036]	Pseudogene	0.00393193	0.999998							0.00425733	0.999981
TC0200013137.hg.1	7.79	8.07	-1.21	0.0432	0.9999	GCFC2	GC-rich sequence DNA-binding factor 2	Multiple_Complex	0.00395129	0.999998	0.023894	0.93003			0.0134832	0.999995
TC1200011786.hg.1	4.56	4.14	1.34	0.0207	0.9999	NUAK1	NUAK family, SNF1-like kinase, 1	Multiple_Complex	0.00406332	0.999998	0.0466892	0.934958			0.0387492	0.999995
TC1900010706.hg.1	5.91	6.4	-1.41	0.005	0.9999	SERTAD1	SERTA domain containing 1	Multiple_Complex	0.00407315	0.999998							0.0317281	0.999981
TC1900009639.hg.1	8.86	9.89	-2.05	2.74e-05	0.9007	AP1M2	adaptor-related protein complex 1, mu 2 subunit	Multiple_Complex	0.00418496	0.999998
TC0X00006624.hg.1	7.62	8.16	-1.46	0.0017	0.9999	PSMA6P2	proteasome (prosome, macropain) subunit, alpha type, 6 pseudogene 2 [Source:HGNC Symbol;Acc:HGNC:39607]	Multiple_Complex	0.00418858	0.999998
TC1800007511.hg.1	3.91	4.43	-1.43	0.0018	0.9999	RPL17P44	ribosomal protein L17 pseudogene 44	Multiple_Complex	0.00428698	0.999998
TC0200009663.hg.1	5.34	5.71	-1.29	0.0441	0.9999	MIR4773-1	microRNA 4773-1	Precursor_microRNA	0.00436577	0.999998
TC0700010760.hg.1	11.02	11.85	-1.78	0.0054	0.9999	ELMO1	engulfment and cell motility 1	Multiple_Complex	0.00450196	0.999998							0.022567	0.999981
TC1100012315.hg.1	8.13	8.39	-1.2	0.0434	0.9999	TIMM8B	translocase of inner mitochondrial membrane 8 homolog B (yeast)	Multiple_Complex	0.00454844	0.999998
TC0200015724.hg.1	7.31	7.77	-1.37	0.0187	0.9999	CATIP-AS2	CATIP antisense RNA 2	NonCoding	0.00482449	0.999998	0.0169145	0.92199			0.0131982	0.999995
TC0300010648.hg.1	10.17	10.63	-1.38	0.015	0.9999	DYNC1LI1	dynein, cytoplasmic 1, light intermediate chain 1	Multiple_Complex	0.0048621	0.999998
TC0100015704.hg.1	9.51	9.96	-1.37	0.0341	0.9999	HIST2H2BC	histone cluster 2, H2bc (pseudogene)	Multiple_Complex	0.00489978	0.999998
TC1000008092.hg.1	12.78	13.52	-1.67	0.0008	0.972	VDAC2	voltage-dependent anion channel 2	Multiple_Complex	0.00497057	0.999998
TC1400010623.hg.1	9.02	9.66	-1.56	0.0021	0.9999	CHURC1-FNTB	CHURC1-FNTB readthrough	Coding	0.00498164	0.999998
TC1900009427.hg.1	7.15	7.65	-1.41	0.0033	0.9999	MIR6885	microRNA 6885	Precursor_microRNA	0.00500327	0.999998
TC1900010148.hg.1	4.67	4.35	1.25	0.0072	0.9999	RP11-678G14.3	novel transcript	NonCoding	0.00503856	0.999998	0.0342819	0.93194			0.0398183	0.999995
TC1100013042.hg.1	6.65	7.23	-1.5	0.0127	0.9999	SSSCA1	Sjogren syndrome/scleroderma autoantigen 1	Multiple_Complex	0.00506869	0.999998
TC0600011266.hg.1	5.17	4.67	1.42	0.004	0.9999	LINC00533; C6orf38	long intergenic non-protein coding RNA 533 [Source:HGNC Symbol;Acc:HGNC:18690]; chromosome 6 open reading frame 38	NonCoding	0.00512439	0.999998
TC1500010047.hg.1	10.78	11.3	-1.43	0.0269	0.9999	SCAMP2	secretory carrier membrane protein 2	Multiple_Complex	0.00524582	0.999998							0.0334956	0.999981
TC0X00006888.hg.1	6.51	6.93	-1.34	0.0037	0.9999	CKS1BP6	CDC28 protein kinase regulatory subunit 1B pseudogene 6	Multiple_Complex	0.00530671	0.999998
TC1800009214.hg.1	9.44	9.92	-1.39	0.0276	0.9999	NDUFV2	NADH dehydrogenase (ubiquinone) flavoprotein 2, 24kDa	Multiple_Complex	0.00540236	0.999998
TC0700008374.hg.1	5.37	5.75	-1.3	0.0379	0.9999	ARF1P1	ADP ribosylation factor 1 pseudogene 1 [Source:HGNC Symbol;Acc:HGNC:22500]	Pseudogene	0.00543392	0.999998
TC0300008514.hg.1	11.07	11.53	-1.38	0.0007	0.972	NDUFB4	NADH dehydrogenase (ubiquinone) 1 beta subcomplex, 4, 15kDa	Multiple_Complex	0.0054477	0.999998							0.029539	0.999981
TC1200006890.hg.1	9.01	9.64	-1.55	0.0014	0.9906	APOLD1; DDX47	apolipoprotein L domain containing 1; DEAD (Asp-Glu-Ala-Asp) box polypeptide 47	Multiple_Complex	0.00559955	0.999998
TC0400007520.hg.1	7.1	7.88	-1.72	0.0455	0.9999	RASL11B	RAS-like, family 11, member B	Multiple_Complex	0.00608393	0.999998
TC0800010103.hg.1	11.8	12.42	-1.53	0.0009	0.9727	LSM12	Homo sapiens LSM12 homolog (S. cerevisiae), mRNA (cDNA clone MGC:57206 IMAGE:4794614), complete cds.	Multiple_Complex	0.00608805	0.999998
TC0500012646.hg.1	3.63	3.93	-1.23	0.0129	0.9999	IL12B	interleukin 12B	Coding	0.00621488	0.999998
TC0700010185.hg.1	13.21	13.69	-1.4	0.0283	0.9999	EIF2AK1	eukaryotic translation initiation factor 2-alpha kinase 1	Multiple_Complex	0.00650067	0.999998
TC0X00011104.hg.1	4.41	4.68	-1.21	0.0191	0.9999	RNU6-383P	RNA, U6 small nuclear 383, pseudogene [Source:HGNC Symbol;Acc:HGNC:47346]	Small_RNA	0.00650282	0.999998	0.021443	0.93003	0.0114821	0.982374	0.0347943	0.999995
TC1500008023.hg.1	12.3	12.86	-1.48	0.0107	0.9999	ZFAND6	zinc finger, AN1-type domain 6	Multiple_Complex	0.00672431	0.999998
TC0800011459.hg.1	6.89	7.18	-1.22	0.0362	0.9999	RPS17P14	ribosomal protein S17 pseudogene 14	Multiple_Complex	0.00687178	0.999998
TC1500006593.hg.1	5.32	6.14	-1.76	0.0082	0.9999	SNORD115-16	small nucleolar RNA, C/D box 115-16	Small_RNA	0.00689401	0.999998
TC1900007249.hg.1	5.87	6.23	-1.28	0.0207	0.9999	LINC00905	long intergenic non-protein coding RNA 905	Multiple_Complex	0.00700189	0.999998			0.0253063	0.982374
TC1700007029.hg.1	8.72	8.05	1.59	0.0146	0.9999	FAM106CP	family with sequence similarity 106, member C, pseudogene	Multiple_Complex	0.00740096	0.999998
TC1700012354.hg.1	8.1	8.93	-1.78	0.0061	0.9999	VAMP2	vesicle associated membrane protein 2	Multiple_Complex	0.00740916	0.999998	0.0173066	0.92199			0.0232134	0.999995	0.0202133	0.999981
TC0600009667.hg.1	11.36	11.68	-1.24	0.0073	0.9999	VTA1	vesicle (multivesicular body) trafficking 1	Multiple_Complex	0.00752061	0.999998
TC0X00010873.hg.1	9.17	8.01	2.25	0.0015	0.9906	MIR503	microRNA 503	Precursor_microRNA	0.0076966	0.999998
TC0500008921.hg.1	11.06	11.63	-1.48	0.0031	0.9999	NDFIP1	Nedd4 family interacting protein 1	Multiple_Complex	0.00770076	0.999998
TC0100007160.hg.1	5.92	6.32	-1.32	0.0377	0.9999	MRTO4	MRT4 homolog, ribosome maturation factor	Multiple_Complex	0.00773875	0.999998
TC0400012576.hg.1	5.72	6	-1.21	0.0431	0.9999	LOC389247; RP11-367N14.2	uncharacterized LOC389247; novel transcript	NonCoding	0.00798461	0.999998
TC1700007042.hg.1	13.72	12.94	1.72	0.0154	0.9999	MPRIP	myosin phosphatase Rho interacting protein	Multiple_Complex	0.00799978	0.999998
TC0X00009964.hg.1	7.7	8.15	-1.37	0.0089	0.9999	PDZD11	PDZ domain containing 11	Multiple_Complex	0.00800065	0.999998	0.0308651	0.93194	0.0252259	0.982374
TC1800007375.hg.1	6.09	5.8	1.22	0.0312	0.9999	RP11-397A16.3	novel transcript	NonCoding	0.00803212	0.999998
TC0200010975.hg.1	14.03	14.37	-1.27	0.0309	0.9999	AGFG1; MIR5703	ArfGAP with FG repeats 1; microRNA 5703	Multiple_Complex	0.00810679	0.999998
TC1900009846.hg.1	5.3	5.56	-1.2	0.0036	0.9999	OR7A17	olfactory receptor, family 7, subfamily A, member 17	Multiple_Complex	0.00812133	0.999998
TC0300008152.hg.1	13.61	14.01	-1.32	0.0172	0.9999	TFG	TRK-fused gene	Multiple_Complex	0.00814795	0.999998
TC0700011658.hg.1	5.84	5.14	1.63	0.0184	0.9999	SEMA3E	sema domain, immunoglobulin domain (Ig), short basic domain, secreted, (semaphorin) 3E	Coding	0.00820379	0.999998							0.0103848	0.999981
TC2200009260.hg.1	10.37	10.95	-1.5	0.0348	0.9999	DRG1	developmentally regulated GTP binding protein 1	Multiple_Complex	0.00824422	0.999998
TC0900009227.hg.1	5.67	4.67	1.99	0.0164	0.9999	MIR126	microRNA 126	Precursor_microRNA	0.00829763	0.999998	0.000208794	0.844997	0.00340218	0.982374	0.000694808	0.999995	0.0262722	0.999981
TC0400010615.hg.1	8.57	11.17	-6.08	7.35e-05	0.9007	TXK	TXK tyrosine kinase	Multiple_Complex	0.00857342	0.999998
TC1100013146.hg.1	8.93	9.49	-1.47	0.0142	0.9999	PSMA1	proteasome subunit alpha 1	Multiple_Complex	0.00876794	0.999998
TC1200010174.hg.1	5.67	5.92	-1.19	0.0169	0.9999	RN7SKP262	RNA, 7SK small nuclear pseudogene 262 [Source:HGNC Symbol;Acc:HGNC:45986]	NonCoding	0.00888278	0.999998
TC0200015741.hg.1	7.45	8.05	-1.52	0.0133	0.9999	RNF25	ring finger protein 25	Multiple_Complex	0.00918799	0.999998
TC0300007004.hg.1	13.64	14.21	-1.48	0.0103	0.9999	PDCD6IP	programmed cell death 6 interacting protein	Multiple_Complex	0.00927331	0.999998
TC1100006662.hg.1	5.33	5.02	1.24	0.0284	0.9999	OR51D1	olfactory receptor, family 51, subfamily D, member 1	Coding	0.00959126	0.999998
TC1700007700.hg.1	11	11.43	-1.34	0.0321	0.9999	MRPL45	mitochondrial ribosomal protein L45	Multiple_Complex	0.0096884	0.999998							0.0113287	0.999981
TC2000007191.hg.1	12.7	13.39	-1.61	0.0129	0.9999	DYNLRB1	dynein, light chain, roadblock-type 1	Multiple_Complex	0.0097017	0.999998
TC0500013212.hg.1	10.1	10.64	-1.45	0.0231	0.9999	SRP19; ZRSR1	signal recognition particle 19kDa; zinc finger (CCCH type), RNA binding motif and serine/arginine rich 1	Multiple_Complex	0.00972835	0.999998
TC1000006982.hg.1	9.94	10.4	-1.37	0.0011	0.9906	RN7SKP37	RNA, 7SK small nuclear pseudogene 37 [Source:HGNC Symbol;Acc:HGNC:45761]	NonCoding	0.00973415	0.999998
TC1900011795.hg.1	11.93	12.51	-1.5	0.0271	0.9999	NDUFA3	NADH dehydrogenase (ubiquinone) 1 alpha subcomplex, 3, 9kDa	Multiple_Complex	0.0100784	0.999998
TC0700013609.hg.1	6.31	6.78	-1.39	0.0308	0.9999	TFEC	transcription factor EC	Multiple_Complex	0.0101623	0.999998
TC0900011456.hg.1	5.43	5.98	-1.46	0.0119	0.9999	RNY1P15	RNA, Ro-associated Y1 pseudogene 15 [Source:HGNC Symbol;Acc:HGNC:50878]	NonCoding	0.0102283	0.999998
TC0700006880.hg.1	5.34	4.82	1.43	0.0417	0.9999	RNA5SP227	5S ribosomal pseudogene 227 [Source:HGNC Symbol;Acc:HGNC:43127]	Ribosomal	0.0102368	0.999998
TC0700009460.hg.1	5.25	5.36	-1.08	0.0465	0.9999	TRBV23-1	T cell receptor beta variable 23-1 (non-functional)	Multiple_Complex	0.0102543	0.999998			0.0246429	0.982374	0.037529	0.999995
TC1100009374.hg.1	9.47	10.73	-2.39	0.0013	0.9906	VWA5A	von Willebrand factor A domain containing 5A	Multiple_Complex	0.0102611	0.999998
TC1500010020.hg.1	8.36	8.87	-1.43	0.0105	0.9999	UBL7	ubiquitin-like 7	Multiple_Complex	0.0103057	0.999998
TC1100008175.hg.1	6.39	6.94	-1.47	0.0048	0.9999	NDUFS8; MIR4691; MIR7113	NADH dehydrogenase (ubiquinone) Fe-S protein 8, 23kDa (NADH-coenzyme Q reductase); microRNA 4691; microRNA 7113	Multiple_Complex	0.0103198	0.999998							0.0174286	0.999981
TC2200008310.hg.1	4.6	5.11	-1.42	0.0034	0.9999	CTA-373H7.7	novel transcript	Multiple_Complex	0.0103662	0.999998
TC0600013712.hg.1	11.46	12.25	-1.73	0.0012	0.9906	SRP72P2	signal recognition particle 72kDa pseudogene 2 [Source:HGNC Symbol;Acc:HGNC:31096]	Multiple_Complex	0.0103716	0.999998
TC0100013947.hg.1	8.94	9.29	-1.28	0.0287	0.9999	B4GALT2	Memczak2013 ANTISENSE, CDS, coding, INTERNAL best transcript NM_001005417	NonCoding	0.0103965	0.999998
TC0400010303.hg.1	5.03	5.39	-1.28	0.0038	0.9999	CCKAR	cholecystokinin A receptor	Coding	0.0108369	0.999998
TC1600007663.hg.1	6.08	5.71	1.29	0.0179	0.9999	SLC25A1P4	solute carrier family 25 (mitochondrial carrier; citrate transporter), member 1 pseudogene 4 [Source:HGNC Symbol;Acc:HGNC:43848]	Multiple_Complex	0.0108371	0.999998	0.0089932	0.92199			0.0243105	0.999995
TC1600009008.hg.1	4.87	5.17	-1.23	0.0195	0.9999	C1QTNF8	C1q and tumor necrosis factor related protein 8	Coding	0.0109612	0.999998
TC0100011506.hg.1	5.22	5.62	-1.32	0.035	0.9999	RP11-552D8.1	novel transcript	NonCoding	0.0109743	0.999998
TC0500009250.hg.1	14.21	14.62	-1.33	0.0242	0.9999	UBLCP1	ubiquitin-like domain containing CTD phosphatase 1	Multiple_Complex	0.0110721	0.999998
TC1100007050.hg.1	8.15	9.04	-1.85	0.0055	0.9999	PRMT3	protein arginine methyltransferase 3	Multiple_Complex	0.0111218	0.999998
TC0100010100.hg.1	8.8	9.53	-1.66	0.0009	0.9727	CKS1B	CDC28 protein kinase regulatory subunit 1B	Multiple_Complex	0.0111441	0.999998
TC1600009540.hg.1	4.5	4.73	-1.17	0.0088	0.9999	RPL15P20	ribosomal protein L15 pseudogene 20	Pseudogene	0.0113885	0.999998			0.0386723	0.982374
TC1200008477.hg.1	7	7.29	-1.22	0.028	0.9999	CRADD	CASP2 and RIPK1 domain containing adaptor with death domain	Multiple_Complex	0.0114399	0.999998
TC1800008182.hg.1	3.78	4.12	-1.26	0.0184	0.9999	TERF1P2	telomeric repeat binding factor (NIMA-interacting) 1 pseudogene 2	Pseudogene	0.0114401	0.999998
TC1700011233.hg.1	7.32	7.92	-1.51	0.0043	0.9999	MRPS23	mitochondrial ribosomal protein S23	Multiple_Complex	0.0118504	0.999998
TC0200011885.hg.1	6.57	7.37	-1.74	0.0096	0.9999	TTC32	tetratricopeptide repeat domain 32	Multiple_Complex	0.0119497	0.999998
TC0500012596.hg.1	3.62	3.9	-1.22	0.0244	0.9999	FNDC9	fibronectin type III domain containing 9	Coding	0.0120365	0.999998
TC0900006969.hg.1	13.06	13.37	-1.23	0.0325	0.9999	CHMP5	charged multivesicular body protein 5	Multiple_Complex	0.0122681	0.999998
TC0300007123.hg.1	5.99	6.39	-1.32	0.0231	0.9999	ZNF620	zinc finger protein 620	Coding	0.01247	0.999998
TC1700010582.hg.1	9.21	9.98	-1.7	0.0075	0.9999	PGAP3	post-GPI attachment to proteins 3	Multiple_Complex	0.0125136	0.999998
TC0200011712.hg.1	9.16	9.47	-1.24	0.0223	0.9999	MIR4261	microRNA 4261	Precursor_microRNA	0.0125421	0.999998
TC0X00008866.hg.1	8.37	8.91	-1.45	0.0311	0.9999	VBP1	von Hippel-Lindau binding protein 1	Multiple_Complex	0.0126177	0.999998
TC2200006902.hg.1	8.05	8.99	-1.91	0.0001	0.9007	ARL5AP4	ADP ribosylation factor like GTPase 5A pseudogene 4 [Source:HGNC Symbol;Acc:HGNC:43936]	Multiple_Complex	0.012742	0.999998
TC0700007171.hg.1	3.88	4.23	-1.28	0.0479	0.9999	LOC401324	uncharacterized LOC401324	NonCoding	0.0127738	0.999998
TC0900007214.hg.1	4.9	5.29	-1.32	0.0108	0.9999	SKP1P3	S-phase kinase-associated protein 1 pseudogene 3 [Source:HGNC Symbol;Acc:HGNC:50370]	Pseudogene	0.0129011	0.999998
TC0300009397.hg.1	5.22	4.8	1.34	0.0048	0.9999	PSAT1P4	phosphoserine aminotransferase 1 pseudogene 4 [Source:HGNC Symbol;Acc:HGNC:43990]	Pseudogene	0.0130156	0.999998	0.000731352	0.92199	0.00194242	0.982374	0.0025728	0.999995	0.00499851	0.999981
TC0600009827.hg.1	4.47	4.93	-1.38	0.0127	0.9999	PHBP1	prohibitin pseudogene 1 [Source:HGNC Symbol;Acc:HGNC:8913]	Pseudogene	0.0130216	0.999998
TC0Y00006639.hg.1	8.8	9.3	-1.41	0.0103	0.9999	PSMA6P1	proteasome (prosome, macropain) subunit, alpha type, 6 pseudogene 1 [Source:HGNC Symbol;Acc:HGNC:17460]	Pseudogene	0.0130671	0.999998	0.0263138	0.93194	0.0218005	0.982374
TC1800006610.hg.1	6.74	7.04	-1.23	0.0076	0.9999	RN7SL50P	RNA, 7SL, cytoplasmic 50, pseudogene [Source:HGNC Symbol;Acc:HGNC:46066]	NonCoding	0.0133873	0.999998	0.029726	0.93194
TC2000009648.hg.1	11.3	11.86	-1.47	0.0197	0.9999	PRELID3B; ATP5E	PRELI domain containing 3B; ATP synthase, H+ transporting, mitochondrial F1 complex, epsilon subunit	Multiple_Complex	0.0133903	0.999998
TC1300009630.hg.1	8.08	8.41	-1.26	0.0379	0.9999	RPL15P18	ribosomal protein L15 pseudogene 18 [Source:HGNC Symbol;Acc:HGNC:36515]	Pseudogene	0.0134092	0.999998			0.0378548	0.982374
TC1200012629.hg.1	13.97	15.23	-2.4	0.0018	0.9999	DAZAP2	DAZ associated protein 2	Multiple_Complex	0.0134823	0.999998
TC0100011200.hg.1	10.21	10.69	-1.39	0.0116	0.9999	TIMM17A	translocase of inner mitochondrial membrane 17 homolog A (yeast)	Multiple_Complex	0.0135876	0.999998
TC2200008067.hg.1	6.89	7.48	-1.51	0.0382	0.9999	THAP7	THAP domain containing 7	Multiple_Complex	0.013828	0.999998
TC1100011838.hg.1	17.54	17.82	-1.21	0.0159	0.9999	PICALM	phosphatidylinositol binding clathrin assembly protein	Multiple_Complex	0.013834	0.999998
TC0100008620.hg.1	8.52	9.18	-1.58	0.0049	0.9999	DNAJC6	DnaJ (Hsp40) homolog, subfamily C, member 6	Multiple_Complex	0.013891	0.999998							0.0191172	0.999981
TC1400007300.hg.1	10.78	11.31	-1.44	0.0164	0.9999	PSMA3	proteasome subunit alpha 3	Multiple_Complex	0.0139458	0.999998
TC1800008335.hg.1	7.9	8.29	-1.31	0.0184	0.9999	FAM60BP	family with sequence similarity 60, member A pseudogene	Multiple_Complex	0.0141072	0.999998
TC1900007679.hg.1	7.42	7.76	-1.27	0.0331	0.9999	PLEKHF1	pleckstrin homology domain containing, family F (with FYVE domain) member 1	Coding	0.0141707	0.999998
TC1800006656.hg.1	13.26	13.65	-1.31	0.0158	0.9999	VAPA	VAMP associated protein A	Multiple_Complex	0.014261	0.999998
TC0200013987.hg.1	3.86	4.26	-1.32	0.0499	0.9999	RNU7-190P	RNA, U7 small nuclear 190 pseudogene [Source:HGNC Symbol;Acc:HGNC:45724]	Small_RNA	0.0142802	0.999998
TC0X00009963.hg.1	5.53	6.05	-1.44	0.0139	0.9999	P2RY4	pyrimidinergic receptor P2Y, G-protein coupled, 4	Coding	0.0143371	0.999998							0.0231344	0.999981
TC0600011158.hg.1	5.78	6.16	-1.3	0.0202	0.9999	RNU6-502P	RNA, U6 small nuclear 502, pseudogene [Source:HGNC Symbol;Acc:HGNC:47465]	Small_RNA	0.0143408	0.999998							0.00205187	0.999981
TC2000007268.hg.1	7.63	8.16	-1.45	0.0038	0.9999	RN7SL156P	RNA, 7SL, cytoplasmic 156, pseudogene [Source:HGNC Symbol;Acc:HGNC:46172]	NonCoding	0.0146685	0.999998
TC1700009038.hg.1	7.06	7.58	-1.43	0.0019	0.9999	EIF5AP2	eukaryotic translation initiation factor 5A pseudogene 2	Pseudogene	0.0148668	0.999998
TC1200007053.hg.1	6.13	8.14	-4.03	0.002	0.9999	SPX	spexin hormone	Multiple_Complex	0.0151107	0.999998
TC1300008291.hg.1	6.65	7.08	-1.34	0.0052	0.9999	HIST1H2BPS3	histone cluster 1, H2b, pseudogene 3 [Source:HGNC Symbol;Acc:HGNC:42633]	Multiple_Complex	0.0151332	0.999998
TC0600014249.hg.1	11.68	12.41	-1.66	0.0029	0.9999	HIST1H2BC	histone cluster 1, H2bc	Coding	0.0152957	0.999998
TC0200009539.hg.1	6.29	6.83	-1.45	0.0265	0.9999	ARHGAP15	Rho GTPase activating protein 15	Multiple_Complex	0.0153312	0.999998
TC1300007052.hg.1	10.56	10.97	-1.33	0.0432	0.9999	GTF2F2	general transcription factor IIF subunit 2	Multiple_Complex	0.0155474	0.999998
TC1900009299.hg.1	9.59	10.1	-1.42	0.0027	0.9999	CACTIN	cactin, spliceosome C complex subunit	Multiple_Complex	0.0156469	0.999998
TC0600007270.hg.1	10.62	11.27	-1.57	0.0155	0.9999	HIST1H2AC	histone cluster 1, H2ac	Multiple_Complex	0.0157416	0.999998
TC1900009630.hg.1	6.62	7.28	-1.58	0.0087	0.9999	KEAP1	kelch-like ECH-associated protein 1	Multiple_Complex	0.0157807	0.999998							0.0231292	0.999981
TC1400008253.hg.1	8.93	7.15	3.43	0.0023	0.9999	SNORD113	Small nucleolar RNA SNORD113/SNORD114 family [Source:RFAM;Acc:RF00181]	Small_RNA	0.0158289	0.999998
TC1900008794.hg.1	7.61	7.1	1.42	0.0451	0.9999	MIR516B2	microRNA 516b-2	Precursor_microRNA	0.0158477	0.999998					0.041129	0.999995
TC1600006886.hg.1	7.89	8.47	-1.5	0.0127	0.9999	NUBP1	nucleotide binding protein 1	Multiple_Complex	0.0158689	0.999998
TC0300012266.hg.1	7.98	8.16	-1.14	0.0186	0.9999	SLC41A3	solute carrier family 41, member 3	Multiple_Complex	0.0159297	0.999998							0.00238806	0.999981
TC0300009370.hg.1	4.78	4.31	1.38	0.0218	0.9999	RP11-10O22.1	novel transcript	NonCoding	0.0160728	0.999998
TC0800006921.hg.1	8.22	9.62	-2.63	0.0319	0.9999	RP11-1105O14.1	putative novel transcript	NonCoding	0.0162658	0.999998							0.0394209	0.999981
TC0600007847.hg.1	8.92	10.23	-2.48	0.0029	0.9999	CDKN1A	cyclin-dependent kinase inhibitor 1A (p21, Cip1)	Multiple_Complex	0.0162904	0.999998
TC0900008077.hg.1	4.87	4.65	1.16	0.0226	0.9999	RP11-435O5.5	novel transcript, antisense to PTCH1	NonCoding	0.0169813	0.999998
TC0300010123.hg.1	11.15	11.6	-1.37	0.0009	0.972	CRBN	cereblon	Multiple_Complex	0.0172519	0.999998
TC0800006447.hg.1	8.59	9.16	-1.48	0.0032	0.9999	FBXO25	F-box protein 25	Multiple_Complex	0.0174959	0.999998
TC1200008669.hg.1	9.9	10.25	-1.28	0.0429	0.9999	TDG	thymine DNA glycosylase	Multiple_Complex	0.0176917	0.999998
TC0X00008010.hg.1	5.03	5.39	-1.29	0.0167	0.9999	GHc-857G6.7	TEC	NonCoding	0.0181115	0.999998
TC0200008867.hg.1	7.26	9.12	-3.61	0.001	0.9906	ACOXL	acyl-CoA oxidase-like	Multiple_Complex	0.0181531	0.999998
TC0800008078.hg.1	6.63	6.96	-1.26	0.0252	0.9999	UBE2HP1	ubiquitin conjugating enzyme E2H pseudogene 1 [Source:HGNC Symbol;Acc:HGNC:31079]	Pseudogene	0.0182399	0.999998
TC0900012033.hg.1	6.59	6.13	1.38	0.011	0.9999	DPP7	dipeptidyl-peptidase 7	Multiple_Complex	0.0183326	0.999998
TC0100012532.hg.1	4.67	4.96	-1.22	0.0157	0.9999	RP3-395M20.2	putative novel transcript	NonCoding	0.0183442	0.999998							0.0305793	0.999981
TC2100007316.hg.1	12.49	13.28	-1.72	0.003	0.9999	H2BFS	H2B histone family, member S (pseudogene)	Coding	0.0183859	0.999998
TC0700012253.hg.1	6.07	7.65	-3	0.0089	0.9999	AC003088.1	novel transcript	NonCoding	0.0184142	0.999998
TC0900007950.hg.1	5.11	4.65	1.37	0.031	0.9999	RP11-62C3.6	novel transcript	NonCoding	0.0186127	0.999998
TC0100010499.hg.1	13.21	13.97	-1.7	0.0122	0.9999	POU2F1	POU class 2 homeobox 1	Multiple_Complex	0.0190127	0.999998	0.0262503	0.93194			0.0478174	0.999995	0.0317061	0.999981
TC0Y00007125.hg.1	4.42	4.69	-1.21	0.0423	0.9999	CDY9P	chromodomain protein, Y-linked 9 pseudogene [Source:HGNC Symbol;Acc:HGNC:23851]	Multiple_Complex	0.0191605	0.999998
TC0X00008464.hg.1	6.2	6.54	-1.26	0.0309	0.9999	TIMM8BP2	translocase of inner mitochondrial membrane 8B pseudogene 2 [Source:HGNC Symbol;Acc:HGNC:39212]	Multiple_Complex	0.019173	0.999998
TC0100013718.hg.1	5.57	5.92	-1.27	0.0459	0.9999	LSM10	LSM10, U7 small nuclear RNA associated	Multiple_Complex	0.0194129	0.999998
TC0300009544.hg.1	5.4	4.96	1.36	0.0079	0.9999	RN7SKP40	RNA, 7SK small nuclear pseudogene 40 [Source:HGNC Symbol;Acc:HGNC:45764]	NonCoding	0.019446	0.999998
TC2000007777.hg.1	6.3	6.6	-1.23	0.0063	0.9999	Y_RNA	Y RNA [Source:RFAM;Acc:RF00019]	NonCoding	0.019454	0.999998
TC1900010503.hg.1	9.67	10.67	-2	0.0126	0.9999	TYROBP	TYRO protein tyrosine kinase binding protein	Multiple_Complex	0.0195976	0.999998
TC0700009472.hg.1	6.21	6.87	-1.57	0.0116	0.9999	EPHB6	EPH receptor B6	Multiple_Complex	0.0196906	0.999998
TC1500007007.hg.1	9.21	9.4	-1.14	0.0143	0.9999	TCEB1P2	transcription elongation factor B (SIII), polypeptide 1 pseudogene 2	Multiple_Complex	0.0198784	0.999998							0.000179601	0.452225
TC1900006989.hg.1	8.65	8.95	-1.23	0.0357	0.9999	ATG4D	autophagy related 4D, cysteine peptidase	Multiple_Complex	0.0198883	0.999998
TC1900011392.hg.1	6.71	7.23	-1.44	0.0057	0.9999	TFPT	TCF3 (E2A) fusion partner (in childhood Leukemia)	Coding	0.0199216	0.999998
TC0100014152.hg.1	10.3	10.9	-1.52	0.0104	0.9999	FAF1	Fas (TNFRSF6) associated factor 1	Multiple_Complex	0.0199252	0.999998
TC1400007666.hg.1	9.26	9.75	-1.41	0.0276	0.9999	LIN52	lin-52 DREAM MuvB core complex component	Multiple_Complex	0.0200273	0.999998
TC0600011185.hg.1	12.72	13.65	-1.91	0.0011	0.9906	HIST1H2BK	histone cluster 1, H2bk	Multiple_Complex	0.0201026	0.999998
TC0X00011345.hg.1	5.97	6.52	-1.46	0.0314	0.9999	RP11-706O15.7	novel transcript	NonCoding	0.0201414	0.999998
TC1100013147.hg.1	14.44	14.87	-1.35	0.0245	0.9999	RPS13; SNORD14B	ribosomal protein S13; small nucleolar RNA, C/D box 14B	Multiple_Complex	0.0201924	0.999998
TC0100008037.hg.1	7.9	8.52	-1.54	0.0007	0.972	ATP6V1E1P1	ATPase, H+ transporting, lysosomal 31kDa, V1 subunit E1 pseudogene 1 [Source:HGNC Symbol;Acc:HGNC:859]	Pseudogene	0.0201985	0.999998
TC0200013812.hg.1	8.59	8.96	-1.3	0.0256	0.9999	RPL10P5	ribosomal protein L10 pseudogene 5 [Source:HGNC Symbol;Acc:HGNC:35724]	Multiple_Complex	0.0202189	0.999998			0.0499568	0.982374
TC1100009842.hg.1	5.46	5.73	-1.21	0.0251	0.9999	OR7E12P	olfactory receptor, family 7, subfamily E, member 12 pseudogene	Multiple_Complex	0.0203884	0.999998
TC0900008858.hg.1	4.76	5.13	-1.29	0.0058	0.9999	COQ4	coenzyme Q4	Multiple_Complex	0.020785	0.999998
TC0700013544.hg.1	10.43	10.8	-1.29	0.0073	0.9999	PSMA2	proteasome subunit alpha 2	Multiple_Complex	0.0210229	0.999998
TC0300013019.hg.1	4.54	5.11	-1.48	0.0007	0.972	SI	sucrase-isomaltase (alpha-glucosidase)	Multiple_Complex	0.0211093	0.999998							0.000770395	0.999981
TC1000006904.hg.1	11.62	12.09	-1.38	0.0479	0.9999	STAM	signal transducing adaptor molecule (SH3 domain and ITAM motif) 1	Multiple_Complex	0.021251	0.999998
TC0200012062.hg.1	7.12	7.71	-1.51	0.0094	0.9999	PREB	prolactin regulatory element binding	Multiple_Complex	0.0212913	0.999998
TC1700007720.hg.1	10.48	10.96	-1.4	0.0074	0.9999	PSMB3	proteasome subunit beta 3	Multiple_Complex	0.0213363	0.999998
TC0500009725.hg.1	10.53	11.06	-1.45	0.0347	0.9999	CNOT6	CCR4-NOT transcription complex subunit 6	Multiple_Complex	0.0217885	0.999998
TC1700007976.hg.1	9.22	10.29	-2.11	0.0015	0.9906	G6PC3	glucose 6 phosphatase, catalytic, 3	Multiple_Complex	0.0218265	0.999998
TC0300009898.hg.1	6.37	6.78	-1.33	0.0474	0.9999	Y_RNA	Y RNA [Source:RFAM;Acc:RF00019]	NonCoding	0.0219612	0.999998
TC1900011940.hg.1	16.83	17.5	-1.59	0.0402	0.9999	ECH1	enoyl-CoA hydratase 1, peroxisomal	Multiple_Complex	0.0220609	0.999998
TC0100010366.hg.1	4.42	4.69	-1.2	0.033	0.9999	FCRLB	Fc receptor-like B	Multiple_Complex	0.0220675	0.999998
TC0X00011409.hg.1	5.87	6.57	-1.63	0.0022	0.9999	MAGEA10	MAGE family member A10	Multiple_Complex	0.0220914	0.999998
TSUnmapped00000709.hg.1	6.27	5.76	1.43	0.0082	0.9999	GOLGA8O	golgin A8 family member O [Source:HGNC Symbol;Acc:HGNC:44406]	Coding	0.0222813	0.999998
TC1100011110.hg.1	4.26	4.53	-1.21	0.024	0.9999	CHRM1	cholinergic receptor, muscarinic 1	Coding	0.0223241	0.999998
TC0X00010424.hg.1	6.2	5.6	1.52	0.0402	0.9999	TCEAL3-AS1; RP5-1055C14.4	TCEAL3 antisense RNA 1 [Source:HGNC Symbol;Acc:HGNC:41191]; novel transcript	NonCoding	0.0225146	0.999998
TC0900007940.hg.1	4.45	4.76	-1.24	0.0229	0.9999	LOC392364	nuclear pore associated protein 1 pseudogene	Pseudogene	0.022542	0.999998
TC1600011234.hg.1	5.97	6.22	-1.19	0.027	0.9999	APRT	adenine phosphoribosyltransferase	Multiple_Complex	0.0226005	0.999998
TC1700010423.hg.1	5.52	4.94	1.49	0.0352	0.9999	RP11-686D22.4	novel transcript	NonCoding	0.022655	0.999998
TC1000012020.hg.1	7.91	8.52	-1.53	0.0162	0.9999	TXNP1	thioredoxin pseudogene 1 [Source:HGNC Symbol;Acc:HGNC:49481]	Pseudogene	0.0227378	0.999998	0.00519219	0.92199	0.0052404	0.982374	0.0129082	0.999995
TC0100013846.hg.1	5.85	6.17	-1.25	0.0452	0.9999	CITED4	Cbp/p300-interacting transactivator, with Glu/Asp rich carboxy-terminal domain, 4	Coding	0.0228625	0.999998
TC0800008032.hg.1	9.56	10.94	-2.61	0.0086	0.9999	ZC2HC1A	zinc finger, C2HC-type containing 1A	Multiple_Complex	0.0228797	0.999998
TC0900010936.hg.1	4.7	5.13	-1.35	0.0264	0.9999	RP11-498P14.3	novel transcript	NonCoding	0.0229355	0.999998
TC1900011641.hg.1	12.94	13.83	-1.85	0.0057	0.9999	OAZ1	ornithine decarboxylase antizyme 1	Multiple_Complex	0.0229389	0.999998
TC1400006705.hg.1	6.57	6.95	-1.31	0.0409	0.9999	RN7SKP205	RNA, 7SK small nuclear pseudogene 205 [Source:HGNC Symbol;Acc:HGNC:45929]	NonCoding	0.0229466	0.999998			0.0352475	0.982374
TC0500010896.hg.1	8.76	9.49	-1.66	0.0055	0.9999	CKS1BP3	CDC28 protein kinase regulatory subunit 1B pseudogene 3 [Source:HGNC Symbol;Acc:HGNC:24233]	Pseudogene	0.0230336	0.999998
TC0400006926.hg.1	4.69	4.22	1.39	0.0309	0.9999	AC006296.2	novel transcript	NonCoding	0.0230656	0.999998			0.00669971	0.982374	0.0029863	0.999995
TC1000011726.hg.1	10.35	8.89	2.77	0.0026	0.9999	SH3PXD2A	SH3 and PX domains 2A	Multiple_Complex	0.0235016	0.999998
TC0200016470.hg.1	9.48	10.03	-1.47	0.0308	0.9999	SNRNP27	small nuclear ribonucleoprotein, U4/U6.U5 27kDa subunit	Multiple_Complex	0.0235623	0.999998
TC1000008063.hg.1	11.4	12.04	-1.56	0.0038	0.9999	ADK; MRPL35P3	adenosine kinase; mitochondrial ribosomal protein L35 pseudogene 3	Multiple_Complex	0.0235708	0.999998
TSUnmapped00000272.hg.1	3.72	4.13	-1.33	0.0104	0.9999	ZKSCAN7	zinc finger with KRAB and SCAN domains 7	NonCoding	0.0235718	0.999998
TC0800008028.hg.1	5.29	6.28	-1.99	0.0013	0.9906	PKIA	protein kinase (cAMP-dependent, catalytic) inhibitor alpha	Multiple_Complex	0.0236954	0.999998
TC0100008409.hg.1	4.49	4.88	-1.31	0.0488	0.9999	RP11-67L3.2	putative novel gene, antisense to TTC22	NonCoding	0.0237486	0.999998
TC0600013062.hg.1	5.61	5.02	1.5	0.0438	0.9999	TRDN	triadin	Coding	0.0237965	0.999998
TC2000007481.hg.1	6.26	6.69	-1.35	0.0069	0.9999	SEMG1	semenogelin I	Multiple_Complex	0.0240394	0.999998
TC0700008031.hg.1	7.33	7.66	-1.25	0.0225	0.9999	GTF2IRD2B	GTF2I repeat domain containing 2B	Multiple_Complex	0.0242564	0.999998
TC1200008527.hg.1	4.25	4.48	-1.17	0.0477	0.9999	RP11-256L6.3	novel transcript, antisense to LTA4H	NonCoding	0.0245587	0.999998
TC0100009368.hg.1	4.05	3.74	1.24	0.0033	0.9999	LINC01397	long intergenic non-protein coding RNA 1397	NonCoding	0.0246021	0.999998
TC1200006641.hg.1	4.2	4.48	-1.22	0.0286	0.9999	RP4-761J14.10	novel transcript	NonCoding	0.0246334	0.999998
TC1200010829.hg.1	5.2	5.58	-1.3	0.016	0.9999	Y_RNA	Y RNA [Source:RFAM;Acc:RF00019]	NonCoding	0.0247715	0.999998
TC1700008454.hg.1	5.22	5.54	-1.25	0.0412	0.9999	SNRPGP17	small nuclear ribonucleoprotein polypeptide G pseudogene 17 [Source:HGNC Symbol;Acc:HGNC:49372]	Multiple_Complex	0.0248618	0.999998
TC0500009098.hg.1	3.89	4.08	-1.14	0.0449	0.9999	MYOZ3	myozenin 3	Multiple_Complex	0.0252095	0.999998	0.00849869	0.92199	0.0341124	0.982374	0.0270336	0.999995
TC0900009923.hg.1	8.65	9.03	-1.3	0.0097	0.9999	YWHAZP6	tyrosine 3-monooxygenase/tryptophan 5-monooxygenase activation protein, zeta pseudogene 6 [Source:HGNC Symbol;Acc:HGNC:30849]	Pseudogene	0.0252153	0.999998
TC0600011868.hg.1	4.96	5.64	-1.61	0.0108	0.9999	SRF	Jeck2013 ANTISENSE, CDS, coding, INTERNAL, intronic, OVCODE, OVEXON best transcript NM_003131	NonCoding	0.0254764	0.999998
TC1100012277.hg.1	4.7	5.05	-1.27	0.0317	0.9999	RP11-89C3.3	novel transcript	NonCoding	0.0254838	0.999998							0.0451816	0.999981
TC0100018326.hg.1	4.45	4.85	-1.32	0.0127	0.9999	LINC01351	long intergenic non-protein coding RNA 1351	NonCoding	0.0255763	0.999998
TC0400007923.hg.1	9.57	10.48	-1.88	0.0092	0.9999	MRPL1	mitochondrial ribosomal protein L1	Multiple_Complex	0.0256505	0.999998
TC1300006659.hg.1	5.65	6.18	-1.45	0.0015	0.9906	RPS3AP44	ribosomal protein S3a pseudogene 44 [Source:HGNC Symbol;Acc:HGNC:36761]	Pseudogene	0.0258086	0.999998
TC0400011123.hg.1	7.66	8.24	-1.49	0.004	0.9999	Y_RNA	Y RNA [Source:RFAM;Acc:RF00019]	NonCoding	0.0258231	0.999998
TC1900008696.hg.1	9.89	10.41	-1.44	0.0286	0.9999	ZNF880	zinc finger protein 880	Multiple_Complex	0.0261309	0.999998
TC2100008189.hg.1	5.23	4.66	1.49	0.0074	0.9999	DSCAM-IT1	DSCAM intronic transcript 1	NonCoding	0.0261387	0.999998
TC1500009442.hg.1	6.13	5.85	1.21	0.0383	0.9999	RP11-56B16.5	novel transcript, antisense to TMOD3	NonCoding	0.026169	0.999998
TC0900008117.hg.1	5.44	5.09	1.27	0.0396	0.9999	RP11-535M15.1	putative novel transcript	NonCoding	0.0262281	0.999998							0.0132481	0.999981
TC0800009071.hg.1	11.2	11.8	-1.52	0.0181	0.9999	CHRAC1	chromatin accessibility complex 1	Multiple_Complex	0.026251	0.999998
TC0700012755.hg.1	9	10.17	-2.25	0.0262	0.9999	KIAA1549	KIAA1549	Multiple_Complex	0.0262904	0.999998	0.0264959	0.93194
TC0600009809.hg.1	6.3	6.6	-1.23	0.0408	0.9999	BTBD10P2	BTB (POZ) domain containing 10 pseudogene 2 [Source:HGNC Symbol;Acc:HGNC:51541]	Pseudogene	0.0264577	0.999998	0.0467679	0.934958
TC0400008130.hg.1	5.46	6.36	-1.87	0.012	0.9999	RP11-115D19.3	novel transcript, antisense to SNCA	NonCoding	0.0266382	0.999998
TC1900008174.hg.1	4.44	4.13	1.24	0.0379	0.9999	LOC100505622; CTC-378H22.1	uncharacterized LOC100505622; Salzman2013 ANNOTATED, ncRNA, OVERLAPTX, OVEXON best transcript NR_038332; Salzman2013 ANNOTATED, ncRNA, OVEXON best transcript NR_038332; novel transcript, antisense to POU2F2	NonCoding	0.0266781	0.999998	0.0418311	0.934958
TC0X00009227.hg.1	4.3	4.65	-1.27	0.0132	0.9999	SMPX	small muscle protein, X-linked	Multiple_Complex	0.0267401	0.999998
TC0500013204.hg.1	16.42	17	-1.49	0.0154	0.9999	CAST	calpastatin	Multiple_Complex	0.0268159	0.999998
TSUnmapped00000597.hg.1	13.29	13.65	-1.28	0.0054	0.9999	PSMC4	proteasome 26S subunit, ATPase 4 [Source:HGNC Symbol;Acc:HGNC:9551]	Coding	0.0270376	0.999998
TC0600011230.hg.1	5.87	6.24	-1.3	0.0194	0.9999	HIST1H2BPS2	histone cluster 1, H2b, pseudogene 2	Multiple_Complex	0.0271494	0.999998
TC0200014550.hg.1	11.18	11.53	-1.27	0.0336	0.9999	ORC4	origin recognition complex subunit 4	Multiple_Complex	0.027163	0.999998
TC0300006489.hg.1	12.71	13.29	-1.49	0.0111	0.9999	ARL8B	ADP-ribosylation factor like GTPase 8B	Multiple_Complex	0.0271991	0.999998
TC1500010921.hg.1	8.96	9.56	-1.51	0.0016	0.9906	MRPL46	mitochondrial ribosomal protein L46	Multiple_Complex	0.0274813	0.999998
TC0200014818.hg.1	7.11	7.51	-1.31	0.0094	0.9999	RN7SKP152	RNA, 7SK small nuclear pseudogene 152 [Source:HGNC Symbol;Acc:HGNC:45876]	NonCoding	0.0277322	0.999998
TC0200010150.hg.1	3.24	3.51	-1.21	0.024	0.9999	RP11-739A13.1	TEC	Unassigned	0.0278497	0.999998
TC0100008383.hg.1	9.1	9.53	-1.34	0.0109	0.9999	MRPL37	mitochondrial ribosomal protein L37	Multiple_Complex	0.0279528	0.999998
TC0300007093.hg.1	4.08	4.48	-1.32	0.0183	0.9999	DSTNP4	destrin (actin depolymerizing factor) pseudogene 4 [Source:HGNC Symbol;Acc:HGNC:44548]	Pseudogene	0.0279874	0.999998
TC0300012189.hg.1	9.79	10.43	-1.56	0.0212	0.9999	KPNA1	karyopherin alpha 1	Multiple_Complex	0.0281413	0.999998
TC1700011783.hg.1	10.79	11.19	-1.32	0.0305	0.9999	SRP68	signal recognition particle 68kDa	Multiple_Complex	0.0282847	0.999998
TC1500010848.hg.1	9.06	8.57	1.4	0.0108	0.9999	WHAMMP1	WAS protein homolog associated with actin, golgi membranes and microtubules pseudogene 1	Multiple_Complex	0.0283746	0.999998
TC0100008294.hg.1	4.79	5.56	-1.71	0.0008	0.972	RP4-657D16.6	novel transcript, antisense to NRD1	NonCoding	0.0287477	0.999998
TC1100011331.hg.1	11.84	12.48	-1.55	0.0101	0.9999	PPP1CA	protein phosphatase 1, catalytic subunit, alpha isozyme	Multiple_Complex	0.0288277	0.999998							0.00251828	0.999981
TC0100014522.hg.1	13.54	14.07	-1.44	0.0289	0.9999	GNG12	guanine nucleotide binding protein (G protein), gamma 12	Multiple_Complex	0.0290182	0.999998
TC0X00008097.hg.1	9.97	10.55	-1.49	0.0093	0.9999	NXT2	nuclear transport factor 2-like export factor 2	Coding	0.0290888	0.999998
TC0100009611.hg.1	8.19	9.12	-1.9	0.0026	0.9999	HSD3B2	hydroxy-delta-5-steroid dehydrogenase, 3 beta- and steroid delta-isomerase 2	Multiple_Complex	0.0292686	0.999998
TC1700006746.hg.1	4.32	4.58	-1.2	0.0477	0.9999	C17orf74	chromosome 17 open reading frame 74	Coding	0.0292973	0.999998
TC0900011163.hg.1	10.77	11.54	-1.7	0.0267	0.9999	PTPN3	protein tyrosine phosphatase, non-receptor type 3	Multiple_Complex	0.0294102	0.999998
TC0100013756.hg.1	7.38	7.88	-1.42	0.0014	0.9906	YRDC	yrdC N(6)-threonylcarbamoyltransferase domain containing	Coding	0.0296411	0.999998
TC0800010894.hg.1	8.58	7.69	1.85	0.016	0.9999	HEY1	hes-related family bHLH transcription factor with YRPW motif 1	Multiple_Complex	0.0297851	0.999998							0.0255531	0.999981
TC0800010746.hg.1	4.55	4.91	-1.28	0.008	0.9999	PRDM14	PR domain containing 14	Multiple_Complex	0.029877	0.999998
TC1100007801.hg.1	13.44	14.13	-1.61	0.0034	0.9999	TMEM138	transmembrane protein 138	Multiple_Complex	0.0299755	0.999998
TC0700011601.hg.1	8.97	9.56	-1.51	0.001	0.9727	TMEM60	transmembrane protein 60	Multiple_Complex	0.0299874	0.999998
TC1100009404.hg.1	5.25	4.56	1.6	0.0018	0.9999	RP11-664I21.5	novel transcript	NonCoding	0.0301315	0.999998
TC0400008335.hg.1	9.98	10.64	-1.59	0.0171	0.9999	AIMP1	aminoacyl tRNA synthetase complex-interacting multifunctional protein 1	Multiple_Complex	0.0302851	0.999998
TC1000011029.hg.1	5.53	5.99	-1.37	0.0478	0.9999	SYNPO2L	synaptopodin 2-like	Coding	0.0304914	0.999998
TC0100012179.hg.1	6.37	6.89	-1.44	0.0011	0.9906	CFL1P4	cofilin 1 (non-muscle) pseudogene 4 [Source:HGNC Symbol;Acc:HGNC:1880]	Pseudogene	0.0306154	0.999998
TC1100006481.hg.1	6.56	6.77	-1.16	0.0113	0.9999	DRD4	dopamine receptor D4	Multiple_Complex	0.0306224	0.999998
TC0300013090.hg.1	13.31	14.01	-1.62	0.0279	0.9999	PHC3	polyhomeotic homolog 3 (Drosophila)	Multiple_Complex	0.030623	0.999998
TC0500008479.hg.1	14.33	15.16	-1.79	0.0428	0.9999	SNX2	sorting nexin 2	Multiple_Complex	0.0306343	0.999998
TC1900009537.hg.1	4.37	4	1.3	0.0349	0.9999	MIR4999	microRNA 4999	Precursor_microRNA	0.0307314	0.999998
TC0100013711.hg.1	5.24	5.77	-1.45	0.0085	0.9999	UBE2V2P4	ubiquitin conjugating enzyme E2 variant 2 pseudogene 4 [Source:HGNC Symbol;Acc:HGNC:44892]	Multiple_Complex	0.0309511	0.999998
TC2000009052.hg.1	8.37	8.67	-1.23	0.0072	0.9999	RN7SKP185	RNA, 7SK small nuclear pseudogene 185 [Source:HGNC Symbol;Acc:HGNC:45909]	NonCoding	0.0309821	0.999998
TC0200007982.hg.1	6.31	6.64	-1.26	0.0066	0.9999	OR7E91P	olfactory receptor, family 7, subfamily E, member 91 pseudogene	Multiple_Complex	0.0314711	0.999998
TC0800010106.hg.1	4.4	4.21	1.14	0.0222	0.9999	RP11-89M20.2	novel transcript	NonCoding	0.0314874	0.999998	0.0443183	0.934958	0.0333699	0.982374
TC0700007058.hg.1	6.54	7.5	-1.94	0.0025	0.9999	DPY19L2P3	DPY19L2 pseudogene 3	Multiple_Complex	0.0316162	0.999998
TC0600012516.hg.1	4.87	5.26	-1.31	0.0239	0.9999	Y_RNA	Y RNA [Source:RFAM;Acc:RF00019]	NonCoding	0.0317111	0.999998
TC1400010622.hg.1	6.94	7.56	-1.54	0.0032	0.9999	FNTB	farnesyltransferase, CAAX box, beta	Multiple_Complex	0.031841	0.999998
TC0Y00007049.hg.1	5.01	5.43	-1.34	0.0232	0.9999	SLC9B1P1	solute carrier family 9, subfamily B (NHA1, cation proton antiporter 1), member 1 pseudogene 1 [Source:HGNC Symbol;Acc:HGNC:37492]	Multiple_Complex	0.0318979	0.999998	0.0214274	0.93003
TC0700012230.hg.1	13.17	14.1	-1.91	0.0258	0.9999	NRCAM	neuronal cell adhesion molecule	Multiple_Complex	0.0320186	0.999998	0.010804	0.92199			0.0292995	0.999995
TC1100013070.hg.1	6.8	7.18	-1.3	0.0374	0.9999	LOC100287896; AP001372.2	uncharacterized LOC100287896; novel transcript	Multiple_Complex	0.0320855	0.999998
TC1200006656.hg.1	7.33	7.85	-1.43	0.0121	0.9999	C12orf57; RNU7-1	chromosome 12 open reading frame 57; RNA, U7 small nuclear 1	Multiple_Complex	0.0325118	0.999998
TC1400006806.hg.1	4.56	4.85	-1.22	0.028	0.9999	RNU11-5P	RNA, U11 small nuclear 5, pseudogene [Source:HGNC Symbol;Acc:HGNC:46945]	Small_RNA	0.032533	0.999998
TC0400007511.hg.1	7.99	8.48	-1.4	0.0392	0.9999	DANCR; MIR4449	differentiation antagonizing non-protein coding RNA; microRNA 4449	Multiple_Complex	0.0325665	0.999998	0.0352887	0.93194
TC1200012700.hg.1	10.97	9.21	3.39	0.0008	0.972	C12orf75	chromosome 12 open reading frame 75	Multiple_Complex	0.0327256	0.999998
TC2100007492.hg.1	12.88	13.63	-1.68	0.0476	0.9999	U2AF1	U2 small nuclear RNA auxiliary factor 1	Multiple_Complex	0.0329882	0.999998
TC1400010642.hg.1	3.78	4.06	-1.21	0.0092	0.9999	SERPINA4	serpin peptidase inhibitor, clade A (alpha-1 antiproteinase, antitrypsin), member 4	Coding	0.0333473	0.999998
TC0100013480.hg.1	7.29	7.4	-1.08	0.0378	0.9999	PRDX3P2	peroxiredoxin 3 pseudogene 2 [Source:HGNC Symbol;Acc:HGNC:39265]	Pseudogene	0.0333755	0.999998
TC0X00007314.hg.1	6.9	6.61	1.23	0.0191	0.9999	RP11-258C19.7	novel transcript	NonCoding	0.0334465	0.999998							0.0360962	0.999981
TC0X00011173.hg.1	11.4	12.05	-1.56	0.0003	0.9093	IDH3G	isocitrate dehydrogenase 3 (NAD+) gamma	Multiple_Complex	0.0335513	0.999998							0.025971	0.999981
TC1900011857.hg.1	7.31	7.6	-1.22	0.0429	0.9999	NDUFA7	NADH dehydrogenase (ubiquinone) 1 alpha subcomplex, 7, 14.5kDa	Multiple_Complex	0.0337044	0.999998							0.0383469	0.999981
TC0200008401.hg.1	6.64	7.03	-1.31	0.0166	0.9999	IGKV2D-14	immunoglobulin kappa variable 2D-14 (pseudogene)	Multiple_Complex	0.0340446	0.999998
TC0200009865.hg.1	4.94	5.46	-1.44	0.0301	0.9999	SCN2A	sodium channel, voltage gated, type II alpha subunit	Multiple_Complex	0.034052	0.999998
TC0400010418.hg.1	13.42	14.26	-1.79	0.0049	0.9999	RELL1	RELT-like 1	Multiple_Complex	0.0340578	0.999998
TC0200008930.hg.1	13.73	15.07	-2.54	0.0002	0.9007	SLC20A1	solute carrier family 20 (phosphate transporter), member 1	Multiple_Complex	0.0340719	0.999998
TC0200010165.hg.1	7.88	6.85	2.04	0.0004	0.9554	PPP1R1C	protein phosphatase 1, regulatory (inhibitor) subunit 1C	Multiple_Complex	0.034353	0.999998
TC0500007960.hg.1	4.55	4.13	1.34	0.002	0.9999	MIR3977	microRNA 3977	Multiple_Complex	0.0345655	0.999998	0.0352484	0.93194					0.0416665	0.999981
TC0400007008.hg.1	5.15	5.79	-1.57	0.0435	0.9999	RP11-608O21.1	novel transcript	NonCoding	0.0347116	0.999998							0.0265782	0.999981
TC0200007533.hg.1	11.62	12.28	-1.58	0.0196	0.9999	FOXN2	forkhead box N2	Multiple_Complex	0.034863	0.999998
TC1900007571.hg.1	4.66	4.98	-1.24	0.039	0.9999	ZNF849P	zinc finger protein 849, pseudogene	Pseudogene	0.0348869	0.999998
TC0300007673.hg.1	5.04	5.58	-1.46	0.0041	0.9999	SNTN	sentan, cilia apical structure protein	Coding	0.0349255	0.999998
TC0700011639.hg.1	6.19	5.79	1.31	0.0298	0.9999	AC008163.4	novel transcript	NonCoding	0.0349723	0.999998
TC1100009959.hg.1	4.52	3.95	1.48	0.0035	0.9999	OR52B1P	olfactory receptor, family 52, subfamily B, member 1 pseudogene	Pseudogene	0.0349882	0.999998
TC0500012274.hg.1	3.28	3.52	-1.18	0.0231	0.9999	AC005618.8	novel transcript, antisense to PCDHGB1	NonCoding	0.0351049	0.999998
TC0300008962.hg.1	4.71	4.96	-1.19	0.0117	0.9999	FOXL2NB	FOXL2 neighbor	Multiple_Complex	0.0352007	0.999998
TC1700009979.hg.1	13.32	13.69	-1.29	0.0062	0.9999	YWHAEP2	tyrosine 3-monooxygenase/tryptophan 5-monooxygenase activation protein, epsilon pseudogene 2 [Source:HGNC Symbol;Acc:HGNC:49429]	Pseudogene	0.0353352	0.999998
TC1600009744.hg.1	9.1	9.64	-1.45	0.0024	0.9999	NDUFAB1	NADH dehydrogenase (ubiquinone) 1, alpha/beta subcomplex, 1, 8kDa	Multiple_Complex	0.0354572	0.999998
TC1700010052.hg.1	8.46	8.98	-1.43	0.0018	0.9999	YWHAEP3	tyrosine 3-monooxygenase/tryptophan 5-monooxygenase activation protein, epsilon pseudogene 3 [Source:HGNC Symbol;Acc:HGNC:49430]	Multiple_Complex	0.0357136	0.999998
TC1900011956.hg.1	4.41	4.69	-1.21	0.0436	0.9999	CYP2A7	cytochrome P450, family 2, subfamily A, polypeptide 7	Multiple_Complex	0.035734	0.999998
TC2200009278.hg.1	10.04	10.52	-1.39	0.0271	0.9999	RBX1	ring-box 1, E3 ubiquitin protein ligase	Multiple_Complex	0.0357707	0.999998
TC1900010543.hg.1	5.91	6.41	-1.42	0.0384	0.9999	ZNF829	zinc finger protein 829	Multiple_Complex	0.035772	0.999998
TC0100015265.hg.1	8.09	9.23	-2.21	0.0012	0.9906	DENND2D	DENN/MADD domain containing 2D	Multiple_Complex	0.0360188	0.999998
TC1100010726.hg.1	6.71	7	-1.22	0.0084	0.9999	PACSIN3	protein kinase C and casein kinase substrate in neurons 3	Multiple_Complex	0.0361489	0.999998
TC1300009817.hg.1	3.46	3.26	1.15	0.0155	0.9999	ARHGEF7-AS2	ARHGEF7 antisense RNA 2	NonCoding	0.0361624	0.999998
TC1700011967.hg.1	8.77	9.24	-1.39	0.0454	0.9999	EIF4A3	eukaryotic translation initiation factor 4A3	Multiple_Complex	0.0361741	0.999998
TC0600014097.hg.1	8.24	9	-1.7	0.012	0.9999	MRPS18B	mitochondrial ribosomal protein S18B	Multiple_Complex	0.0363591	0.999998
TC0100018483.hg.1	10.18	10.87	-1.62	0.004	0.9999	HIST2H2BE	histone cluster 2, H2be	Coding	0.03664	0.999998
TC0700009487.hg.1	9.24	9.93	-1.61	0.0047	0.9999	TMEM139	transmembrane protein 139	Multiple_Complex	0.0368556	0.999998
TC0X00011194.hg.1	7.49	6.75	1.68	0.0091	0.9999	FLNA	filamin A, alpha	Multiple_Complex	0.036893	0.999998
TC0400011027.hg.1	5.82	6.25	-1.35	0.016	0.9999	BTC	betacellulin	Coding	0.0370875	0.999998
TC0600009472.hg.1	4.65	5.07	-1.34	0.0272	0.9999	EEF1A1P36	eukaryotic translation elongation factor 1 alpha 1 pseudogene 36 [Source:HGNC Symbol;Acc:HGNC:37914]	Multiple_Complex	0.0370881	0.999998
TC1500010659.hg.1	12.37	12.79	-1.34	0.0446	0.9999	SNRPA1	small nuclear ribonucleoprotein polypeptide A	Multiple_Complex	0.0372632	0.999998
TC0400008965.hg.1	4.82	5.21	-1.31	0.0427	0.9999	RP11-707F2.1	novel transcript	NonCoding	0.037372	0.999998
TC0600006836.hg.1	7.15	7.68	-1.45	0.014	0.9999	LY86	lymphocyte antigen 86	Multiple_Complex	0.0374532	0.999998
TC0100017952.hg.1	5.28	5.57	-1.23	0.0373	0.9999	MAP1LC3C	microtubule associated protein 1 light chain 3 gamma	Coding	0.0377059	0.999998
TC0900010028.hg.1	8.88	9.17	-1.22	0.0472	0.9999	RAB1C	RAB1C, member RAS oncogene family pseudogene	Multiple_Complex	0.0377286	0.999998
TC1100008113.hg.1	9.74	10.31	-1.48	0.0206	0.9999	RHOD	ras homolog family member D	Multiple_Complex	0.0378231	0.999998
TC2200007909.hg.1	8.35	6.8	2.94	0.0006	0.972	MICAL3	microtubule associated monooxygenase, calponin and LIM domain containing 3	Multiple_Complex	0.0378252	0.999998
TC1900008051.hg.1	4.96	5.1	-1.11	0.0415	0.9999	IFNL1	interferon, lambda 1	Coding	0.0378945	0.999998
TC0400008119.hg.1	8.7	9.3	-1.52	0.0136	0.9999	TIGD2	tigger transposable element derived 2	Multiple_Complex	0.0379267	0.999998	0.040947	0.934958
TC0400012640.hg.1	4.24	4.74	-1.41	0.0022	0.9999	CCDC110	coiled-coil domain containing 110	Coding	0.0379383	0.999998
TC1200010977.hg.1	7.51	8.28	-1.71	0.007	0.9999	CDK4	cyclin-dependent kinase 4	Multiple_Complex	0.0380143	0.999998
TC1500006579.hg.1	5.73	6.4	-1.59	0.0137	0.9999	SNORD115-1	small nucleolar RNA, C/D box 115-1	Small_RNA	0.0381618	0.999998
TC1400010309.hg.1	4.81	5.13	-1.25	0.0155	0.9999	RPSAP5	ribosomal protein SA pseudogene 5 [Source:HGNC Symbol;Acc:HGNC:20139]	Pseudogene	0.0381791	0.999998
TC1500009497.hg.1	5.31	4.82	1.4	0.0301	0.9999	RP11-139H15.7	novel transcript, sense intronic to CCPG1	NonCoding	0.0382683	0.999998							0.0198757	0.999981
TC0300007067.hg.1	8.58	9.24	-1.58	0.0473	0.9999	MYD88	myeloid differentiation primary response 88	Multiple_Complex	0.0385506	0.999998
TC1500008225.hg.1	6.92	7.28	-1.28	0.0427	0.9999	MRPS11	mitochondrial ribosomal protein S11	Multiple_Complex	0.0387842	0.999998
TC1200010569.hg.1	10.42	11.15	-1.66	0.0011	0.9906	ASB8	ankyrin repeat and SOCS box containing 8	Multiple_Complex	0.0388662	0.999998
TC1600006935.hg.1	4.97	5.38	-1.33	0.0117	0.9999	RP11-166B2.8	novel transcript antisense to GSPT1	NonCoding	0.0389201	0.999998
TC1200009814.hg.1	3.34	3.56	-1.16	0.0302	0.9999	FAM90A1	family with sequence similarity 90, member A1	Coding	0.0390797	0.999998
TC0100016649.hg.1	6.99	8.49	-2.84	0.0014	0.9906	NMNAT2	nicotinamide nucleotide adenylyltransferase 2	Multiple_Complex	0.0392044	0.999998
TC0400012792.hg.1	11.39	12.6	-2.32	0.0092	0.9999	NIPAL1	NIPA-like domain containing 1	Multiple_Complex	0.0394866	0.999998
TC1700007454.hg.1	13.89	14.37	-1.4	0.0193	0.9999	GOSR1	golgi SNAP receptor complex member 1	Multiple_Complex	0.0395757	0.999998
TC0400008986.hg.1	6.27	5.82	1.37	0.0093	0.9999	SNORD73B	small nucleolar RNA, C/D box U73B (pseudogene) [Source:HGNC Symbol;Acc:HGNC:30357]	Small_RNA	0.0396718	0.999998							0.0286134	0.999981
TC1600006585.hg.1	6.93	6.11	1.76	0.0035	0.9999	SLC9A3R2	solute carrier family 9, subfamily A (NHE3, cation proton antiporter 3), member 3 regulator 2	Multiple_Complex	0.039807	0.999998	0.0178967	0.92199			0.0484144	0.999995
TC1300008338.hg.1	6.37	6.6	-1.18	0.0424	0.9999	MIPEP	mitochondrial intermediate peptidase	Multiple_Complex	0.0399475	0.999998
TC2200009351.hg.1	12.04	10.77	2.41	0.0008	0.972	CSNK1E	casein kinase 1, epsilon	Coding	0.040329	0.999998
TC0500013205.hg.1	14.35	15.09	-1.67	0.0286	0.9999	CAST	calpastatin	Multiple_Complex	0.0404295	0.999998
TC1100013034.hg.1	4.74	5.21	-1.39	0.0068	0.9999	TEX40	testis expressed 40	Multiple_Complex	0.0409244	0.999998
TC1500010743.hg.1	11.35	11.78	-1.34	0.0257	0.9999	MAPK6	mitogen-activated protein kinase 6	Multiple_Complex	0.0409869	0.999998							0.0204697	0.999981
TC0200010748.hg.1	3.65	3.9	-1.2	0.0299	0.9999	AC007563.5; RP11-574O16.1	novel transcript, antisense to IGFBP5 and TNP1; novel transcript	NonCoding	0.0410224	0.999998
TC0400007247.hg.1	6.71	6.3	1.33	0.007	0.9999	PTTG2	pituitary tumor-transforming 2	Coding	0.0410627	0.999998
TC1200012714.hg.1	15.75	16.41	-1.58	0.0326	0.9999	HSPB8	heat shock 22kDa protein 8	Multiple_Complex	0.0411606	0.999998
TC1700010190.hg.1	10.65	10.98	-1.25	0.0359	0.9999	IFT20	intraflagellar transport 20	Multiple_Complex	0.0411892	0.999998
TC1200011541.hg.1	5.41	5.99	-1.5	0.0471	0.9999	SOCS2-AS1	SOCS2 antisense RNA 1	NonCoding	0.0411958	0.999998
TC0100018476.hg.1	8.28	8.77	-1.4	0.0161	0.9999	PEX11B	peroxisomal biogenesis factor 11 beta	Multiple_Complex	0.0413166	0.999998
TC0400012795.hg.1	11.91	12.51	-1.52	0.0055	0.9999	FIP1L1	factor interacting with PAPOLA and CPSF1	Multiple_Complex	0.0413713	0.999998
TC1500006602.hg.1	5.77	6.14	-1.29	0.0296	0.9999	SNORD115-28	small nucleolar RNA, C/D box 115-28	Multiple_Complex	0.0416611	0.999998
TC0X00009917.hg.1	4.9	5.32	-1.34	0.0198	0.9999	EDA2R	ectodysplasin A2 receptor	Multiple_Complex	0.0416617	0.999998
TC1400008908.hg.1	11.15	11.68	-1.45	0.0452	0.9999	EAPP	E2F-associated phosphoprotein	Multiple_Complex	0.0421046	0.999998
TC0500007976.hg.1	4.05	3.76	1.22	0.0162	0.9999	RN7SKP295	RNA, 7SK small nuclear pseudogene 295 [Source:HGNC Symbol;Acc:HGNC:46019]	NonCoding	0.0423281	0.999998	0.0430171	0.934958
TC0400008421.hg.1	5.45	4.95	1.41	0.0262	0.9999	CCDC34P1	coiled-coil domain containing 34 pseudogene 1 [Source:HGNC Symbol;Acc:HGNC:44008]	Multiple_Complex	0.0423811	0.999998
TC0700006838.hg.1	5.77	5.06	1.64	0.0051	0.9999	RP11-486P11.1	novel transcript	NonCoding	0.0432646	0.999998
TC1600006685.hg.1	8.73	9.33	-1.52	0.0179	0.9999	ZNF75A	zinc finger protein 75a	Multiple_Complex	0.0433065	0.999998
TC0500006787.hg.1	13.58	13.06	1.43	0.046	0.9999	MIR4454	Homo sapiens microRNA 4454 (MIR4454), microRNA.	Precursor_microRNA	0.0434016	0.999998
TC0X00008106.hg.1	13.58	13.06	1.43	0.046	0.9999	MIR4454	Homo sapiens microRNA 4454 (MIR4454), microRNA.	Precursor_microRNA	0.0434016	0.999998
TC1000006677.hg.1	13.58	13.06	1.43	0.046	0.9999	MIR4454	Homo sapiens microRNA 4454 (MIR4454), microRNA.	Precursor_microRNA	0.0434016	0.999998
TC0800012305.hg.1	9.13	9.61	-1.4	0.0132	0.9999	MTFR1	mitochondrial fission regulator 1	Multiple_Complex	0.0434231	0.999998
TC1200007759.hg.1	11.89	12.54	-1.58	0.012	0.9999	COPZ1	coatomer protein complex subunit zeta 1	Multiple_Complex	0.0436255	0.999998
TC0400008765.hg.1	5.76	6.12	-1.29	0.024	0.9999	RPS23P2	ribosomal protein S23 pseudogene 2 [Source:HGNC Symbol;Acc:HGNC:36568]	Pseudogene	0.0439486	0.999998
TC2200009262.hg.1	12.33	12.7	-1.29	0.0229	0.9999	EIF3L	eukaryotic translation initiation factor 3, subunit L	Multiple_Complex	0.0442246	0.999998
TC0X00006710.hg.1	5.13	4.84	1.22	0.0146	0.9999	MIR4768	microRNA 4768	Precursor_microRNA	0.0449619	0.999998
TC1100008525.hg.1	7.54	7.2	1.27	0.0388	0.9999	MYO7A	myosin VIIA	Multiple_Complex	0.0449784	0.999998
TC0200010254.hg.1	4.24	3.94	1.23	0.0267	0.9999	OSGEPL1-AS1	OSGEPL1 antisense RNA 1	NonCoding	0.0450652	0.999998
TC0400007447.hg.1	15.94	16.44	-1.41	0.0296	0.9999	SLAIN2	SLAIN motif family member 2	Multiple_Complex	0.0451653	0.999998
TC0900010079.hg.1	6.84	7.21	-1.29	0.0152	0.9999	RN7SL763P	RNA, 7SL, cytoplasmic 763, pseudogene [Source:HGNC Symbol;Acc:HGNC:46779]	NonCoding	0.0452656	0.999998
TC2200009349.hg.1	8.35	7.42	1.91	0.0014	0.9906	CSNK1E	casein kinase 1, epsilon	Multiple_Complex	0.045396	0.999998
TC1900011635.hg.1	10.96	11.52	-1.48	0.0301	0.9999	CHMP2A	charged multivesicular body protein 2A	Multiple_Complex	0.0454063	0.999998
TC0900008506.hg.1	3.76	3.55	1.16	0.0361	0.9999	MIR455	microRNA 455	Multiple_Complex	0.0454167	0.999998
TC0900009829.hg.1	9.12	9.31	-1.14	0.0475	0.9999	NDUFB6	NADH dehydrogenase (ubiquinone) 1 beta subcomplex, 6, 17kDa	Coding	0.0454942	0.999998
TC1200010292.hg.1	6.41	7.06	-1.57	0.0315	0.9999	AMN1	antagonist of mitotic exit network 1 homolog	Multiple_Complex	0.0457558	0.999998
TC0X00008694.hg.1	5.52	5.88	-1.28	0.0158	0.9999	HSFX1	heat shock transcription factor family, X-linked 1	Coding	0.0459837	0.999998							0.0373626	0.999981
TC1400009125.hg.1	4.98	4.58	1.32	0.0073	0.9999	MIR4504	microRNA 4504	Multiple_Complex	0.0463915	0.999998
TC0X00009549.hg.1	8.26	8.82	-1.47	0.0014	0.9906	NDUFB11	NADH dehydrogenase (ubiquinone) 1 beta subcomplex, 11, 17.3kDa	Multiple_Complex	0.0465079	0.999998
TC1500010872.hg.1	5.77	6.18	-1.32	0.0246	0.9999	ZNF280D	zinc finger protein 280D	NonCoding	0.0466474	0.999998
TC0500013414.hg.1	8.41	7.75	1.58	0.008	0.9999	THOC3	THO complex 3	Multiple_Complex	0.0467152	0.999998
TC1000011585.hg.1	9.39	10.73	-2.53	0.0002	0.9007	GOT1	glutamic-oxaloacetic transaminase 1, soluble	Multiple_Complex	0.0468256	0.999998
TC0300010880.hg.1	4.89	4.58	1.25	0.0198	0.9999	RP4-555D20.4	novel transcript	NonCoding	0.0468829	0.999998
TC0500009053.hg.1	8.08	9.66	-2.99	0.0119	0.9999	LOC255187; CTC-529P8.1	uncharacterized LOC255187; novel transcript	NonCoding	0.047146	0.999998
TC0200016586.hg.1	11.28	11.61	-1.26	0.0158	0.9999	HSPE1-MOB4	HSPE1-MOB4 readthrough	Coding	0.0471834	0.999998
TC1000007062.hg.1	3.4	3.73	-1.26	0.0421	0.9999	LINC00836	long intergenic non-protein coding RNA 836	Multiple_Complex	0.0473247	0.999998
TC0500012730.hg.1	4.27	3.85	1.34	0.0194	0.9999	CTB-180C19.1	novel transcript	NonCoding	0.0473922	0.999998
TC0Y00006684.hg.1	5.5	5.96	-1.38	0.0039	0.9999	CDY2A	chromodomain protein, Y-linked, 2A	Coding	0.0474529	0.999998
TC0300010462.hg.1	5.15	4.69	1.37	0.0073	0.9999	RP11-158G18.1	novel transcript, sense intronic to SATB1	NonCoding	0.0476114	0.999998
TC1400007889.hg.1	4.5	4.81	-1.24	0.0444	0.9999	FAM35CP	family with sequence similarity 35 member C, pseudogene [Source:HGNC Symbol;Acc:HGNC:31427]	Pseudogene	0.0476958	0.999998
TC0200008869.hg.1	8.28	9.35	-2.09	0.0213	0.9999	RPL5P9	ribosomal protein L5 pseudogene 9 [Source:HGNC Symbol;Acc:HGNC:36557]	Pseudogene	0.0478194	0.999998
TC1000012423.hg.1	8.48	7.99	1.41	0.0121	0.9999	PFKP	phosphofructokinase, platelet	Multiple_Complex	0.0481428	0.999998
TC1500010165.hg.1	6.38	6.77	-1.32	0.007	0.9999	ANKRD34C-AS1	ANKRD34C antisense RNA 1	NonCoding	0.0481875	0.999998
TC0500007027.hg.1	5.78	6.01	-1.17	0.0392	0.9999	UBL5P1	ubiquitin like 5 pseudogene 1 [Source:HGNC Symbol;Acc:HGNC:44639]	Multiple_Complex	0.0482361	0.999998
TC0400009458.hg.1	8.28	8.95	-1.59	0.0165	0.9999	CDKN2AIP	CDKN2A interacting protein	Multiple_Complex	0.0483552	0.999998
TC0100015633.hg.1	5.4	5.82	-1.33	0.0408	0.9999	Y_RNA	Y RNA [Source:RFAM;Acc:RF00019]	NonCoding	0.0484545	0.999998
TC0700012363.hg.1	3.76	4.05	-1.22	0.0422	0.9999	ST7-AS2	ST7 antisense RNA 2	NonCoding	0.0484787	0.999998
TC0100007458.hg.1	9.5	10.03	-1.45	0.0375	0.9999	DHDDS	dehydrodolichyl diphosphate synthase subunit	Multiple_Complex	0.0485335	0.999998
TC0900007552.hg.1	10.59	12.15	-2.96	0.0114	0.9999	GDA	guanine deaminase	Multiple_Complex	0.048722	0.999998
TC1900011957.hg.1	8.55	9.09	-1.45	0.0058	0.9999	GSK3A	glycogen synthase kinase 3 alpha	Multiple_Complex	0.0491884	0.999998							0.0307044	0.999981
TC0700011403.hg.1	3.7	3.34	1.28	0.0306	0.9999	RP4-736H5.3	putative novel transcript	NonCoding	0.0492695	0.999998
TC1000008226.hg.1	6.73	7.29	-1.47	0.0053	0.9999	LINC00857	long intergenic non-protein coding RNA 857	NonCoding	0.0494225	0.999998
TC1100010905.hg.1	7.56	8.29	-1.65	0.0385	0.9999	MED19	mediator complex subunit 19	Multiple_Complex	0.0494791	0.999998
TC1500006599.hg.1	6.99	7.57	-1.49	0.0096	0.9999	SNORD115-24	small nucleolar RNA, C/D box 115-24	Multiple_Complex	0.0494944	0.999998
TC2000006601.hg.1	8.9	9.34	-1.36	0.0074	0.9999	CDS2	CDP-diacylglycerol synthase 2	Multiple_Complex	0.0495061	0.999998							0.0420748	0.999981
TC0600014148.hg.1	8.72	9.72	-2.01	8.14e-05	0.9007	CYB5R4	cytochrome b5 reductase 4	Multiple_Complex	0.049726	0.999998
TC2000008669.hg.1	4.58	4.95	-1.29	0.0029	0.9999	CST11	cystatin 11	Coding	0.0499378	0.999998
TC0300011973.hg.1	4.63	5.5	-1.83	0.0028	0.9999	LOC151760; RP11-553A10.1	putative uncharacterized protein LOC151760; novel transcript	Multiple_Complex	0.049977	0.999998
TC0800007366.hg.1	16.48	10.91	47.29	0.0006	0.972	HTRA4	HtrA serine peptidase 4	Coding
TC0700009036.hg.1	12.61	8.1	22.7	0.0064	0.9999	LEP	leptin	Coding
TC1900006477.hg.1	11.27	8.03	9.4	0.0144	0.9999	FSTL3	follistatin-like 3 (secreted glycoprotein)	Multiple_Complex
TC0600009772.hg.1	11.19	7.96	9.35	0.0003	0.9288	SASH1	SAM and SH3 domain containing 1	Multiple_Complex
TC1200010703.hg.1	11.98	9.42	5.91	0.001	0.9727	BIN2	bridging integrator 2	Multiple_Complex
TC1100006686.hg.1	14.05	11.56	5.64	0.0012	0.9906	AC104389.1	Uncharacterized protein [Source:UniProtKB/TrEMBL;Acc:A0A096LP89]	Coding
TC1000011740.hg.1	12.32	9.83	5.63	0.0436	0.9999	COL17A1; MIR936	collagen, type XVII, alpha 1; microRNA 936	Multiple_Complex
TC1000009151.hg.1	10.83	8.62	4.6	0.0448	0.9999	ARMS2	age-related maculopathy susceptibility 2	Coding
TC1100006685.hg.1	14.39	12.26	4.38	0.0015	0.9906	AC104389.2	Uncharacterized protein [Source:UniProtKB/TrEMBL;Acc:A0A096LP41]	Coding
TC0200012261.hg.1	9.11	6.98	4.37	0.0001	0.9007	PRKD3	protein kinase D3	Multiple_Complex
TC1000011005.hg.1	10.81	8.83	3.94	0.0003	0.9288	P4HA1	prolyl 4-hydroxylase, alpha polypeptide I	Multiple_Complex
TC0300013146.hg.1	12.51	10.55	3.88	0.0154	0.9999	TNFSF10	tumor necrosis factor (ligand) superfamily, member 10	Multiple_Complex
TC2000007288.hg.1	14.12	12.19	3.83	0.0007	0.972	NNAT	neuronatin	Multiple_Complex
TC0X00008794.hg.1	10.74	8.81	3.82	0.0057	0.9999	SLC6A8	solute carrier family 6 (neurotransmitter transporter), member 8	Multiple_Complex
TC0300010399.hg.1	10.34	8.44	3.74	0.0123	0.9999	SH3BP5	SH3-domain binding protein 5 (BTK-associated)	Multiple_Complex
TC0900011603.hg.1	18.09	16.21	3.7	0.002	0.9999	ENG	endoglin	Multiple_Complex
TC1300008463.hg.1	19.68	17.8	3.68	0.0028	0.9999	FLT1	fms-related tyrosine kinase 1	Multiple_Complex
TC2100006784.hg.1	14.2	12.34	3.64	0.0015	0.9906	JAM2	junctional adhesion molecule 2	Multiple_Complex
TC0300008148.hg.1	10.09	8.23	3.63	0.0023	0.9999	TMEM45A	transmembrane protein 45A	Multiple_Complex
TC1600010075.hg.1	10.81	8.96	3.61	0.0234	0.9999	SLC6A10P	solute carrier family 6 (neurotransmitter transporter), member 10, pseudogene	Multiple_Complex
TC1100006551.hg.1	16.05	14.23	3.55	0.0063	0.9999	H19_2	H19 conserved region 2 [Source:RFAM;Acc:RF01973]	NonCoding
TC11_KI270721v1_random00006435.hg.1	16.05	14.23	3.55	0.0063	0.9999	H19_2	H19 conserved region 2 [Source:RFAM;Acc:RF01973]	NonCoding
TC0300007596.hg.1	8.66	6.86	3.48	0.0033	0.9999	FLNB	filamin B, beta	Multiple_Complex
TC2200007150.hg.1	16.68	14.89	3.46	0.0115	0.9999	TIMP3	TIMP metallopeptidase inhibitor 3	Multiple_Complex
TC1400010772.hg.1	8.52	6.75	3.41	0.012	0.9999	DIO2	deiodinase, iodothyronine, type II	Coding
TC1100013133.hg.1	19.09	17.35	3.35	0.0006	0.972	HBG2; HBG1	hemoglobin, gamma G; hemoglobin, gamma A	Multiple_Complex
TC0100010713.hg.1	19.29	17.56	3.31	0.0202	0.9999	PAPPA2	pappalysin 2	Multiple_Complex
TC0500013193.hg.1	8.81	7.1	3.28	0.0174	0.9999	CRHBP	corticotropin releasing hormone binding protein	Multiple_Complex
TC1500007510.hg.1	12.06	10.35	3.27	0.0057	0.9999	TPM1	tropomyosin 1 (alpha)	Multiple_Complex
TC0100017844.hg.1	11.44	9.75	3.23	0.0259	0.9999	NID1	nidogen 1	Multiple_Complex
TC0400011192.hg.1	10.4	8.73	3.17	0.0359	0.9999	PLAC8	placenta specific 8	Multiple_Complex
TC0800009418.hg.1	15.43	13.78	3.15	0.0399	0.9999	ANGPT2	angiopoietin 2	Multiple_Complex
TC0300009258.hg.1	12.43	10.82	3.05	0.0061	0.9999	MME	membrane metallo-endopeptidase	Multiple_Complex
TC0200015678.hg.1	8.47	6.86	3.04	0.0038	0.9999	IGFBP5	insulin like growth factor binding protein 5	Multiple_Complex
TC1300007664.hg.1	7.38	5.79	3.01	0.0016	0.9906	LINC00430	long intergenic non-protein coding RNA 430	NonCoding
TC2100008545.hg.1	12.64	11.05	3	0.0146	0.9999	NRIP1	nuclear receptor interacting protein 1	Multiple_Complex
TC0500007925.hg.1	9.34	7.76	2.99	0.003	0.9999	RASGRF2	Ras protein-specific guanine nucleotide-releasing factor 2	Multiple_Complex
TC1400008254.hg.1	7.85	6.29	2.97	0.016	0.9999	SNORD114-6	small nucleolar RNA, C/D box 114-6	Multiple_Complex
TC0200013541.hg.1	8.54	6.97	2.96	0.0045	0.9999	SEMA4C	sema domain, immunoglobulin domain (Ig), transmembrane domain (TM) and short cytoplasmic domain, (semaphorin) 4C	Multiple_Complex
TC1200009800.hg.1	9.16	7.6	2.96	0.0313	0.9999	SLC2A3	solute carrier family 2 (facilitated glucose transporter), member 3	Multiple_Complex
TC0300012718.hg.1	12.93	11.37	2.94	0.005	0.9999	PLOD2	procollagen-lysine, 2-oxoglutarate 5-dioxygenase 2	Multiple_Complex
TC0900010794.hg.1	8.66	7.1	2.94	0.042	0.9999	OGN	osteoglycin	Multiple_Complex
TC1500007518.hg.1	11.29	9.79	2.82	0.0063	0.9999	RAB8B	RAB8B, member RAS oncogene family	Multiple_Complex
TC0100018310.hg.1	12.38	10.91	2.77	0.0116	0.9999	FCGR2B	Fc fragment of IgG, low affinity IIb, receptor (CD32)	Multiple_Complex			0.0158737	0.92199	0.0312057	0.982374	0.0477365	0.999995	0.0357579	0.999981
TC1300009781.hg.1	10.3	8.89	2.66	0.0034	0.9999	COL4A1	collagen, type IV, alpha 1	Multiple_Complex			0.0074182	0.92199	0.0218394	0.982374	0.0242699	0.999995
TC0200008663.hg.1	7.51	6.12	2.63	0.0217	0.9999	IL1R2	interleukin 1 receptor, type II	Multiple_Complex
TC0600013361.hg.1	12.29	10.91	2.61	0.0184	0.9999	CITED2	Cbp/p300-interacting transactivator, with Glu/Asp rich carboxy-terminal domain, 2	Coding
TC0200007261.hg.1	7.64	6.26	2.6	0.0005	0.9554	QPCT	glutaminyl-peptide cyclotransferase	Multiple_Complex
TC0900006764.hg.1	14.13	12.76	2.59	0.0274	0.9999	RP11-363E7.4	novel transcript, overlapping ACER2	NonCoding
TC1200012327.hg.1	15.63	14.27	2.58	0.0326	0.9999	SCARB1	scavenger receptor class B, member 1	Multiple_Complex
TC1000008668.hg.1	9.01	7.65	2.56	0.0163	0.9999	SFXN3	sideroflexin 3	Multiple_Complex
TC0200008065.hg.1	8.26	6.97	2.45	0.0006	0.972	TET3	tet methylcytosine dioxygenase 3	Multiple_Complex
TC1600006445.hg.1	18.91	17.62	2.45	0.0024	0.9999	HBA2	hemoglobin, alpha 2	Multiple_Complex
TC0900009127.hg.1	7.9	6.6	2.45	0.0035	0.9999	COL5A1	collagen, type V, alpha 1	Multiple_Complex			0.029524	0.93194
TC0300013471.hg.1	12.68	11.39	2.45	0.0127	0.9999	BCL6	B-cell CLL/lymphoma 6	Multiple_Complex
TC1100007684.hg.1	10.25	8.96	2.45	0.0292	0.9999	SERPING1	serpin peptidase inhibitor, clade G (C1 inhibitor), member 1	Multiple_Complex
TC1000008881.hg.1	10.77	9.48	2.44	0.0098	0.9999	MXI1	MAX interactor 1, dimerization protein	Multiple_Complex
TC1400009186.hg.1	14.95	13.68	2.43	9.48e-05	0.9007	ERO1A	endoplasmic reticulum oxidoreductase alpha	Multiple_Complex									0.0492898	0.999981
TC0800007027.hg.1	6.84	5.56	2.43	0.0015	0.9906	SLC25A37	solute carrier family 25 (mitochondrial iron transporter), member 37	Multiple_Complex
TC1600006446.hg.1	18.91	17.64	2.41	0.0025	0.9999	HBA1	hemoglobin, alpha 1	Multiple_Complex
TC1200009796.hg.1	11.19	9.92	2.41	0.0287	0.9999	SLC2A14	solute carrier family 2 (facilitated glucose transporter), member 14	Multiple_Complex
TC0400011685.hg.1	10.78	9.52	2.4	5.39e-06	0.7319	PRSS12	protease, serine, 12 (neurotrypsin, motopsin)	Multiple_Complex
TC0800007389.hg.1	9.88	8.62	2.4	0.0043	0.9999	C8orf4	chromosome 8 open reading frame 4	Coding			0.0499764	0.934958	0.0185943	0.982374
TC1100013131.hg.1	17.74	16.48	2.4	0.0069	0.9999	IGF2	insulin-like growth factor 2	Multiple_Complex
TC1900009970.hg.1	7.05	5.79	2.39	0.0228	0.9999	BST2	bone marrow stromal cell antigen 2	Multiple_Complex			0.00255952	0.92199	0.00402585	0.982374	0.00771243	0.999995
TC0800012287.hg.1	13.08	11.85	2.35	0.0009	0.972	LEPROTL1	leptin receptor overlapping transcript-like 1	Multiple_Complex
TC1100006552.hg.1	8.35	7.12	2.34	0.0315	0.9999	H19_3	H19 conserved region 3 [Source:RFAM;Acc:RF01974]	NonCoding
TC11_KI270721v1_random00006436.hg.1	8.35	7.12	2.34	0.0315	0.9999	H19_3	H19 conserved region 3 [Source:RFAM;Acc:RF01974]	NonCoding
TC1000006937.hg.1	10.31	9.09	2.33	0.0087	0.9999	PLXDC2	plexin domain containing 2	Multiple_Complex
TC0100018309.hg.1	13.43	12.2	2.33	0.0096	0.9999	FCGR2C	Fc fragment of IgG, low affinity IIc, receptor for (CD32) (gene/pseudogene)	Multiple_Complex			0.0133988	0.92199	0.0219558	0.982374	0.0391092	0.999995
TC0900010969.hg.1	6.47	5.25	2.33	0.0134	0.9999	CORO2A	coronin, actin binding protein, 2A	Multiple_Complex
TC1100007003.hg.1	13.82	12.63	2.28	0.0476	0.9999	LDHA	lactate dehydrogenase A	Multiple_Complex
TC1400007443.hg.1	9.89	8.71	2.26	0.0168	0.9999	HSPA2	heat shock 70kDa protein 2	Multiple_Complex
TC0200009219.hg.1	7.05	5.89	2.23	0.0003	0.9288	MYO7B	myosin VIIB	Multiple_Complex
TC1100009330.hg.1	9.6	8.45	2.23	0.0182	0.9999	UBASH3B	ubiquitin associated and SH3 domain containing B	Multiple_Complex
TC1500008521.hg.1	12.21	11.07	2.2	0.005	0.9999	MEF2A	myocyte enhancer factor 2A	Multiple_Complex			0.0430459	0.934958	0.0373115	0.982374
TC1400010730.hg.1	7.16	6.02	2.2	0.0425	0.9999	EGLN3	egl-9 family hypoxia-inducible factor 3	Multiple_Complex
TC1700007216.hg.1	11.49	10.35	2.19	0.0021	0.9999	CCDC144CP	coiled-coil domain containing 144C, pseudogene	Multiple_Complex
TC0800010938.hg.1	10.06	8.93	2.19	0.0084	0.9999	FABP4	fatty acid binding protein 4, adipocyte	Multiple_Complex			0.0423319	0.934958
TC0100009731.hg.1	12.02	10.89	2.19	0.021	0.9999	RNVU1-14	RNA, variant U1 small nuclear 14	Multiple_Complex
TC1600009533.hg.1	9.35	8.22	2.18	0.0005	0.9554	MYH11	myosin, heavy chain 11, smooth muscle	Multiple_Complex			0.0194455	0.929346	0.0137289	0.982374	0.0383485	0.999995
TC0300014054.hg.1	11.78	10.66	2.18	0.0103	0.9999	PIK3CB	Salzman2013 ANNOTATED, CDS, coding, INTERNAL, OVCODE, OVEXON best transcript NM_006219	NonCoding
TC0100013229.hg.1	8.61	7.49	2.18	0.0156	0.9999	HSPG2	heparan sulfate proteoglycan 2	Multiple_Complex
TC0900008504.hg.1	6.66	5.55	2.17	0.0001	0.9007	COL27A1	collagen, type XXVII, alpha 1	Multiple_Complex
TC0200015538.hg.1	9.59	8.48	2.17	0.0484	0.9999	KLF7	Kruppel-like factor 7 (ubiquitous)	Multiple_Complex
TC0500013155.hg.1	12.45	11.33	2.16	0.0094	0.9999	BASP1	brain abundant, membrane attached signal protein 1	Coding
TC0900010959.hg.1	7.02	5.92	2.14	0.0059	0.9999	HEMGN	hemogen	Multiple_Complex
TC1000009851.hg.1	11.37	10.27	2.14	0.009	0.9999	FRMD4A	FERM domain containing 4A	Multiple_Complex
TC1100011694.hg.1	9.48	8.39	2.13	0.0024	0.9999	LRRC32	leucine rich repeat containing 32	Multiple_Complex
TC1700011442.hg.1	12.98	11.9	2.11	0.0215	0.9999	PECAM1	platelet/endothelial cell adhesion molecule 1	Multiple_Complex			0.0228569	0.93003	0.043536	0.982374
TC2100006600.hg.1	6.98	5.91	2.1	0.0073	0.9999	AF127577.10	putative novel transcript	NonCoding
TC0800007362.hg.1	6.54	5.47	2.1	0.0219	0.9999	PLEKHA2	pleckstrin homology domain containing, family A (phosphoinositide binding specific) member 2	Multiple_Complex
TC1900007012.hg.1	8.18	7.12	2.09	0.0032	0.9999	LDLR; MIR6886	low density lipoprotein receptor; microRNA 6886	Multiple_Complex
TC0300014053.hg.1	12.36	11.31	2.08	0.0026	0.9999	PIK3CB	phosphatidylinositol-4,5-bisphosphate 3-kinase, catalytic subunit beta	Multiple_Complex
TC2200009350.hg.1	11.46	10.4	2.08	0.0059	0.9999	CSNK1E	casein kinase 1, epsilon	Multiple_Complex
TC0600011953.hg.1	8.78	7.73	2.08	0.032	0.9999	PLA2G7	phospholipase A2, group VII (platelet-activating factor acetylhydrolase, plasma)	Multiple_Complex
TC1400008229.hg.1	9.97	8.91	2.08	0.0405	0.9999	MEG3; MIR770	maternally expressed 3 (non-protein coding); microRNA 770	Multiple_Complex			0.0065587	0.92199	0.026391	0.982374	0.0213971	0.999995	0.0229948	0.999981
TC0700008873.hg.1	13.16	12.11	2.07	0.0049	0.9999	CAV1	caveolin 1	Multiple_Complex					0.0348474	0.982374
TC0500008785.hg.1	8.68	7.63	2.07	0.0276	0.9999	EGR1	early growth response 1	Coding
TC0200007785.hg.1	11.25	10.21	2.06	0.0041	0.9999	UGP2	UDP-glucose pyrophosphorylase 2	Multiple_Complex					0.0328101	0.982374
TC1400008276.hg.1	6.55	5.51	2.06	0.0188	0.9999	MIR543	microRNA 543	Multiple_Complex
TC0200016193.hg.1	9.01	7.98	2.05	0.0252	0.9999	COL6A3	collagen, type VI, alpha 3	Multiple_Complex			0.00637309	0.92199	0.0352566	0.982374	0.0197113	0.999995
TC0600008655.hg.1	9.71	8.68	2.04	0.0086	0.9999	TPBG	trophoblast glycoprotein	Multiple_Complex
TC1400009175.hg.1	8.33	7.3	2.04	0.0179	0.9999	NID2	nidogen 2 (osteonidogen)	Multiple_Complex			0.0485236	0.934958
TC0100010887.hg.1	11.78	10.75	2.04	0.0251	0.9999	C1orf21	chromosome 1 open reading frame 21	Multiple_Complex
TC0200014764.hg.1	14.83	13.81	2.03	0.0023	0.9999	DPP4	dipeptidyl-peptidase 4	Multiple_Complex
TC11_KI270721v1_random00006437.hg.1	19.05	18.03	2.03	0.0077	0.9999	H19; MIR675; AC004556.2	Homo sapiens H19, imprinted maternally expressed transcript (non-protein coding) (H19), transcript variant 1, long non-coding RNA.; Homo sapiens microRNA 675 (MIR675), microRNA.; Homo sapiens H19, imprinted maternally expressed transcript (non-protein coding) (H19), transcript variant 2, long non-coding RNA.; Homo sapiens H19, imprinted maternally expressed transcript (non-protein coding) (H19), …	Multiple_Complex
TC1700008350.hg.1	6.45	5.43	2.03	0.0262	0.9999	NOG	noggin	Coding
TC1000008643.hg.1	8.1	7.09	2.02	0.0004	0.9288	SCD	stearoyl-CoA desaturase (delta-9-desaturase)	Multiple_Complex
TC0800010204.hg.1	8.06	7.05	2.02	0.0014	0.9906	ADAM2	ADAM metallopeptidase domain 2	Multiple_Complex
TC1100013130.hg.1	14.2	13.2	2.01	0.006	0.9999	IGF2; INS-IGF2	insulin-like growth factor 2; INS-IGF2 readthrough	Multiple_Complex
TC1000010699.hg.1	11.25	10.24	2.01	0.0204	0.9999	IPMK	inositol polyphosphate multikinase	Multiple_Complex
TC2000009744.hg.1	8.69	7.69	2	0.0049	0.9999	LAMA5; MIR4758	laminin, alpha 5; microRNA 4758	Multiple_Complex
TC0600008319.hg.1	11.4	10.41	1.99	0.002	0.9999	FAM83B	family with sequence similarity 83, member B	Multiple_Complex
TC1200012308.hg.1	8.66	7.67	1.99	0.0179	0.9999	NCOR2	nuclear receptor corepressor 2	Multiple_Complex
TC0600013007.hg.1	9.17	8.18	1.98	0.0004	0.9554	FAM184A	family with sequence similarity 184, member A	Multiple_Complex
TC0600012123.hg.1	12.93	11.95	1.98	0.0023	0.9999	DST	dystonin	Multiple_Complex
TC0100014365.hg.1	10.18	9.2	1.97	0.0113	0.9999	CYP2J2	cytochrome P450, family 2, subfamily J, polypeptide 2	Multiple_Complex
TC0200008099.hg.1	7.14	6.17	1.97	0.0161	0.9999	HK2	hexokinase 2	Multiple_Complex
TC1400007950.hg.1	16.54	15.56	1.97	0.0232	0.9999	CALM1	calmodulin 1 (phosphorylase kinase, delta)	Multiple_Complex
TC0400009953.hg.1	4.86	3.89	1.95	0.0187	0.9999	AFAP1	actin filament associated protein 1	Multiple_Complex
TC2000006501.hg.1	8.98	8.02	1.94	0.0116	0.9999	SIRPA	signal-regulatory protein alpha	Coding			0.0493982	0.934958	0.0230622	0.982374
TC0400011263.hg.1	12.05	11.11	1.92	0.0341	0.9999	SPARCL1	SPARC like 1	Multiple_Complex
TC0400010733.hg.1	9.8	8.86	1.91	0.0124	0.9999	KDR	kinase insert domain receptor	Multiple_Complex			0.0208629	0.93003
TC0100011621.hg.1	9.21	8.29	1.9	0.0398	0.9999	TGFB2; TGFB2-OT1	transforming growth factor beta 2; TGFB2 overlapping transcript 1	Multiple_Complex
TC1100009611.hg.1	10.14	9.22	1.89	0.0239	0.9999	JAM3	junctional adhesion molecule 3	Multiple_Complex			0.0166863	0.92199	0.0467279	0.982374
TC0100013278.hg.1	6.25	5.33	1.89	0.025	0.9999	TCEA3	transcription elongation factor A (SII), 3	Multiple_Complex
TC0800012176.hg.1	9.86	8.94	1.89	0.0295	0.9999	PLEC	plectin	Multiple_Complex
TC0700011484.hg.1	10.32	9.4	1.89	0.0343	0.9999	SPDYE8P	Homo sapiens speedy/RINGO cell cycle regulator family member E8, pseudogene (SPDYE8P), non-coding RNA.	Multiple_Complex
TC0600014188.hg.1	16.68	15.78	1.88	0.0075	0.9999	PHACTR2	phosphatase and actin regulator 2	Multiple_Complex
TC1000008942.hg.1	7.28	6.37	1.88	0.0119	0.9999	TCF7L2	transcription factor 7-like 2 (T-cell specific, HMG-box)	Multiple_Complex
TC0700012636.hg.1	7.3	6.4	1.88	0.0201	0.9999	PODXL	podocalyxin-like	Multiple_Complex			0.01894	0.92199
TC0400007542.hg.1	5.77	4.86	1.88	0.0276	0.9999	KIT	v-kit Hardy-Zuckerman 4 feline sarcoma viral oncogene homolog	Multiple_Complex			0.0279551	0.93194	0.0309972	0.982374
TC1300006722.hg.1	6.8	5.89	1.88	0.0368	0.9999	RP11-95G6.1	TEC	NonCoding
TC0600009900.hg.1	7.43	6.53	1.87	0.0173	0.9999	MIR7641-2; RNA5SP225	Homo sapiens microRNA 7641-2 (MIR7641-2), microRNA.; 5S ribosomal pseudogene 225 [Source:HGNC Symbol;Acc:HGNC:43125]	Multiple_Complex
TC1000007199.hg.1	9.76	8.86	1.87	0.0187	0.9999	ZEB1	zinc finger E-box binding homeobox 1	Multiple_Complex
TC0500009108.hg.1	14.78	13.87	1.87	0.0192	0.9999	GPX3	glutathione peroxidase 3	Multiple_Complex
TC0100016157.hg.1	10.39	9.49	1.87	0.0362	0.9999	PVRL4	poliovirus receptor-related 4	Multiple_Complex
TC1900011542.hg.1	14.05	13.15	1.87	0.0433	0.9999	PEG3; ZIM2	paternally expressed 3; zinc finger, imprinted 2	Multiple_Complex
TC0700011481.hg.1	10.14	9.25	1.86	0.0264	0.9999	SPDYE8P	speedy/RINGO cell cycle regulator family member E8, pseudogene	Multiple_Complex
TC0700009703.hg.1	6.72	5.83	1.85	0.0098	0.9999	WDR86-AS1	WDR86 antisense RNA 1	NonCoding
TC0100009064.hg.1	10.14	9.26	1.84	0.0025	0.9999	FNBP1L	formin binding protein 1-like	Multiple_Complex
TC0400012487.hg.1	8.65	7.77	1.84	0.0056	0.9999	VEGFC	vascular endothelial growth factor C	Multiple_Complex			0.0199149	0.93003	0.0261146	0.982374
TC1400008263.hg.1	7.66	6.79	1.84	0.0371	0.9999	SNORD113	Small nucleolar RNA SNORD113/SNORD114 family [Source:RFAM;Acc:RF00181]	Multiple_Complex			0.0494364	0.934958	0.0266452	0.982374
TC1700011815.hg.1	9.04	8.16	1.84	0.0399	0.9999	MXRA7	matrix-remodelling associated 7	Multiple_Complex
TC1500010422.hg.1	12.62	11.74	1.84	0.047	0.9999	IDH2	isocitrate dehydrogenase 2 (NADP+), mitochondrial	Multiple_Complex
TC0700011796.hg.1	7.84	6.97	1.83	0.0145	0.9999	SAMD9	sterile alpha motif domain containing 9	Coding
TC1700007241.hg.1	5.33	4.47	1.82	0.0018	0.9999	RP11-283C24.1	novel transcript	NonCoding
TC1600011312.hg.1	5.31	4.45	1.82	0.0075	0.9999	HBZ	hemoglobin, zeta	Multiple_Complex
TC1200011491.hg.1	6.06	5.2	1.82	0.0109	0.9999	EPYC	epiphycan	Multiple_Complex
TC1700010914.hg.1	8.87	8.01	1.81	0.0045	0.9999	ARL17B	ADP-ribosylation factor like GTPase 17B	Multiple_Complex
TC0800007351.hg.1	11.64	10.78	1.81	0.0177	0.9999	TACC1	transforming, acidic coiled-coil containing protein 1	Multiple_Complex
TC0400012378.hg.1	9.8	8.96	1.8	0.0019	0.9999	SH3RF1	SH3 domain containing ring finger 1	Multiple_Complex
TC0400012019.hg.1	5.77	4.93	1.8	0.0045	0.9999	GYPA	glycophorin A (MNS blood group)	Multiple_Complex
TC0800008080.hg.1	10.77	9.93	1.8	0.0325	0.9999	FABP5	fatty acid binding protein 5 (psoriasis-associated)	Multiple_Complex			0.0102912	0.92199	0.0145986	0.982374	0.0290448	0.999995
TC1700011264.hg.1	7.46	6.61	1.8	0.036	0.9999	U3	Small nucleolar RNA U3 [Source:RFAM;Acc:RF00012]	Multiple_Complex
TC1000011445.hg.1	14.17	13.33	1.79	0.0024	0.9999	MYOF	myoferlin	Multiple_Complex
TC0900009949.hg.1	9.19	8.35	1.79	0.0058	0.9999	TPM2	tropomyosin 2 (beta)	Multiple_Complex			0.0296654	0.93194
TC0100010362.hg.1	7.73	6.89	1.78	0.0183	0.9999	HSPA7	heat shock 70kDa protein 7 (HSP70B)	Multiple_Complex			0.00497788	0.92199	0.024399	0.982374	0.016241	0.999995
TC0900007752.hg.1	5.96	5.14	1.77	0.0289	0.9999	NTRK2	neurotrophic tyrosine kinase, receptor, type 2	Multiple_Complex
TC0100017142.hg.1	11.19	10.36	1.77	0.0383	0.9999	CD34	CD34 molecule	Multiple_Complex			0.0202265	0.93003
TC0500010842.hg.1	8.1	7.28	1.76	0.0261	0.9999	PDE4D	phosphodiesterase 4D, cAMP-specific	Multiple_Complex									0.0443437	0.999981
TC1700012200.hg.1	8.91	8.09	1.76	0.0288	0.9999	CCDC144A	coiled-coil domain containing 144A	Multiple_Complex
TC0600011956.hg.1	8	7.19	1.75	0.0059	0.9999	ADGRF5	adhesion G protein-coupled receptor F5	Multiple_Complex
TC1200008574.hg.1	7.48	6.68	1.75	0.0271	0.9999	APAF1	apoptotic peptidase activating factor 1	Multiple_Complex
TC1900008771.hg.1	6.67	5.86	1.75	0.0367	0.9999	MIR519E	microRNA 519e	Precursor_microRNA
TC2100006909.hg.1	6.08	5.28	1.74	0.0037	0.9999	HUNK	hormonally up-regulated Neu-associated kinase	Multiple_Complex
TC0900006886.hg.1	7.94	7.14	1.74	0.0059	0.9999	TEK	TEK tyrosine kinase, endothelial	Multiple_Complex
TC0200007609.hg.1	11.54	10.74	1.74	0.0322	0.9999	SPTBN1	spectrin, beta, non-erythrocytic 1	Multiple_Complex
TC1200011245.hg.1	6.94	6.14	1.74	0.0327	0.9999	PTPRB	protein tyrosine phosphatase, receptor type, B	Multiple_Complex
TC0300007437.hg.1	9.1	8.31	1.73	0.0074	0.9999	MANF	mesencephalic astrocyte-derived neurotrophic factor	Multiple_Complex
TC1700010847.hg.1	7.19	6.39	1.73	0.0292	0.9999	GJC1	gap junction protein gamma 1	Multiple_Complex			0.0277884	0.93194	0.0342726	0.982374			0.0284072	0.999981
TC0200006671.hg.1	12.15	11.36	1.73	0.0357	0.9999	GRHL1	grainyhead-like transcription factor 1	Multiple_Complex
TC1200007561.hg.1	7.49	6.7	1.73	0.0438	0.9999	SPATS2	spermatogenesis associated, serine-rich 2	Multiple_Complex
TSUnmapped00000640.hg.1	8.91	8.12	1.72	0.002	0.9999	FMN1	formin 1	Coding
TC1400009787.hg.1	10.24	9.46	1.72	0.0067	0.9999	SPTLC2	serine palmitoyltransferase, long chain base subunit 2	Multiple_Complex			0.0269112	0.93194
TC0600009392.hg.1	8.51	7.73	1.72	0.0083	0.9999	RSPO3	R-spondin 3	Multiple_Complex					0.0135295	0.982374	0.0392336	0.999995
TC0200014809.hg.1	8.42	7.64	1.72	0.0098	0.9999	GALNT3	polypeptide N-acetylgalactosaminyltransferase 3	Multiple_Complex
TC0100015627.hg.1	8.94	8.16	1.72	0.0125	0.9999	PRKAB2	protein kinase, AMP-activated, beta 2 non-catalytic subunit	Multiple_Complex
TC2000009292.hg.1	13.13	12.35	1.72	0.0197	0.9999	ZMYND8	zinc finger, MYND-type containing 8	Multiple_Complex
TC1600010641.hg.1	6.78	5.99	1.72	0.0289	0.9999	CTD-2012K14.3; CTD-2012K14.4	novel transcript, antisense to FAM65A	NonCoding
TC1100009780.hg.1	19.41	18.63	1.72	0.0384	0.9999	H19; MIR675	H19, imprinted maternally expressed transcript (non-protein coding); microRNA 675	Multiple_Complex
TC1400008863.hg.1	7.58	6.8	1.71	0.0019	0.9999	RNU6-455P	RNA, U6 small nuclear 455, pseudogene [Source:HGNC Symbol;Acc:HGNC:47418]	Small_RNA
TC1900007260.hg.1	15.28	14.5	1.71	0.0458	0.9999	TPM4	tropomyosin 4	Multiple_Complex					0.0340124	0.982374
TC0300014055.hg.1	12.65	11.89	1.7	0.0003	0.9288	PIK3CB	phosphatidylinositol-4,5-bisphosphate 3-kinase, catalytic subunit beta	Coding
TC0600012363.hg.1	11.37	10.6	1.7	0.0055	0.9999	HMGN3	high mobility group nucleosomal binding domain 3	Multiple_Complex
TC0100013871.hg.1	5.66	4.9	1.69	0.0117	0.9999	RNA5SP45	RNA, 5S ribosomal pseudogene 45 [Source:HGNC Symbol;Acc:HGNC:42821]	Ribosomal					0.0293716	0.982374	0.0264651	0.999995
TC0700012224.hg.1	12.98	12.22	1.69	0.0322	0.9999	LAMB1	laminin, beta 1	Multiple_Complex
TC0700009503.hg.1	8.68	7.93	1.68	0.0037	0.9999	RNU6-162P	RNA, U6 small nuclear 162, pseudogene [Source:HGNC Symbol;Acc:HGNC:47125]	Multiple_Complex
TC0900009425.hg.1	7.4	6.65	1.68	0.0445	0.9999	RP11-70J12.1	putative novel transcript	NonCoding
TC0100017730.hg.1	9.63	8.9	1.67	0.0013	0.9906	EGLN1	egl-9 family hypoxia-inducible factor 1	Multiple_Complex
TC0100009572.hg.1	5.75	5.01	1.67	0.0033	0.9999	FAM46C	family with sequence similarity 46, member C	Coding
TC1700011270.hg.1	7.82	7.09	1.67	0.0044	0.9999	RNU1-85P	RNA, U1 small nuclear 85, pseudogene [Source:HGNC Symbol;Acc:HGNC:48427]	Multiple_Complex
TC0500010203.hg.1	8.26	7.52	1.67	0.0094	0.9999	MYO10	myosin X	Multiple_Complex			0.016465	0.92199	0.0471882	0.982374
TC0300013864.hg.1	9.06	8.33	1.67	0.0192	0.9999	PDIA5; MIR7110	protein disulfide isomerase family A, member 5; microRNA 7110	Multiple_Complex
TC0500012519.hg.1	16.55	15.81	1.67	0.0291	0.9999	SPARC	secreted protein, acidic, cysteine-rich (osteonectin)	Multiple_Complex			0.00275601	0.92199	0.010158	0.982374	0.00960146	0.999995
TC1900006499.hg.1	12.97	12.24	1.67	0.0316	0.9999	ARID3A	AT rich interactive domain 3A (BRIGHT-like)	Multiple_Complex
TC1800006602.hg.1	8.79	8.05	1.67	0.0319	0.9999	RP11-376P6.3	novel transcript, sense intronic to PTPRM	NonCoding
TC0800007330.hg.1	8.53	7.8	1.67	0.0486	0.9999	DDHD2	DDHD domain containing 2	Multiple_Complex
TC0200013236.hg.1	8.26	7.53	1.66	0.0043	0.9999	LDHAP7	lactate dehydrogenase A pseudogene 7	Pseudogene
TC0300011271.hg.1	7.38	6.65	1.66	0.0079	0.9999	RNU6-108P	RNA, U6 small nuclear 108, pseudogene [Source:HGNC Symbol;Acc:HGNC:47071]	Small_RNA
TC0300014031.hg.1	8.09	7.36	1.66	0.0086	0.9999	CCDC80; LINC01279	coiled-coil domain containing 80; long intergenic non-protein coding RNA 1279	Multiple_Complex			0.0197463	0.93003	0.0328607	0.982374
TC0300007237.hg.1	9.07	8.34	1.66	0.0126	0.9999	LIMD1	LIM domains containing 1	Multiple_Complex
TC0800007133.hg.1	5.82	5.09	1.66	0.0332	0.9999	RNU6-178P	RNA, U6 small nuclear 178, pseudogene [Source:HGNC Symbol;Acc:HGNC:47141]	Small_RNA
TC1000008046.hg.1	7.88	7.16	1.65	0.0119	0.9999	FUT11	fucosyltransferase 11 (alpha (1,3) fucosyltransferase)	Multiple_Complex
TC1000010172.hg.1	6.75	6.03	1.65	0.0192	0.9999	SVIL	supervillin	Multiple_Complex
TC0500009470.hg.1	13.18	12.46	1.65	0.0193	0.9999	ERGIC1	endoplasmic reticulum-golgi intermediate compartment 1	Multiple_Complex
TC1500010783.hg.1	8.17	7.45	1.65	0.0209	0.9999	SEMA4B	sema domain, immunoglobulin domain (Ig), transmembrane domain (TM) and short cytoplasmic domain, (semaphorin) 4B	Multiple_Complex
TC2000009357.hg.1	6.75	6.02	1.65	0.0222	0.9999	PREX1	phosphatidylinositol-3,4,5-trisphosphate-dependent Rac exchange factor 1	Multiple_Complex
TC0500011875.hg.1	10.69	9.98	1.64	0.0064	0.9999	PPIC	peptidylprolyl isomerase C (cyclophilin C)	Multiple_Complex
TC0100009241.hg.1	9.16	8.45	1.64	0.0265	0.9999	S1PR1	sphingosine-1-phosphate receptor 1	Multiple_Complex			0.03555	0.93194	0.0253066	0.982374
TC0500012459.hg.1	7.92	7.21	1.63	0.014	0.9999	PDGFRB	platelet-derived growth factor receptor, beta polypeptide	Multiple_Complex			0.00721546	0.92199	0.00709498	0.982374	0.0176089	0.999995
TC0300012435.hg.1	8.57	7.87	1.63	0.0148	0.9999	ASTE1	asteroid homolog 1 (Drosophila)	Multiple_Complex
TC1500006511.hg.1	9.27	8.56	1.63	0.0204	0.9999	WHAMMP3	WAS protein homolog associated with actin, golgi membranes and microtubules pseudogene 3	Multiple_Complex
TC1200011610.hg.1	8.48	7.77	1.63	0.0358	0.9999	RNU4-24P	RNA, U4 small nuclear 24, pseudogene [Source:HGNC Symbol;Acc:HGNC:46960]	Small_RNA
TC0700011516.hg.1	15	14.29	1.63	0.045	0.9999	LOC101926943; AC083884.8	uncharacterized LOC101926943; novel transcript, antisense to GTF2I	NonCoding
TC0500008121.hg.1	7.93	7.23	1.62	0.0011	0.9906	ARSK	arylsulfatase family, member K	Multiple_Complex
TC1700007779.hg.1	9.1	8.41	1.62	0.0071	0.9999	MSL1	male-specific lethal 1 homolog (Drosophila)	Multiple_Complex
TC1400010644.hg.1	7.11	6.42	1.62	0.0254	0.9999	SERPINA3	serpin peptidase inhibitor, clade A (alpha-1 antiproteinase, antitrypsin), member 3	Multiple_Complex
TC1700010916.hg.1	8.29	7.59	1.62	0.0333	0.9999	ARL17B; ARL17A	ADP-ribosylation factor like GTPase 17B; ADP-ribosylation factor like GTPase 17A	Multiple_Complex									0.0251636	0.999981
TC1400008284.hg.1	5.03	4.34	1.62	0.0388	0.9999	MIR300	microRNA 300	Precursor_microRNA
TC0900008726.hg.1	10.01	9.31	1.62	0.0391	0.9999	LOC100129034	uncharacterized LOC100129034	NonCoding
TC0100013072.hg.1	7.67	6.99	1.61	0.0049	0.9999	ATP13A2	ATPase type 13A2	Multiple_Complex
TC0X00010169.hg.1	9.73	9.04	1.61	0.0086	0.9999	BRWD3	bromodomain and WD repeat domain containing 3	Multiple_Complex
TC0900006794.hg.1	4.53	3.84	1.61	0.0114	0.9999	IFNA12P	interferon, alpha 12, pseudogene [Source:HGNC Symbol;Acc:HGNC:5443]	Multiple_Complex
TC0900008982.hg.1	7.91	7.22	1.61	0.0163	0.9999	AIF1L	allograft inflammatory factor 1-like	Multiple_Complex
TC0100011667.hg.1	4.66	3.97	1.61	0.018	0.9999	RNU6ATAC35P; RP11-295M18.7	RNA, U6atac small nuclear 35, pseudogene [Source:HGNC Symbol;Acc:46934]; RNA, U6atac small nuclear 35, pseudogene [Source:HGNC Symbol;Acc:HGNC:46934]; novel transcript	Multiple_Complex
TC1200010019.hg.1	6.16	5.47	1.61	0.0193	0.9999	ART4	ADP-ribosyltransferase 4 (Dombrock blood group)	Multiple_Complex
TC0200016617.hg.1	6.18	5.49	1.61	0.0217	0.9999	AC108488.4	novel transcript	NonCoding
TC1200012247.hg.1	5.2	4.51	1.61	0.0367	0.9999	HCAR2	hydroxycarboxylic acid receptor 2	Coding
TC1200011574.hg.1	11.38	10.7	1.6	0.0145	0.9999	FGD6	FYVE, RhoGEF and PH domain containing 6	Multiple_Complex
TC0700010568.hg.1	6.42	5.74	1.6	0.0161	0.9999	HOXA13	homeobox A13	Multiple_Complex			0.00986979	0.92199	0.020743	0.982374	0.0307874	0.999995
TC0700012895.hg.1	8.35	7.67	1.6	0.0236	0.9999	RNU6-267P	RNA, U6 small nuclear 267, pseudogene [Source:HGNC Symbol;Acc:HGNC:47230]	Multiple_Complex
TC1200006700.hg.1	9.73	9.05	1.6	0.0302	0.9999	FOXJ2	forkhead box J2	Multiple_Complex
TC0X00010084.hg.1	8.02	7.35	1.59	0.0058	0.9999	MIR374B	microRNA 374b	Multiple_Complex
TC1900012045.hg.1	9.2	8.54	1.59	0.0219	0.9999	RDH13	retinol dehydrogenase 13 (all-trans/9-cis)	NonCoding
TC0200007296.hg.1	5.03	4.37	1.59	0.0224	0.9999	GALM	galactose mutarotase (aldose 1-epimerase)	Multiple_Complex
TC0800007367.hg.1	9.87	9.2	1.59	0.0243	0.9999	ADAM9	ADAM metallopeptidase domain 9	Multiple_Complex
TC1000012529.hg.1	6.29	5.63	1.58	0.0028	0.9999	NSUN6	NOP2/Sun domain family, member 6	Multiple_Complex
TC0700012968.hg.1	10.38	9.72	1.58	0.0133	0.9999	PDIA4	protein disulfide isomerase family A, member 4	Multiple_Complex			0.0468791	0.934958
TC0300012717.hg.1	5.18	4.52	1.58	0.0166	0.9999	RP11-274H2.3	novel transcript	NonCoding
TC0700011580.hg.1	10.15	9.49	1.58	0.0258	0.9999	SPDYE17	speedy/RINGO cell cycle regulator family member E17 [Source:HGNC Symbol;Acc:HGNC:51513]	Pseudogene
TC1200011608.hg.1	11.49	10.83	1.58	0.0333	0.9999	CDK17	cyclin-dependent kinase 17	Multiple_Complex
TC0500007927.hg.1	5.67	5.01	1.58	0.0336	0.9999	RASGRF2	Jeck2013 ALT_ACCEPTOR, ALT_DONOR, coding, INTERNAL, intronic best transcript NM_006909	NonCoding
TC2100007072.hg.1	12.29	11.65	1.57	0.0016	0.9959	TTC3	tetratricopeptide repeat domain 3	Multiple_Complex									0.049296	0.999981
TC0X00009795.hg.1	7.33	6.68	1.57	0.004	0.9999	ALAS2	5-aminolevulinate synthase 2	Multiple_Complex
TC0400009431.hg.1	12.01	11.37	1.57	0.0077	0.9999	TENM3	teneurin transmembrane protein 3	Multiple_Complex
TC0400008641.hg.1	7.53	6.88	1.57	0.0122	0.9999	FAT4	FAT atypical cadherin 4	Multiple_Complex
TC0300008467.hg.1	8.86	8.21	1.57	0.0314	0.9999	ARHGAP31	Rho GTPase activating protein 31	Multiple_Complex
TC0600014198.hg.1	10.49	9.84	1.57	0.0329	0.9999	TULP4	tubby like protein 4	Multiple_Complex
TC0400007933.hg.1	10.25	9.6	1.57	0.0452	0.9999	ANXA3	annexin A3	Multiple_Complex					0.0360055	0.982374			0.0340646	0.999981
TC1100006550.hg.1	7.2	6.56	1.56	0.0034	0.9999	H19_1	H19 conserved region 1 [Source:RFAM;Acc:RF01972]	NonCoding
TC11_KI270721v1_random00006434.hg.1	7.2	6.56	1.56	0.0034	0.9999	H19_1	H19 conserved region 1 [Source:RFAM;Acc:RF01972]	NonCoding
TC0200009973.hg.1	13.64	13	1.56	0.0186	0.9999	ITGA6	integrin alpha 6	Multiple_Complex
TC1500009348.hg.1	13.22	12.58	1.56	0.0187	0.9999	FBN1	fibrillin 1	Multiple_Complex
TC0600009712.hg.1	12.54	11.9	1.56	0.019	0.9999	UTRN	utrophin	Multiple_Complex
TC1900008972.hg.1	9.15	8.51	1.56	0.0191	0.9999	PEG3-AS1	PEG3 antisense RNA 1	Multiple_Complex
TC1900008755.hg.1	9.75	9.11	1.56	0.02	0.9999	ZNF331	zinc finger protein 331	Multiple_Complex
TC0500007792.hg.1	19.27	18.63	1.56	0.0245	0.9999	HEXB	hexosaminidase B (beta polypeptide)	Multiple_Complex
TC0800007086.hg.1	9.19	8.54	1.56	0.0377	0.9999	DPYSL2	dihydropyrimidinase-like 2	Multiple_Complex			0.0176009	0.92199	0.0126949	0.982374	0.0353065	0.999995
TC0100016501.hg.1	10.53	9.88	1.56	0.0404	0.9999	PTP4A1P7	protein tyrosine phosphatase type IVA, member 1 pseudogene 7 [Source:HGNC Symbol;Acc:HGNC:41934]	Multiple_Complex
TC1700007796.hg.1	6.41	5.78	1.55	0.0004	0.9288	IGFBP4	insulin like growth factor binding protein 4	Multiple_Complex			0.0435436	0.934958	0.016231	0.982374	0.0499131	0.999995
TC0100018456.hg.1	8.21	7.58	1.55	0.0018	0.9999	LINC01057	long intergenic non-protein coding RNA 1057	Multiple_Complex
TC1200011711.hg.1	8.71	8.08	1.55	0.0064	0.9999	GNPTAB	N-acetylglucosamine-1-phosphate transferase, alpha and beta subunits	Multiple_Complex
TC0200007854.hg.1	7.11	6.48	1.55	0.0369	0.9999	MEIS1	Meis homeobox 1	Multiple_Complex			0.0165261	0.92199	0.0252753	0.982374	0.0469034	0.999995
TC0600013010.hg.1	11.93	11.3	1.55	0.0429	0.9999	MAN1A1	mannosidase, alpha, class 1A, member 1	Multiple_Complex
TC0200008555.hg.1	5.96	5.34	1.54	0.0052	0.9999	LINC01125	long intergenic non-protein coding RNA 1125	NonCoding
TSUnmapped00000754.hg.1	8.67	8.05	1.54	0.0094	0.9999	FMN1	formin 1	Coding
TC1700010762.hg.1	7.58	6.95	1.54	0.0109	0.9999	VAT1	vesicle amine transport 1	Multiple_Complex			0.00169191	0.92199	0.00560306	0.982374	0.00599677	0.999995
TC0400012818.hg.1	10.86	10.23	1.54	0.0214	0.9999	CCNG2	cyclin G2	Multiple_Complex									0.0431769	0.999981
TC0300007051.hg.1	6.08	5.46	1.54	0.0305	0.9999	ITGA9	integrin alpha 9	Multiple_Complex
TC0200016532.hg.1	7.27	6.64	1.54	0.0433	0.9999	LOC440910	uncharacterized LOC440910	Multiple_Complex
TC0700012728.hg.1	11.87	11.26	1.53	0.0069	0.9999	PTN	pleiotrophin	Multiple_Complex
TC0400008560.hg.1	7.4	6.79	1.53	0.0072	0.9999	KLHL2P1	kelch like family member 2 pseudogene 1 [Source:HGNC Symbol;Acc:HGNC:44046]	Multiple_Complex
TC0X00010793.hg.1	8.66	8.05	1.53	0.0107	0.9999	ZDHHC9	zinc finger, DHHC-type containing 9	Multiple_Complex
TC0500007848.hg.1	6.43	5.82	1.53	0.0193	0.9999	PDE8B	phosphodiesterase 8B	Multiple_Complex			0.0256784	0.93194	0.0354799	0.982374
TC1600009512.hg.1	9.22	8.61	1.53	0.0203	0.9999	NTAN1	N-terminal asparagine amidase	Multiple_Complex			0.00666005	0.92199	0.00413349	0.982374	0.0124467	0.999995
TC0700009236.hg.1	13.52	12.91	1.53	0.0285	0.9999	CALD1	caldesmon 1	Multiple_Complex			0.00189783	0.92199	0.00349388	0.982374	0.00603142	0.999995
TC0900009424.hg.1	6.69	6.09	1.52	0.0018	0.9999	GLIS3	GLIS family zinc finger 3	Multiple_Complex
TC1500008955.hg.1	10.76	10.16	1.52	0.0019	0.9999	FMN1	formin 1	Multiple_Complex							0.0350137	0.999995
TC1700007240.hg.1	6.16	5.56	1.52	0.0051	0.9999	SCDP1	stearoyl-CoA desaturase (delta-9-desaturase) pseudogene 1	Pseudogene									0.0435381	0.999981
TC1200010185.hg.1	11.04	10.44	1.52	0.008	0.9999	ITPR2	inositol 1,4,5-trisphosphate receptor, type 2	Multiple_Complex
TC0300010942.hg.1	5.57	4.97	1.52	0.0082	0.9999	FLT1P1	fms-related tyrosine kinase 1 pseudogene 1 [Source:HGNC Symbol;Acc:HGNC:44609]	Pseudogene
TC0Y00007065.hg.1	4.5	3.9	1.52	0.0141	0.9999	MED14P1	mediator complex subunit 14 pseudogene 1 [Source:HGNC Symbol;Acc:HGNC:2371]	Multiple_Complex
TC0800010856.hg.1	4.74	4.13	1.52	0.0175	0.9999	RNU2-54P	RNA, U2 small nuclear 54, pseudogene [Source:HGNC Symbol;Acc:HGNC:48547]	Small_RNA
TC2000009317.hg.1	7.07	6.46	1.52	0.02	0.9999	SULF2	sulfatase 2	Multiple_Complex
TC0200008894.hg.1	9.03	8.42	1.52	0.0209	0.9999	MERTK	MER proto-oncogene, tyrosine kinase	Multiple_Complex					0.0425641	0.982374			0.0249576	0.999981
TC1700006911.hg.1	7.42	6.82	1.52	0.027	0.9999	ARHGAP44	Rho GTPase activating protein 44	Multiple_Complex
TC0100014675.hg.1	8.26	7.66	1.52	0.0281	0.9999	RNA5SP23	5S ribosomal pseudogene 23 [Source:HGNC Symbol;Acc:HGNC:42591]	Ribosomal
TC0100011262.hg.1	7.29	6.68	1.52	0.0304	0.9999	PRELP	proline/arginine-rich end leucine-rich repeat protein	Coding
TC1200009245.hg.1	5.26	4.66	1.52	0.049	0.9999	MIR3908	microRNA 3908	Precursor_microRNA
TC0400007972.hg.1	7.87	7.28	1.51	0.0014	0.9906	BIN2P1	bridging integrator 2 pseudogene 1 [Source:HGNC Symbol;Acc:HGNC:43660]	Pseudogene
TC0500009109.hg.1	6.45	5.85	1.51	0.0063	0.9999	GPX3	glutathione peroxidase 3	Multiple_Complex
TC0600007959.hg.1	5.41	4.81	1.51	0.0077	0.9999	DAAM2	dishevelled associated activator of morphogenesis 2	Multiple_Complex			0.0305683	0.93194	0.0125401	0.982374	0.0392421	0.999995
TC1500009804.hg.1	10.79	10.2	1.51	0.0112	0.9999	DENND4A	DENN/MADD domain containing 4A	Multiple_Complex
TC2200009257.hg.1	5.24	4.65	1.51	0.0117	0.9999	TCN2	transcobalamin II	Multiple_Complex
TC1200012451.hg.1	8.5	7.91	1.51	0.0164	0.9999	STX2	syntaxin 2	Multiple_Complex			0.0374385	0.93194	0.0450699	0.982374
TC1200011882.hg.1	7.8	7.21	1.51	0.0238	0.9999	TRPV4	transient receptor potential cation channel, subfamily V, member 4	Multiple_Complex
TC0600007518.hg.1	8.91	8.31	1.51	0.028	0.9999	HLA-L	major histocompatibility complex, class I, L (pseudogene)	Multiple_Complex
TC0X00010642.hg.1	8.23	7.63	1.51	0.0282	0.9999	NKRF	NFKB repressing factor	Multiple_Complex
TC0700012444.hg.1	6.47	5.88	1.51	0.034	0.9999	CADPS2	Ca++-dependent secretion activator 2	Multiple_Complex									0.00275756	0.999981
TC1500009921.hg.1	10.14	9.54	1.51	0.041	0.9999	UACA	uveal autoantigen with coiled-coil domains and ankyrin repeats	Multiple_Complex
TC1500010744.hg.1	7.84	7.24	1.51	0.0429	0.9999	GCOM1; MYZAP; POLR2M	GRINL1A complex locus 1; myocardial zonula adherens protein; polymerase (RNA) II (DNA directed) polypeptide M	Multiple_Complex			0.00399837	0.92199	0.034935	0.982374	0.0114597	0.999995
TC1700011910.hg.1	9.16	8.57	1.5	0.0032	0.9999	CYTH1	cytohesin 1	Multiple_Complex					0.0425958	0.982374
TC0X00008881.hg.1	6.29	5.7	1.5	0.0174	0.9999	SPRY3	sprouty RTK signaling antagonist 3	Coding
TC0Y00006855.hg.1	6.29	5.7	1.5	0.0174	0.9999	SPRY3	Homo sapiens sprouty RTK signaling antagonist 3 (SPRY3), transcript variant 1, mRNA.; sprouty homolog 3 (Drosophila) [Source:HGNC Symbol;Acc:HGNC:11271]; Homo sapiens sprouty homolog 3 (Drosophila), mRNA (cDNA clone MGC:97072 IMAGE:7262284), complete cds.; Homo sapiens sprouty homolog 3 (Drosophila), mRNA (cDNA clone MGC:103904 IMAGE:30915293), complete cds.; Homo sapiens sprouty homolog 3 (Droso…	Coding
TC1300008018.hg.1	8.4	7.82	1.5	0.0207	0.9999	RP11-291I6.2	novel transcript sense intronic to COL4A2	NonCoding
TC0100017748.hg.1	6.31	5.73	1.5	0.0223	0.9999	SIPA1L2	signal-induced proliferation-associated 1 like 2	Multiple_Complex			0.0291007	0.93194
TC1700012215.hg.1	9.11	8.52	1.5	0.0262	0.9999	KSR1	kinase suppressor of ras 1	Multiple_Complex
TC1400006475.hg.1	5.39	4.8	1.5	0.0285	0.9999	RP11-597A11.11	novel transcript	Multiple_Complex
TC0700012780.hg.1	10.55	9.96	1.5	0.0288	0.9999	HIPK2	homeodomain interacting protein kinase 2	Multiple_Complex
TC0600012132.hg.1	9.01	8.42	1.5	0.0393	0.9999	RAB23	RAB23, member RAS oncogene family	Multiple_Complex			0.00686533	0.92199	0.00676262	0.982374	0.0167848	0.999995
TC0700009222.hg.1	6.85	6.27	1.5	0.0408	0.9999	LRGUK	leucine-rich repeats and guanylate kinase domain containing	Multiple_Complex
TC0300012688.hg.1	7.27	6.69	1.5	0.05	0.9999	GAPDHP47	glyceraldehyde 3 phosphate dehydrogenase pseudogene 47 [Source:HGNC Symbol;Acc:HGNC:37803]	Multiple_Complex
TC1000011865.hg.1	6.78	6.2	1.49	0.0004	0.9554	RP11-57H14.2	putative novel transcript	NonCoding
TC0100007574.hg.1	8.72	8.15	1.49	0.0073	0.9999	EPB41	erythrocyte membrane protein band 4.1	Multiple_Complex
TC1600011315.hg.1	11.28	10.7	1.49	0.0102	0.9999	FAM234A; ARHGDIG	family with sequence similarity 234, member A; Rho GDP dissociation inhibitor (GDI) gamma	Multiple_Complex
TC0900008828.hg.1	12.09	11.51	1.49	0.0175	0.9999	RP11-228B15.4	novel transcript	NonCoding
TC1700012458.hg.1	6.05	5.47	1.49	0.0223	0.9999	CEP112	centrosomal protein 112kDa	Multiple_Complex
TC0200012562.hg.1	15.59	15.01	1.49	0.0267	0.9999	MIR8485	microRNA 8485	Precursor_microRNA
TC1100012351.hg.1	5.11	4.53	1.49	0.0389	0.9999	MIR4301	microRNA 4301	Precursor_microRNA
TC1400008280.hg.1	6.31	5.73	1.49	0.0433	0.9999	MIR376A2	microRNA 376a-2	Multiple_Complex			0.0340716	0.93194
TC1300008215.hg.1	4.06	3.48	1.49	0.0469	0.9999	ANKRD26P3	ankyrin repeat domain 26 pseudogene 3	Multiple_Complex
TC0X00007254.hg.1	5.44	4.87	1.48	0.0096	0.9999	RNU6-935P	RNA, U6 small nuclear 935, pseudogene [Source:HGNC Symbol;Acc:HGNC:47898]	Small_RNA
TC0300013970.hg.1	6.8	6.24	1.48	0.0187	0.9999	PFKFB4; MIR6823	6-phosphofructo-2-kinase/fructose-2,6-biphosphatase 4; microRNA 6823	Multiple_Complex
TC1500006444.hg.1	12.48	11.92	1.48	0.019	0.9999	BMS1P15	BMS1, ribosome biogenesis factor pseudogene 15 [Source:HGNC Symbol;Acc:HGNC:49160]	Multiple_Complex
TC0200015273.hg.1	4.36	3.8	1.48	0.019	0.9999	AC013401.2	novel transcript	NonCoding
TC1000008056.hg.1	10.3	9.74	1.48	0.022	0.9999	VCL	vinculin	Multiple_Complex
TC1500009806.hg.1	9.33	8.76	1.48	0.0277	0.9999	snoU13	Small nucleolar RNA U13 [Source:RFAM;Acc:RF01210]	Small_RNA
TC0500010647.hg.1	6.84	6.28	1.48	0.0321	0.9999	RPL29P12	ribosomal protein L29 pseudogene 12 [Source:HGNC Symbol;Acc:HGNC:36608]	Multiple_Complex
TC1000009921.hg.1	7.12	6.56	1.48	0.0352	0.9999	RP11-124N14.3	novel transcript	NonCoding			0.0182276	0.92199
TC0100018561.hg.1	5.79	5.22	1.48	0.0433	0.9999	RP11-378J18.8	novel transcript, antisense to MIA3	NonCoding
TC1200009196.hg.1	5.64	5.08	1.47	0.0016	0.9952	MLXIP	MLX interacting protein	Multiple_Complex
TC0400011313.hg.1	8.92	8.37	1.47	0.0048	0.9999	SNCA	synuclein alpha	Multiple_Complex
TC1700012371.hg.1	6.15	5.6	1.47	0.0056	0.9999	ZNF286B; FOXO3B	zinc finger protein 286B; forkhead box O3B pseudogene	Multiple_Complex
TC0600011037.hg.1	5.94	5.38	1.47	0.0065	0.9999	PRL	prolactin	Multiple_Complex
TC0200015204.hg.1	6.52	5.96	1.47	0.0086	0.9999	COL5A2	collagen, type V, alpha 2	Multiple_Complex
TC1500007554.hg.1	10.15	9.6	1.47	0.0101	0.9999	ZNF609	zinc finger protein 609	Multiple_Complex
TC1000007024.hg.1	9.07	8.52	1.47	0.0126	0.9999	KIAA1217	KIAA1217	Multiple_Complex					0.036285	0.982374
TC0200016412.hg.1	5.54	4.98	1.47	0.0196	0.9999	MFSD2B	major facilitator superfamily domain containing 2B	Multiple_Complex
TC1900008544.hg.1	8.23	7.67	1.47	0.0199	0.9999	RCN3	reticulocalbin 3, EF-hand calcium binding domain	Multiple_Complex			0.0485397	0.934958
TC1400008256.hg.1	7.74	7.18	1.47	0.029	0.9999	SNORD114-7	small nucleolar RNA, C/D box 114-7	Multiple_Complex
TC1900008770.hg.1	9.6	9.04	1.47	0.0315	0.9999	MIR515-1; MIR515-2	microRNA 515-1; microRNA 515-2	Precursor_microRNA
TC1900008773.hg.1	9.6	9.04	1.47	0.0315	0.9999	MIR515-1; MIR515-2	Homo sapiens microRNA 515-1 (MIR515-1), microRNA.; Homo sapiens microRNA 515-2 (MIR515-2), microRNA.; microRNA 515-2 [Source:HGNC Symbol;Acc:HGNC:32097]	Precursor_microRNA
TC1200008852.hg.1	4.79	4.23	1.47	0.0457	0.9999	RP11-481J8.3	novel transcript	Unassigned
TC0100008618.hg.1	7.06	6.5	1.47	0.0466	0.9999	AK4	adenylate kinase 4	Multiple_Complex
TC0100017654.hg.1	13.58	13.03	1.47	0.0489	0.9999	MIR4454	Homo sapiens microRNA 4454 (MIR4454), microRNA.	Precursor_microRNA
TC1200008791.hg.1	4.99	4.45	1.46	0.0003	0.9288	RNA5SP372	5S ribosomal pseudogene 372 [Source:HGNC Symbol;Acc:HGNC:43272]	Ribosomal
TC0900010968.hg.1	7.2	6.65	1.46	0.0092	0.9999	TRIM14	tripartite motif containing 14	Multiple_Complex
TC0800011412.hg.1	4.61	4.06	1.46	0.0172	0.9999	RP11-642D21.2	putative novel transcript	NonCoding									0.00224023	0.999981
TC0X00008001.hg.1	11.25	10.71	1.46	0.0179	0.9999	WBP5	WW domain binding protein 5	Coding
TC1400008282.hg.1	6.55	6	1.46	0.0188	0.9999	MIR376B	microRNA 376b	Multiple_Complex			0.00265509	0.92199	0.0228246	0.982374	0.00813551	0.999995
TC1400008261.hg.1	7.03	6.48	1.46	0.0219	0.9999	SNORD113	Small nucleolar RNA SNORD113/SNORD114 family [Source:RFAM;Acc:RF00181]	Small_RNA
TC1400008235.hg.1	4.76	4.22	1.46	0.0238	0.9999	MIR337	microRNA 337	Multiple_Complex
TC1900008286.hg.1	7.99	7.45	1.46	0.025	0.9999	BCAM	basal cell adhesion molecule (Lutheran blood group)	Multiple_Complex
TC2200009336.hg.1	5.68	5.14	1.46	0.0265	0.9999	NIPSNAP1	nipsnap homolog 1 (C. elegans)	Multiple_Complex
TC1700008067.hg.1	6	5.45	1.46	0.0321	0.9999	RP11-798G7.8	novel transcript	NonCoding									0.0267051	0.999981
TC1700011088.hg.1	7.4	6.86	1.46	0.039	0.9999	COL1A1	collagen, type I, alpha 1	Multiple_Complex			0.0147888	0.92199			0.0372427	0.999995
TC1800007066.hg.1	8.54	7.99	1.46	0.0412	0.9999	MAPRE2	microtubule-associated protein, RP/EB family, member 2	Multiple_Complex			0.0216366	0.93003
TC0300006935.hg.1	4.85	4.31	1.46	0.0426	0.9999	RNA5SP127	5S ribosomal pseudogene 127 [Source:HGNC Symbol;Acc:HGNC:43027]	Ribosomal
TC0300009119.hg.1	10.21	9.66	1.46	0.0466	0.9999	AGTR1	angiotensin II receptor, type 1	Multiple_Complex			0.0170329	0.92199	0.0448898	0.982374
TC2100006785.hg.1	7.46	6.93	1.45	0.003	0.9999	RNGTTP1	RNA guanylyltransferase and 5'-phosphatase pseudogene 1 [Source:HGNC Symbol;Acc:HGNC:39652]	Multiple_Complex
TC0500007159.hg.1	6.14	5.6	1.45	0.0126	0.9999	CTD-2353F22.2	TEC	Unassigned
TC0700006488.hg.1	5.69	5.15	1.45	0.0148	0.9999	GPER1	G protein-coupled estrogen receptor 1	Coding
TC1600010859.hg.1	7.43	6.9	1.45	0.0162	0.9999	MLKL	mixed lineage kinase domain-like	Multiple_Complex					0.0258028	0.982374
TC1500009505.hg.1	8.76	8.22	1.45	0.0182	0.9999	PRTG	protogenin	Multiple_Complex
TC0100006881.hg.1	8.91	8.37	1.45	0.0195	0.9999	TNFRSF1B; MIR4632; MIR7846	tumor necrosis factor receptor superfamily, member 1B; microRNA 4632; microRNA 7846	Multiple_Complex			0.00862622	0.92199	0.0226508	0.982374	0.0278037	0.999995
TC1500007040.hg.1	5.35	4.81	1.45	0.0233	0.9999	CTD-2036P10.6	novel transcript, antisense to CDAN1	NonCoding
TC0300012048.hg.1	10.21	9.68	1.45	0.0335	0.9999	ZBTB20; MIR568	zinc finger and BTB domain containing 20; microRNA 568	Multiple_Complex
TC1100011914.hg.1	6.49	5.96	1.45	0.034	0.9999	TRIM64B	tripartite motif containing 64B	Multiple_Complex
TC1100007400.hg.1	7.27	6.74	1.45	0.0354	0.9999	TSPAN18	tetraspanin 18	Multiple_Complex			0.0104087	0.92199	0.0424772	0.982374	0.0322792	0.999995
TC0200009659.hg.1	6.24	5.71	1.45	0.0384	0.9999	FABP5P10	fatty acid binding protein 5 pseudogene 10 [Source:HGNC Symbol;Acc:HGNC:31066]	Pseudogene			0.0157036	0.92199			0.0435808	0.999995
TC0300006691.hg.1	6.33	5.8	1.45	0.0398	0.9999	FGD5	FYVE, RhoGEF and PH domain containing 5	Multiple_Complex			0.0103034	0.92199	0.0232592	0.982374	0.0323959	0.999995
TC0100007303.hg.1	8.66	8.12	1.45	0.045	0.9999	KDM1A; MIR3115	lysine (K)-specific demethylase 1A; microRNA 3115	Multiple_Complex
TC0700011556.hg.1	6.29	5.76	1.45	0.0492	0.9999	HIP1	huntingtin interacting protein 1	Multiple_Complex
TC0500009645.hg.1	6.1	5.57	1.44	0.0057	0.9999	SUDS3P1	SDS3 homolog, SIN3A corepressor complex component pseudogene 1 [Source:HGNC Symbol;Acc:HGNC:44000]	Pseudogene
TC1700009877.hg.1	6.93	6.41	1.44	0.0071	0.9999	ZSWIM7	zinc finger, SWIM-type containing 7	Multiple_Complex			0.00406046	0.92199	0.0159887	0.982374	0.0137933	0.999995
TC0300012164.hg.1	7	6.47	1.44	0.011	0.9999	POLQ	polymerase (DNA directed), theta	Multiple_Complex
TC1100012520.hg.1	5.91	5.38	1.44	0.0112	0.9999	MCAM; MIR6756	melanoma cell adhesion molecule; microRNA 6756	Multiple_Complex
TC1000008646.hg.1	6.32	5.8	1.44	0.0165	0.9999	OLMALINC	oligodendrocyte maturation-associated long intergenic non-coding RNA	NonCoding
TSUnmapped00000392.hg.1	5.84	5.31	1.44	0.0232	0.9999	FCGBP	Fc fragment of IgG binding protein	Coding			0.0483291	0.934958	0.0456441	0.982374
TC0100008549.hg.1	9.52	8.99	1.44	0.0263	0.9999	L1TD1	LINE-1 type transposase domain containing 1	Multiple_Complex
TC1300007236.hg.1	8.81	8.29	1.44	0.0325	0.9999	FABP5P2	fatty acid binding protein 5 pseudogene 2 [Source:HGNC Symbol;Acc:HGNC:31060]	Pseudogene			0.017299	0.92199	0.0353505	0.982374
TC1200006643.hg.1	9.92	9.4	1.44	0.0339	0.9999	PTMS	parathymosin	Multiple_Complex
TC1500010856.hg.1	5.86	5.33	1.44	0.0363	0.9999	EPB42	erythrocyte membrane protein band 4.2	NonCoding
TC0200016626.hg.1	8.28	7.75	1.44	0.0381	0.9999	MBOAT2	membrane bound O-acyltransferase domain containing 2	Multiple_Complex
TC1900011844.hg.1	6.14	5.62	1.44	0.0419	0.9999	MFSD12	major facilitator superfamily domain containing 12	Multiple_Complex
TC0700013458.hg.1	9.41	8.9	1.43	0.0076	0.9999	HILPDA	hypoxia inducible lipid droplet-associated	Multiple_Complex
TSUnmapped00000306.hg.1	4.98	4.47	1.43	0.0143	0.9999	ZKSCAN7	zinc finger with KRAB and SCAN domains 7	Coding
TC0200007297.hg.1	7.38	6.87	1.43	0.0183	0.9999	GEMIN6	gem nuclear organelle associated protein 6	Multiple_Complex
TC1000007112.hg.1	7.13	6.62	1.43	0.0229	0.9999	RPL36AP55	ribosomal protein L36a pseudogene 55 [Source:HGNC Symbol;Acc:HGNC:44939]	Multiple_Complex
TC0500007154.hg.1	9.64	9.12	1.43	0.0285	0.9999	SLC1A3	solute carrier family 1 (glial high affinity glutamate transporter), member 3	Multiple_Complex
TC1100007546.hg.1	5.13	4.63	1.42	0.0038	0.9999	CBX3P8	chromobox 3 pseudogene 8 [Source:HGNC Symbol;Acc:HGNC:42880]	Multiple_Complex									0.0283472	0.999981
TC1700010886.hg.1	8.3	7.79	1.42	0.0049	0.9999	RNA5SP443	5S ribosomal pseudogene 443 [Source:HGNC Symbol;Acc:HGNC:43343]	Ribosomal
TC1000007153.hg.1	6.24	5.73	1.42	0.0154	0.9999	SNORD115	Small nucleolar RNA SNORD115 [Source:RFAM;Acc:RF00105]	Small_RNA
TC0X00009507.hg.1	7.19	6.68	1.42	0.0175	0.9999	CXorf36	chromosome X open reading frame 36	Multiple_Complex			0.00538787	0.92199	0.00967914	0.982374	0.0166318	0.999995
TC0400012015.hg.1	6.39	5.88	1.42	0.0205	0.9999	GYPE	glycophorin E (MNS blood group)	Multiple_Complex
TC1700008511.hg.1	8.5	7.99	1.42	0.0234	0.9999	TBX2	T-box 2	Multiple_Complex			0.0187181	0.92199	0.0180078	0.982374	0.0440632	0.999995
TC0800007680.hg.1	8.21	7.71	1.42	0.0238	0.9999	RNA5SP265	5S ribosomal pseudogene 265 [Source:HGNC Symbol;Acc:HGNC:43165]	Ribosomal
TC1400010571.hg.1	5.18	4.67	1.42	0.0272	0.9999	TRAC; TRAV6; TRAV13-1; TRAV8-4; TRAV13-2; TRAV9-2; TRAV12-3; TRAV16; TRAV17; TRAV20; TRAV22; TRDV1; TRAV26-1; TRAV8-7; TRAV27; TRAV29DV5; TRAV35; TRAV38-2DV8; TRDV2; TRDJ1; TRDC; TRAJ58; TRAJ57; TRAJ54; TRAJ53; TRAJ52; TRAJ49; TRAJ48; TRAJ46; TRAJ44; TRAJ43; TRAJ42; TRAJ40; TRAJ39; TRAJ34; TRAJ32; TRAJ31; TRAJ29; TRAJ28; TRAJ27; TRAJ26; TRAJ24; TRAJ21; TRAJ20; TRAJ18; TRAJ12; TRAJ11; TRAJ6; TRAJ4…	T-cell receptor alpha constant; T cell receptor alpha variable 6; T cell receptor alpha variable 13-1; T cell receptor alpha variable 8-4; T cell receptor alpha variable 13-2; T cell receptor alpha variable 9-2; T cell receptor alpha variable 12-3; T cell receptor alpha variable 16; T cell receptor alpha variable 17; T cell receptor alpha variable 20; T cell receptor alpha variable 22; T cell rec…	Multiple_Complex
TC0900009557.hg.1	7.71	7.2	1.42	0.0287	0.9999	MPDZ	multiple PDZ domain protein	Multiple_Complex
TC1600009543.hg.1	5.77	5.26	1.42	0.0292	0.9999	RPL17P40	ribosomal protein L17 pseudogene 40	Multiple_Complex
TC1900006645.hg.1	9.64	9.13	1.42	0.0342	0.9999	HMG20B	high mobility group 20B	Multiple_Complex
TC1000010022.hg.1	11.26	10.75	1.42	0.0364	0.9999	PIP4K2A	phosphatidylinositol-5-phosphate 4-kinase, type II, alpha	Multiple_Complex
TC0900006727.hg.1	4.94	4.43	1.42	0.0406	0.9999	RP11-183I6.2	putative novel transcript	NonCoding
TC1900008970.hg.1	4.87	4.37	1.42	0.0432	0.9999	AC007228.5	novel transcript	NonCoding
TC0600008120.hg.1	8.81	8.31	1.42	0.046	0.9999	TMEM63B	transmembrane protein 63B	Multiple_Complex
TC0X00007310.hg.1	8.63	8.13	1.42	0.0497	0.9999	TSPYL2	TSPY-like 2	Multiple_Complex
TC1500008723.hg.1	6.36	5.87	1.41	0.002	0.9999	RP11-73C9.1; MKRN3-AS1	MKRN3 antisense RNA 1; MKRN3 antisense RNA 1 [Source:HGNC Symbol;Acc:HGNC:12910]	NonCoding
TC1100008874.hg.1	5.86	5.37	1.41	0.0039	0.9999	RN7SKP53	RNA, 7SK small nuclear pseudogene 53 [Source:HGNC Symbol;Acc:HGNC:45777]	NonCoding
TC0600013919.hg.1	5.6	5.1	1.41	0.0136	0.9999	RP11-568A7.3	putative novel transcript	NonCoding
TC1800006706.hg.1	5.83	5.34	1.41	0.0154	0.9999	GNAL	guanine nucleotide binding protein (G protein), alpha activating activity polypeptide, olfactory type	Multiple_Complex
TC2200009308.hg.1	4.75	4.26	1.41	0.0183	0.9999	VWFP1	von Willebrand factor pseudogene 1	Multiple_Complex
TC1400008271.hg.1	7.57	7.08	1.41	0.0251	0.9999	MIR758	microRNA 758	Precursor_microRNA
TC0300014049.hg.1	8.42	7.92	1.41	0.0266	0.9999	ACAD11	acyl-CoA dehydrogenase family, member 11	Multiple_Complex
TC0700013043.hg.1	6.3	5.81	1.41	0.0273	0.9999	GIMAP6	GTPase, IMAP family member 6	Multiple_Complex
TC0400012814.hg.1	5.25	4.76	1.41	0.0292	0.9999	CXCL6	chemokine (C-X-C motif) ligand 6	Multiple_Complex
TC1100009808.hg.1	8.26	7.77	1.41	0.0375	0.9999	KCNQ1OT1	KCNQ1 opposite strand/antisense transcript 1 (non-protein coding)	NonCoding
TC0900010796.hg.1	6.28	5.78	1.41	0.0429	0.9999	OMD	osteomodulin	Coding
TC0800007539.hg.1	6.27	5.78	1.4	0.0064	0.9999	RP11-697N18.4	novel transcript, sense intronic to KIAA0146	NonCoding			0.0333942	0.93194	0.0317907	0.982374
TC0900008150.hg.1	6.96	6.48	1.4	0.0072	0.9999	TMOD1	tropomodulin 1	Multiple_Complex
TC1200007488.hg.1	5.08	4.59	1.4	0.0095	0.9999	RP5-1057I20.5	novel transcript, antisense to HDAC7	NonCoding			0.0357163	0.93194	0.0392597	0.982374
TC0200016587.hg.1	6.46	5.98	1.4	0.0122	0.9999	PLCL1	phospholipase C-like 1	Multiple_Complex
TC1600010674.hg.1	4.41	3.92	1.4	0.013	0.9999	RP11-67A1.4	novel transcript	Unassigned
TSUnmapped00000703.hg.1	7.42	6.94	1.4	0.0135	0.9999	FMN1	formin 1	NonCoding
TC1200010485.hg.1	6.72	6.23	1.4	0.0145	0.9999	RP11-46I1.1	novel transcript antisense to TMEM117	NonCoding
TC1500008470.hg.1	7.16	6.67	1.4	0.0175	0.9999	ARRDC4	arrestin domain containing 4	Coding			0.0142852	0.92199	0.0169849	0.982374	0.0373574	0.999995	0.0111762	0.999981
TC2200008714.hg.1	5.28	4.8	1.4	0.0187	0.9999	RP3-508I15.20	novel transcript, sense intronic to SUN2	NonCoding
TC1200008750.hg.1	5.4	4.92	1.4	0.0213	0.9999	LOC101929162; RP11-864J10.4	uncharacterized LOC101929162; novel transcript, antisense to PRDM4	NonCoding
TC1600007985.hg.1	6.79	6.3	1.4	0.0232	0.9999	CETP	cholesteryl ester transfer protein, plasma	Multiple_Complex
TC1300006645.hg.1	6.02	5.54	1.4	0.0257	0.9999	RN7SL741P; AL138815.1	RNA, 7SL, cytoplasmic 741, pseudogene [Source:HGNC Symbol;Acc:HGNC:46757]	Multiple_Complex
TC0400008540.hg.1	9.09	8.6	1.4	0.0276	0.9999	CEP170P1	centrosomal protein 170kDa pseudogene 1	Multiple_Complex
TC0400011729.hg.1	5.31	4.82	1.4	0.0285	0.9999	SETP12	SET pseudogene 12 [Source:HGNC Symbol;Acc:HGNC:42931]	Multiple_Complex
TC1000010265.hg.1	17.14	16.66	1.4	0.0308	0.9999	ITGB1	integrin beta 1	Multiple_Complex
TC0400011329.hg.1	4.47	3.99	1.4	0.0321	0.9999	RP11-562F9.3	tec	NonCoding
TC0300006925.hg.1	11.65	11.16	1.4	0.0328	0.9999	TGFBR2	transforming growth factor beta receptor II	Multiple_Complex			0.0308464	0.93194	0.0151181	0.982374	0.0458571	0.999995
TC1200008922.hg.1	5.87	5.38	1.4	0.0364	0.9999	IMMP1LP2	inner mitochondrial membrane peptidase subunit 1 pseudogene 2 [Source:HGNC Symbol;Acc:HGNC:51132]	Multiple_Complex
TC0600014370.hg.1	5.79	5.3	1.4	0.0408	0.9999	RPS6KA2	ribosomal protein S6 kinase, 90kDa, polypeptide 2	Multiple_Complex					0.0440136	0.982374
TC1700010425.hg.1	7.92	7.44	1.4	0.0466	0.9999	SLFN12	schlafen family member 12	Multiple_Complex			0.0448845	0.934958
TC0900012179.hg.1	9.61	9.12	1.4	0.0476	0.9999	SPTAN1	spectrin, alpha, non-erythrocytic 1	Multiple_Complex
TC0400011749.hg.1	7.11	6.64	1.39	0.0031	0.9999	BBS7	Bardet-Biedl syndrome 7	Multiple_Complex
TC1700010820.hg.1	5.24	4.76	1.39	0.004	0.9999	SLC4A1	solute carrier family 4 (anion exchanger), member 1 (Diego blood group)	Multiple_Complex
TC0700008745.hg.1	9.12	8.64	1.39	0.0049	0.9999	PRKAR2B	protein kinase, cAMP-dependent, regulatory, type II, beta	Multiple_Complex									0.0462147	0.999981
TC1700012243.hg.1	9.35	8.87	1.39	0.0056	0.9999	TBC1D3E	TBC1 domain family, member 3E	Coding
TC1700007523.hg.1	4.08	3.61	1.39	0.0071	0.9999	RP11-466A19.3	novel transcript, antisense MYO1D	NonCoding
TC0900008243.hg.1	6.28	5.8	1.39	0.0107	0.9999	PLPPR1	phospholipid phosphatase related 1	Multiple_Complex
TC0100012788.hg.1	11.54	11.06	1.39	0.0231	0.9999	GPR157	G protein-coupled receptor 157	Multiple_Complex
TC1700009982.hg.1	11.12	10.64	1.39	0.0314	0.9999	USP32P2; FAM106A; CCDC144B	ubiquitin specific peptidase 32 pseudogene 2; family with sequence similarity 106, member A; coiled-coil domain containing 144B (pseudogene)	Multiple_Complex
TC0300013068.hg.1	7.29	6.81	1.39	0.0384	0.9999	MECOM	MDS1 and EVI1 complex locus	Multiple_Complex
TC0500009058.hg.1	5.84	5.37	1.39	0.0453	0.9999	AFAP1L1	actin filament associated protein 1-like 1	Multiple_Complex
TSUnmapped00000529.hg.1	8.31	7.84	1.38	0.0037	0.9999	FMN1	formin 1	Coding
TC2200008520.hg.1	5.8	5.34	1.38	0.0047	0.9999	RNA5SP497	RNA, 5S ribosomal pseudogene 497 [Source:HGNC Symbol;Acc:HGNC:43397]	Ribosomal
TC0X00010167.hg.1	4.82	4.36	1.38	0.0051	0.9999	HK2P1	hexokinase 2 pseudogene 1 [Source:HGNC Symbol;Acc:HGNC:4924]	Pseudogene
TC0100013194.hg.1	9.77	9.31	1.38	0.0097	0.9999	EIF4G3	eukaryotic translation initiation factor 4 gamma, 3	Multiple_Complex
TC1500009285.hg.1	5.38	4.92	1.38	0.0121	0.9999	CTD-2651B20.6	novel transcript	NonCoding
TC1700011231.hg.1	6.14	5.67	1.38	0.0164	0.9999	RP11-60A24.3	novel transcript	NonCoding
TC2100008320.hg.1	5.14	4.68	1.38	0.0239	0.9999	MYL6P1	myosin light chain 6 pseudogene 1 [Source:HGNC Symbol;Acc:HGNC:7588]	Multiple_Complex
TC0200010489.hg.1	12.01	11.54	1.38	0.0373	0.9999	BMPR2	bone morphogenetic protein receptor type II	Multiple_Complex
TC0100014991.hg.1	4.35	3.89	1.38	0.0381	0.9999	KATNBL1P2	katanin p80 subunit B-like 1 pseudogene 2 [Source:HGNC Symbol;Acc:HGNC:49052]	Multiple_Complex
TC0100012849.hg.1	7.28	6.82	1.38	0.0412	0.9999	CASZ1	castor zinc finger 1	Multiple_Complex
TC0200012919.hg.1	4.56	4.1	1.38	0.0422	0.9999	AC010987.5; TCONS_00004809	Jeck2013 ANTISENSE, downstream_end, ncRNA, OVEXON, upstream_start best transcript TCONS_00004809; putative novel transcript	NonCoding
TC0100011316.hg.1	6.62	6.16	1.38	0.0478	0.9999	NFASC	neurofascin	Multiple_Complex
TC0700007129.hg.1	7.55	7.1	1.37	0.0051	0.9999	DPY19L1P2	DPY19L1 pseudogene 2	Multiple_Complex
TC0800009891.hg.1	7.95	7.49	1.37	0.007	0.9999	STC1	stanniocalcin 1	Multiple_Complex									0.0155154	0.999981
TC1600006986.hg.1	6.37	5.91	1.37	0.0136	0.9999	MIR193B	microRNA 193b	Precursor_microRNA									0.0347534	0.999981
TC0500011909.hg.1	5.12	4.67	1.37	0.0173	0.9999	RP11-395P13.4	novel transcript	NonCoding									0.0153796	0.999981
TC1300007312.hg.1	6.44	5.99	1.37	0.0179	0.9999	PCDH17	protocadherin 17	Coding
TSUnmapped00000106.hg.1	8.17	7.72	1.37	0.0188	0.9999	LRP6	LDL receptor related protein 6	NonCoding
TC0X00009596.hg.1	4.51	4.06	1.37	0.0207	0.9999	RNU6-707P	RNA, U6 small nuclear 707, pseudogene [Source:HGNC Symbol;Acc:HGNC:47670]	Multiple_Complex
TC1900009199.hg.1	5.98	5.53	1.37	0.0209	0.9999	LLNLR-304A6.1	TEC	Unassigned
TC1400009649.hg.1	10.16	9.7	1.37	0.0244	0.9999	NUMB	numb homolog (Drosophila)	Multiple_Complex
TC0600012126.hg.1	6.01	5.56	1.37	0.0255	0.9999	OSTCP6	oligosaccharyltransferase complex subunit pseudogene 6 [Source:HGNC Symbol;Acc:HGNC:42868]	Multiple_Complex
TC0700013427.hg.1	9.41	8.95	1.37	0.0274	0.9999	STAG3L5P-PVRIG2P-PILRB	STAG3L5P-PVRIG2P-PILRB readthrough	NonCoding
TC0X00009755.hg.1	5.82	5.37	1.37	0.0357	0.9999	IQSEC2	IQ motif and Sec7 domain 2	Multiple_Complex									0.0135393	0.999981
TC0700011139.hg.1	6.22	5.77	1.37	0.0406	0.9999	VOPP1	vesicular, overexpressed in cancer, prosurvival protein 1	Multiple_Complex
TC0500010992.hg.1	6.58	6.13	1.37	0.0442	0.9999	CTC-498J12.3	novel transcript	NonCoding
TC1700008821.hg.1	6.53	6.09	1.36	0.016	0.9999	RP11-661C3.2	novel transcript, sense intronic to C17orf80	NonCoding
TC1900008287.hg.1	7.93	7.48	1.36	0.0244	0.9999	PVRL2	poliovirus receptor-related 2 (herpesvirus entry mediator B)	Multiple_Complex									0.0242252	0.999981
TC2000007925.hg.1	5.03	4.58	1.36	0.0263	0.9999	TUBB1	tubulin, beta 1 class VI	Coding					0.0144648	0.982374	0.0415724	0.999995
TC0100017849.hg.1	8.2	7.76	1.36	0.0268	0.9999	ERO1B	endoplasmic reticulum oxidoreductase beta	Multiple_Complex					0.00598952	0.982374	0.00301419	0.999995
TC1300008179.hg.1	10.49	10.05	1.36	0.0288	0.9999	UPF3A	UPF3 regulator of nonsense transcripts homolog A (yeast)	Multiple_Complex
TC1300009270.hg.1	5.83	5.39	1.36	0.0384	0.9999	CTAGE11P	CTAGE family, member 11, pseudogene	Multiple_Complex
TC0500011495.hg.1	7.12	6.68	1.35	0.0067	0.9999	SPATA9	spermatogenesis associated 9	Multiple_Complex
TC0100011436.hg.1	4.24	3.81	1.35	0.0117	0.9999	RP11-459K23.2	novel transcript	NonCoding
TC0Y00007165.hg.1	4.36	3.93	1.35	0.0123	0.9999	ZNF886P	zinc finger protein 886, pseudogene [Source:HGNC Symbol;Acc:HGNC:38420]	Multiple_Complex									0.00841711	0.999981
TC0700012797.hg.1	7.59	7.16	1.35	0.0157	0.9999	PARP12	poly(ADP-ribose) polymerase family member 12	Multiple_Complex
TC1800009096.hg.1	4.2	3.77	1.35	0.0175	0.9999	ARL2BPP1	ADP-ribosylation factor like GTPase 2 binding protein pseudogene 1	Pseudogene
TC1700010515.hg.1	9.16	8.73	1.35	0.019	0.9999	TBC1D3	TBC1 domain family, member 3	Coding
TC0800012344.hg.1	7.2	6.77	1.35	0.0238	0.9999	ZFPM2	zinc finger protein, FOG family member 2	Multiple_Complex			0.0181565	0.92199	0.00815073	0.982374	0.0258939	0.999995
TC0600007955.hg.1	6.24	5.8	1.35	0.0239	0.9999	E2F4P1	E2F transcription factor 4, p107/p130-binding pseudogene 1 [Source:HGNC Symbol;Acc:HGNC:38684]	Multiple_Complex
TC1700009745.hg.1	5.41	4.98	1.35	0.0288	0.9999	MYH2	myosin, heavy chain 2, skeletal muscle, adult	Multiple_Complex
TC0700009810.hg.1	8.18	7.74	1.35	0.0292	0.9999	AC008060.7	novel transcript	NonCoding
TSUnmapped00000626.hg.1	7.86	7.42	1.35	0.0357	0.9999	FMN1	formin 1	Coding
TC2200009028.hg.1	7.21	6.77	1.35	0.0361	0.9999	CERK	ceramide kinase	Multiple_Complex
TC0900007299.hg.1	6.36	5.93	1.35	0.0397	0.9999	ADGRF5P2	adhesion G protein-coupled receptor F5 pseudogene 2 [Source:HGNC Symbol;Acc:HGNC:32921]	Multiple_Complex
TC1500007691.hg.1	10.21	9.78	1.35	0.0412	0.9999	GLCE	glucuronic acid epimerase	Multiple_Complex
TC0200011060.hg.1	4.72	4.28	1.35	0.0446	0.9999	MIR4777	microRNA 4777	Precursor_microRNA
TC1200009252.hg.1	6.39	5.95	1.35	0.0485	0.9999	TCTN2	tectonic family member 2	Multiple_Complex
TC1800006469.hg.1	6.26	5.84	1.34	0.0049	0.9999	RP11-476K15.1	novel transcript	NonCoding
TC0600013538.hg.1	5.62	5.2	1.34	0.0105	0.9999	RAET1K	retinoic acid early transcript 1K pseudogene	Multiple_Complex
TC1200009423.hg.1	5.83	5.41	1.34	0.0116	0.9999	RP11-243M5.2; RP11-243M5.1	novel transcript	NonCoding
TC1100006618.hg.1	5.71	5.28	1.34	0.0164	0.9999	RP5-1173A5.1	novel transcript	NonCoding
TC1200006661.hg.1	4.63	4.21	1.34	0.0168	0.9999	MIR141	microRNA 141	Multiple_Complex
TSUnmapped00000222.hg.1	7.93	7.5	1.34	0.0186	0.9999	ZNF780A	zinc finger protein 780A	Coding									0.00804461	0.999981
TC1000010363.hg.1	6.3	5.88	1.34	0.023	0.9999	ZNF33BP1	zinc finger protein 33B pseudogene 1	Multiple_Complex
TC1200007419.hg.1	8.01	7.59	1.34	0.0244	0.9999	RP11-139E19.3	novel transcript, sense intronic to ANO6	NonCoding
TC0700010575.hg.1	5.13	4.71	1.34	0.0246	0.9999	HNRNPA1P73	heterogeneous nuclear ribonucleoprotein A1 pseudogene 73 [Source:HGNC Symbol;Acc:HGNC:48803]	Pseudogene									0.000981272	0.999981
TC0800009244.hg.1	7.26	6.85	1.34	0.0353	0.9999	MROH1	maestro heat-like repeat family member 1	Multiple_Complex
TC1000011596.hg.1	10.26	9.84	1.34	0.0355	0.9999	DNMBP	dynamin binding protein	Multiple_Complex
TC0400008785.hg.1	7.32	6.9	1.34	0.0365	0.9999	NOCT	nocturnin	Multiple_Complex
TC1900009618.hg.1	7.23	6.8	1.34	0.0378	0.9999	CTD-2369P2.5	novel transcript antisense to MRPL4 and ICAM1	NonCoding
TC1600008304.hg.1	5.59	5.17	1.34	0.039	0.9999	RP11-510M2.2	novel transcript, antisense to ZNF23	NonCoding
TC0300009224.hg.1	6.87	6.44	1.34	0.0397	0.9999	P2RY1	purinergic receptor P2Y, G-protein coupled, 1	Multiple_Complex
TC0300010437.hg.1	5.23	4.81	1.34	0.0399	0.9999	PLCL2	Memczak2013 ANTISENSE, coding, INTERNAL, intronic best transcript NM_001144382	NonCoding
TC1400010390.hg.1	4.62	4.19	1.34	0.0399	0.9999	AHNAK2	AHNAK nucleoprotein 2	Multiple_Complex
TC0400012045.hg.1	3.8	3.38	1.34	0.042	0.9999	RP11-557J10.4	novel transcript	NonCoding
TC1700007630.hg.1	8.82	8.4	1.34	0.0462	0.9999	TBC1D3G	TBC1 domain family, member 3G	Coding
TC0300014075.hg.1	8.14	7.72	1.34	0.0473	0.9999	TRIM59	tripartite motif containing 59	Coding
TC1000007218.hg.1	6.21	5.79	1.33	0.0071	0.9999	Y_RNA	Y RNA [Source:RFAM;Acc:RF00019]	NonCoding
TC1700012239.hg.1	7.69	7.28	1.33	0.0096	0.9999	TBC1D3K	TBC1 domain family, member 3K	Coding
TC0100016930.hg.1	6.76	6.35	1.33	0.0101	0.9999	LMOD1	leiomodin 1 (smooth muscle)	Coding
TC0500012268.hg.1	4.19	3.77	1.33	0.0121	0.9999	CH17-140K24.7	novel transcript, antisense to PCDHB16, PCDHB9, PCDHB10 and PCDHB11	NonCoding
TC0900010933.hg.1	7.93	7.52	1.33	0.0167	0.9999	CTSV	cathepsin V	Multiple_Complex
TC0300006882.hg.1	4.29	3.87	1.33	0.0199	0.9999	RPS20P15	ribosomal protein S20 pseudogene 15 [Source:HGNC Symbol;Acc:HGNC:36340]	Multiple_Complex			0.00377177	0.92199			0.00770832	0.999995
TC0300013841.hg.1	5.7	5.29	1.33	0.02	0.9999	SLMAP	sarcolemma associated protein	Multiple_Complex
TC1900010102.hg.1	5.71	5.3	1.33	0.0218	0.9999	CTC-260E6.3	TEC	NonCoding
TC0800008348.hg.1	5.83	5.42	1.33	0.0228	0.9999	RP11-44N12.5	novel transcript	NonCoding					0.0185801	0.982374
TC0X00007871.hg.1	5.28	4.87	1.33	0.0229	0.9999	CALM1P1	calmodulin 1 (phosphorylase kinase, delta) pseudogene 1 [Source:HGNC Symbol;Acc:HGNC:1443]	Multiple_Complex					0.0438595	0.982374
TC0900008379.hg.1	7.63	7.22	1.33	0.0299	0.9999	ACTL7A	actin-like 7A	Coding
TC1400010726.hg.1	6.91	6.51	1.33	0.0303	0.9999	ADCY4	adenylate cyclase 4	Multiple_Complex			0.0478108	0.934958
TC1600009898.hg.1	7.06	6.65	1.33	0.0329	0.9999	RP11-264B17.5	novel transcript antisense to LAT & SPNS1	NonCoding
TC0800010193.hg.1	9.05	8.64	1.33	0.0337	0.9999	TM2D2	TM2 domain containing 2	Multiple_Complex			0.0120829	0.92199	0.00795927	0.982374	0.0231457	0.999995	0.0337416	0.999981
TC0800007185.hg.1	12.29	11.88	1.33	0.0359	0.9999	RBPMS	RNA binding protein with multiple splicing	Multiple_Complex
TC0700008690.hg.1	11.77	11.36	1.33	0.0364	0.9999	KMT2E	lysine (K)-specific methyltransferase 2E	Multiple_Complex
TC2100007469.hg.1	4.87	4.46	1.33	0.0406	0.9999	RNU6-396P	RNA, U6 small nuclear 396, pseudogene [Source:HGNC Symbol;Acc:HGNC:47359]	Small_RNA
TC2200007897.hg.1	4.63	4.21	1.33	0.0421	0.9999	RN7SL843P	RNA, 7SL, cytoplasmic 843, pseudogene [Source:HGNC Symbol;Acc:HGNC:46859]	NonCoding
TC0700011515.hg.1	5.76	5.34	1.33	0.0431	0.9999	RP5-1186P10.1	novel transcript	NonCoding			0.018338	0.92199	0.043381	0.982374
TC1300009976.hg.1	5.67	5.26	1.33	0.0473	0.9999	LINC00381	long intergenic non-protein coding RNA 381	NonCoding
TC0300009575.hg.1	6.57	6.16	1.33	0.0481	0.9999	LINC00501	long intergenic non-protein coding RNA 501	NonCoding
TC1100012052.hg.1	10.08	9.67	1.33	0.0484	0.9999	CCDC82	coiled-coil domain containing 82	Multiple_Complex
TC1000009927.hg.1	6.34	5.94	1.32	0.0031	0.9999	ST8SIA6	ST8 alpha-N-acetyl-neuraminide alpha-2,8-sialyltransferase 6	Multiple_Complex
TC1900011620.hg.1	4.71	4.32	1.32	0.0073	0.9999	ZNF837	zinc finger protein 837	Multiple_Complex
TC1700007447.hg.1	6.2	5.8	1.32	0.0102	0.9999	RP11-354P11.2	novel transcript, antisense to BLMH	NonCoding
TC1400007139.hg.1	11.31	10.9	1.32	0.0166	0.9999	TMX1	thioredoxin-related transmembrane protein 1	Multiple_Complex									0.00267756	0.999981
TC1300007652.hg.1	5.1	4.71	1.32	0.0211	0.9999	MOB1AP1	MOB kinase activator 1A pseudogene 1 [Source:HGNC Symbol;Acc:HGNC:42638]	Multiple_Complex
TC0400009265.hg.1	7.51	7.11	1.32	0.0279	0.9999	RP11-635L1.2	TEC	NonCoding
TC2000007859.hg.1	7.18	6.78	1.32	0.0284	0.9999	RBM38	RNA binding motif protein 38	Multiple_Complex
TC1500007436.hg.1	4.54	4.13	1.32	0.029	0.9999	RP11-554D20.1	novel transcript, antisense to RORA	NonCoding
TC1700010030.hg.1	4.73	4.33	1.32	0.0293	0.9999	RP11-1113L8.1	novel transcript, antisense to SLC47A1	NonCoding
TC1000010403.hg.1	5.76	5.36	1.32	0.0327	0.9999	PABPC1P8	poly(A) binding protein, cytoplasmic 1 pseudogene 8 [Source:HGNC Symbol;Acc:HGNC:37988]	Multiple_Complex
TC0800010607.hg.1	16.34	15.93	1.32	0.0372	0.9999	ASPH	aspartate beta-hydroxylase	Multiple_Complex
TC1200007153.hg.1	10.77	10.37	1.32	0.0392	0.9999	PPFIBP1	PTPRF interacting protein, binding protein 1 (liprin beta 1)	Multiple_Complex
TC0100007643.hg.1	4.86	4.46	1.32	0.0402	0.9999	LINC01226	long intergenic non-protein coding RNA 1226	NonCoding
TC2000008842.hg.1	5.59	5.18	1.32	0.0416	0.9999	RSL24D1P6	ribosomal L24 domain containing 1 pseudogene 6	Multiple_Complex
TC0800008062.hg.1	13.21	12.81	1.32	0.0459	0.9999	ZBTB10	zinc finger and BTB domain containing 10	Coding
TC0900008224.hg.1	6.07	5.66	1.32	0.0471	0.9999	RN7SL75P	RNA, 7SL, cytoplasmic 75, pseudogene [Source:HGNC Symbol;Acc:HGNC:46091]	NonCoding
TC1100007307.hg.1	7.61	7.23	1.31	0.0049	0.9999	C11orf74	chromosome 11 open reading frame 74	Multiple_Complex
TC2100008489.hg.1	5.66	5.27	1.31	0.0081	0.9999	GAPDHP14	glyceraldehyde-3-phosphate dehydrogenase pseudogene 14	Multiple_Complex									0.0446793	0.999981
TC1500010857.hg.1	5.35	4.96	1.31	0.0087	0.9999	EPB42	erythrocyte membrane protein band 4.2	Multiple_Complex
TC0600007092.hg.1	10.71	10.33	1.31	0.0091	0.9999	FAM8A1	family with sequence similarity 8, member A1	Multiple_Complex
TC1100008716.hg.1	5.44	5.04	1.31	0.0122	0.9999	TRIM64DP	tripartite motif containing 64D, pseudogene [Source:HGNC Symbol;Acc:HGNC:43974]	Multiple_Complex			0.0472788	0.934958
TC1700007189.hg.1	7.21	6.82	1.31	0.0152	0.9999	ALDH3A2	aldehyde dehydrogenase 3 family, member A2	Multiple_Complex			0.000187116	0.844997	0.000467672	0.982374	0.000660519	0.999995
TC0500008524.hg.1	5.38	4.99	1.31	0.0231	0.9999	HMGB1P22	high mobility group box 1 pseudogene 22 [Source:HGNC Symbol;Acc:HGNC:39107]	Multiple_Complex
TC0300013972.hg.1	6.98	6.58	1.31	0.0237	0.9999	SLC26A6; MIR6824	solute carrier family 26 (anion exchanger), member 6; microRNA 6824	Multiple_Complex
TC0600014374.hg.1	10.64	10.24	1.31	0.0352	0.9999	PHF10	PHD finger protein 10	Multiple_Complex
TSUnmapped00000192.hg.1	6.7	6.31	1.31	0.0362	0.9999	DGKD	diacylglycerol kinase, delta 130kDa	NonCoding
TC0200012258.hg.1	4.4	4.01	1.31	0.0369	0.9999	SULT6B1	sulfotransferase family 6B member 1	Multiple_Complex
TC1700010922.hg.1	5.69	5.3	1.31	0.0372	0.9999	RP11-63A1.4	TEC	Unassigned
TC0300009713.hg.1	5.46	5.07	1.31	0.0374	0.9999	EPHB3	EPH receptor B3	Multiple_Complex
TC1000012528.hg.1	5.52	5.14	1.31	0.039	0.9999	NSUN6	NOP2/Sun domain family, member 6	Multiple_Complex
TC0300012216.hg.1	9.22	8.83	1.31	0.042	0.9999	CCDC14	coiled-coil domain containing 14	Multiple_Complex
TC0900010256.hg.1	11.35	10.96	1.31	0.0429	0.9999	BMS1P11	BMS1 ribosome biogenesis factor pseudogene 11	Pseudogene
TC2100006960.hg.1	10.25	9.87	1.31	0.0443	0.9999	IFNAR1	interferon (alpha, beta and omega) receptor 1	Multiple_Complex
TC1700012241.hg.1	8.82	8.44	1.31	0.0448	0.9999	TBC1D3L; TBC1D3E	TBC1 domain family, member 3L; TBC1 domain family, member 3E	Coding
TC0300008888.hg.1	11.34	10.96	1.3	0.0076	0.9999	CEP63	centrosomal protein 63kDa	Multiple_Complex
TC2100007604.hg.1	5.42	5.04	1.3	0.0099	0.9999	AF127936.5	novel transcript	NonCoding									0.0322989	0.999981
TC0300006566.hg.1	5.27	4.89	1.3	0.0109	0.9999	CRELD1	cysteine rich with EGF-like domains 1	Multiple_Complex
TC0400009164.hg.1	4.24	3.86	1.3	0.0119	0.9999	MTHFD2P4	methylenetetrahydrofolate dehydrogenase (NADP+ dependent) 2, methenyltetrahydrofolate cyclohydrolase pseudogene 4 [Source:HGNC Symbol;Acc:HGNC:48862]	Pseudogene
TC1000009150.hg.1	7.05	6.67	1.3	0.013	0.9999	MIR3941	microRNA 3941	Precursor_microRNA
TC1000007032.hg.1	7.12	6.74	1.3	0.0154	0.9999	PRINS	PRINS RNA [Source:RFAM;Acc:RF01878]	NonCoding			0.00529293	0.92199	0.00840222	0.982374	0.0157772	0.999995
TC1900010375.hg.1	8.16	7.78	1.3	0.0198	0.9999	RHPN2	rhophilin, Rho GTPase binding protein 2	Multiple_Complex
TC1700006547.hg.1	7.23	6.85	1.3	0.0344	0.9999	SGSM2	small G protein signaling modulator 2	Multiple_Complex									0.0356736	0.999981
TC0100008848.hg.1	9.22	8.84	1.3	0.0376	0.9999	RP5-837I24.6	putative novel transcript	NonCoding
TC0800011109.hg.1	3.78	3.4	1.3	0.0379	0.9999	LINC00535	long intergenic non-protein coding RNA 535	NonCoding
TC1800008574.hg.1	3.67	3.3	1.3	0.0394	0.9999	SLC14A2-AS1	SLC14A2 antisense RNA 1	NonCoding
TC0600009436.hg.1	7.63	7.25	1.3	0.0415	0.9999	L3MBTL3	l(3)mbt-like 3 (Drosophila)	Multiple_Complex
TC0400007851.hg.1	4.85	4.47	1.3	0.0428	0.9999	EPGN	epithelial mitogen	Multiple_Complex
TC1600007022.hg.1	6.82	6.45	1.3	0.0443	0.9999	ABCC1	ATP binding cassette subfamily C member 1	Multiple_Complex
TC1700008434.hg.1	6.86	6.49	1.3	0.0455	0.9999	SEPT4-AS1	SEPT4 antisense RNA 1	NonCoding
TC0600009059.hg.1	10.1	9.73	1.3	0.0492	0.9999	FOXO3	forkhead box O3	Multiple_Complex
TC1400006607.hg.1	6.16	5.79	1.29	0.0098	0.9999	TRAV26-2	T cell receptor alpha variable 26-2	Coding
TC0100006874.hg.1	9.03	8.66	1.29	0.0114	0.9999	PLOD1	procollagen-lysine, 2-oxoglutarate 5-dioxygenase 1	Multiple_Complex
TC1500008370.hg.1	4.33	3.96	1.29	0.0143	0.9999	ST8SIA2	ST8 alpha-N-acetyl-neuraminide alpha-2,8-sialyltransferase 2	Multiple_Complex									0.00990204	0.999981
TC1300008800.hg.1	4.56	4.19	1.29	0.0241	0.9999	RP11-442J21.2	novel transcript	NonCoding
TC0100008607.hg.1	7.86	7.49	1.29	0.0252	0.9999	RAVER2	ribonucleoprotein, PTB-binding 2	Multiple_Complex
TC0600013985.hg.1	4.74	4.37	1.29	0.026	0.9999	RP3-495K2.3	novel transcript	NonCoding
TC1700012436.hg.1	6.53	6.17	1.29	0.0265	0.9999	RP11-159D12.2; TCONS_00025146	Salzman2013 ANNOTATED, ncRNA, OVEXON best transcript TCONS_00025146; novel transcript	NonCoding
TC1000011690.hg.1	8.33	7.97	1.29	0.0288	0.9999	ARL3	ADP-ribosylation factor like GTPase 3	Multiple_Complex
TC0900012141.hg.1	5.81	5.44	1.29	0.0299	0.9999	GCNT1	glucosaminyl (N-acetyl) transferase 1, core 2	Multiple_Complex
TC1300007063.hg.1	8.57	8.2	1.29	0.0337	0.9999	TPT1-AS1	TPT1 antisense RNA 1	NonCoding
TC1000011266.hg.1	4.21	3.84	1.29	0.0361	0.9999	LRIT2	leucine-rich repeat, immunoglobulin-like and transmembrane domains 2	Coding
TC0200013101.hg.1	4.39	4.02	1.29	0.0367	0.9999	C2orf81	chromosome 2 open reading frame 81	Multiple_Complex
TC1900008768.hg.1	8.64	8.27	1.29	0.0442	0.9999	MIR498	microRNA 498	Precursor_microRNA
TC1100006546.hg.1	6.59	6.22	1.29	0.0462	0.9999	TNNT3	troponin T type 3 (skeletal, fast)	Multiple_Complex					0.0411938	0.982374
TC1700010680.hg.1	4.44	4.08	1.28	0.0143	0.9999	KRT14	keratin 14, type I	Multiple_Complex
TC0100017878.hg.1	4.71	4.35	1.28	0.0149	0.9999	ZP4	zona pellucida glycoprotein 4	Coding
TC0700012439.hg.1	7.69	7.33	1.28	0.0159	0.9999	AASS	aminoadipate-semialdehyde synthase	Multiple_Complex
TC1300007731.hg.1	6.77	6.42	1.28	0.0164	0.9999	GPR180	G protein-coupled receptor 180	Multiple_Complex
TC1300009583.hg.1	10.31	9.95	1.28	0.0171	0.9999	DOCK9	dedicator of cytokinesis 9	Multiple_Complex
TC0500007206.hg.1	6.65	6.29	1.28	0.0187	0.9999	RICTOR	Memczak2013 ANTISENSE, coding, INTERNAL, intronic best transcript NM_152756	NonCoding
TC0100011658.hg.1	4.05	3.7	1.28	0.0197	0.9999	PRELID3BP1	PRELI domain containing 3B pseudogene 1 [Source:HGNC Symbol;Acc:HGNC:49063]	Multiple_Complex
TC0800008325.hg.1	3.86	3.5	1.28	0.0203	0.9999	SNORA72; KB-1208A12.3	small nucleolar RNA, H/ACA box 72 [Source:EntrezGene;Acc:26775]; novel transcript	NonCoding
TC0900008941.hg.1	4.66	4.31	1.28	0.0204	0.9999	RP11-409K20.6	putative novel transcript	NonCoding
TC1900011984.hg.1	6.05	5.69	1.28	0.0208	0.9999	DMPK	dystrophia myotonica-protein kinase	Multiple_Complex			0.0327609	0.93194					0.019197	0.999981
TC0100009992.hg.1	8.21	7.86	1.28	0.0213	0.9999	HMGN3P1	high mobility group nucleosomal binding domain 3 pseudogene 1 [Source:HGNC Symbol;Acc:HGNC:39206]	Multiple_Complex
TC0X00010969.hg.1	6.41	6.06	1.28	0.0263	0.9999	MIR505	microRNA 505	Multiple_Complex
TC0600009539.hg.1	3.69	3.33	1.28	0.0276	0.9999	RP3-388E23.2	novel transcript	NonCoding
TC1400006604.hg.1	3.61	3.26	1.28	0.0317	0.9999	TRAV32	T cell receptor alpha variable 32 (pseudogene)	Multiple_Complex
TC0400006645.hg.1	5.44	5.09	1.28	0.0321	0.9999	STX18-AS1	STX18 antisense RNA 1 (head to head)	NonCoding
TC0300007253.hg.1	4.43	4.08	1.28	0.0334	0.9999	NRBF2P2	nuclear receptor binding factor 2 pseudogene 2 [Source:HGNC Symbol;Acc:HGNC:44605]	Pseudogene
TC0X00011395.hg.1	5.39	5.04	1.28	0.0345	0.9999	USP26	ubiquitin specific peptidase 26	Coding
TC1500010858.hg.1	6.95	6.59	1.28	0.0369	0.9999	CATSPER2	cation channel, sperm associated 2	Multiple_Complex					0.0262277	0.982374	0.0386988	0.999995
TC1000009164.hg.1	4.66	4.31	1.28	0.0373	0.9999	FAM24A	family with sequence similarity 24, member A	Coding
TC1200007445.hg.1	6.24	5.89	1.28	0.0381	0.9999	RP11-474P2.7	TEC	Unassigned
TC0700009065.hg.1	5.72	5.36	1.28	0.04	0.9999	CCDC136	coiled-coil domain containing 136	Multiple_Complex
TC1700007135.hg.1	7.55	7.2	1.28	0.0415	0.9999	TRIM16L	tripartite motif containing 16-like	Multiple_Complex			0.0106088	0.92199	0.0395083	0.982374	0.0332795	0.999995
TC0300009731.hg.1	9.11	8.75	1.28	0.0476	0.9999	MAP3K13	mitogen-activated protein kinase kinase kinase 13	Multiple_Complex
TC0600008863.hg.1	9.18	8.83	1.28	0.0493	0.9999	MANEA	mannosidase, endo-alpha	Multiple_Complex
TC1400008930.hg.1	5.79	5.43	1.28	0.0495	0.9999	RPL23AP70	ribosomal protein L23a pseudogene 70 [Source:HGNC Symbol;Acc:HGNC:36030]	Multiple_Complex
TC1900009276.hg.1	6.49	6.13	1.28	0.05	0.9999	AC005262.2	novel transcript, antisense to GNA11	NonCoding
TC1100012775.hg.1	7.69	7.33	1.28	0.05	0.9999	ETS1	v-ets avian erythroblastosis virus E26 oncogene homolog 1	Multiple_Complex			0.0141772	0.92199			0.0429189	0.999995
TC0500012423.hg.1	4.27	3.93	1.27	0.0046	0.9999	RP11-394O4.6	novel transcript	NonCoding
TC0500009033.hg.1	4.96	4.62	1.27	0.0048	0.9999	SPINK6	serine peptidase inhibitor, Kazal type 6	Coding
TC0500007962.hg.1	5.63	5.28	1.27	0.0052	0.9999	ST13P12	suppression of tumorigenicity 13 (colon carcinoma) (Hsp70 interacting protein) pseudogene 12 [Source:HGNC Symbol;Acc:HGNC:38787]	Pseudogene
TC0100017842.hg.1	4.62	4.28	1.27	0.0061	0.9999	RP5-940F7.2	novel transcript	NonCoding
TC0600012212.hg.1	4.41	4.07	1.27	0.0063	0.9999	RNU7-66P	RNA, U7 small nuclear 66 pseudogene [Source:HGNC Symbol;Acc:HGNC:34162]	Small_RNA
TC0400008041.hg.1	4.86	4.52	1.27	0.008	0.9999	PTPN13	protein tyrosine phosphatase, non-receptor type 13 (APO-1/CD95 (Fas)-associated phosphatase)	Multiple_Complex
TC2100007452.hg.1	5.41	5.07	1.27	0.0098	0.9999	COL6A2	Jeck2013 ALT_ACCEPTOR, ALT_DONOR, coding, INTERNAL, intronic best transcript NM_058175	NonCoding
TC0400011917.hg.1	4.01	3.66	1.27	0.0149	0.9999	RP13-884E18.3	TEC	Unassigned
TC1700012240.hg.1	9.77	9.42	1.27	0.0159	0.9999	TBC1D3H; TBC1D3L; TBC1D3I; LOC101060389; TBC1D3C; TBC1D3; TBC1D3D	Homo sapiens TBC1 domain family, member 3H (TBC1D3H), mRNA.; Homo sapiens TBC1 domain family, member 3L (TBC1D3L), mRNA.; Homo sapiens TBC1 domain family, member 3I (TBC1D3I), mRNA.; Homo sapiens TBC1 domain family member-like (LOC101060389), mRNA.; TBC1 domain family member-like; Homo sapiens TBC1 domain family, member 3C, mRNA (cDNA clone MGC:87891 IMAGE:5165385), complete cds.; Homo sapiens TB…	Coding
TC0200013974.hg.1	5.75	5.41	1.27	0.0192	0.9999	DPP10-AS1	DPP10 antisense RNA 1	NonCoding					0.0470737	0.982374
TC0700013629.hg.1	10.94	10.6	1.27	0.0216	0.9999	BRAF	B-Raf proto-oncogene, serine/threonine kinase	Multiple_Complex
TSUnmapped00000670.hg.1	7.3	6.96	1.27	0.024	0.9999	ZNF780A	zinc finger protein 780A	Coding									0.0237822	0.999981
TC0100008779.hg.1	5.15	4.81	1.27	0.0258	0.9999	ST6GALNAC3	ST6 (alpha-N-acetyl-neuraminyl-2,3-beta-galactosyl-1,3)-N-acetylgalactosaminide alpha-2,6-sialyltransferase 3	Multiple_Complex
TC0100016598.hg.1	5.14	4.8	1.27	0.0279	0.9999	KIAA1614-AS1; RP11-46A10.4	KIAA1614 antisense RNA 1 [Source:HGNC Symbol;Acc:HGNC:50644]; novel transcript	NonCoding
TC1100011071.hg.1	3.76	3.42	1.27	0.0301	0.9999	RP11-703H8.9	novel transcript	NonCoding
TC0400007362.hg.1	6.88	6.54	1.27	0.0307	0.9999	ATP1B1P1	ATPase, Na+/K+ transporting, beta 1 polypeptide pseudogene 1 [Source:HGNC Symbol;Acc:HGNC:809]	Pseudogene									0.0373138	0.999981
TC0400006546.hg.1	7.53	7.19	1.27	0.0326	0.9999	WHSC1	Wolf-Hirschhorn syndrome candidate 1	Multiple_Complex
TC0600011814.hg.1	5.23	4.88	1.27	0.0366	0.9999	CCND3	Memczak2013 ALT_ACCEPTOR, ALT_DONOR, coding, INTERNAL, intronic best transcript NM_001136017	NonCoding
TC1000010911.hg.1	7.33	6.98	1.27	0.0393	0.9999	TYSND1	trypsin domain containing 1	Multiple_Complex
TC0600012875.hg.1	8	7.66	1.27	0.0398	0.9999	FYN	FYN proto-oncogene, Src family tyrosine kinase	Multiple_Complex
TC1100009555.hg.1	5.27	4.92	1.27	0.0409	0.9999	AP002856.4	putative novel transcript	NonCoding
TC0300010928.hg.1	6.59	6.25	1.27	0.0413	0.9999	LIMD1-AS1	LIMD1 antisense RNA 1	NonCoding
TC1900010101.hg.1	4.62	4.27	1.27	0.0429	0.9999	BNIP3P16	BCL2/adenovirus E1B 19kDa interacting protein 3 pseudogene 16 [Source:HGNC Symbol;Acc:HGNC:49696]	Multiple_Complex
TC1300006994.hg.1	5.33	4.99	1.27	0.0465	0.9999	TNFSF11	tumor necrosis factor (ligand) superfamily, member 11	Multiple_Complex
TC0900010320.hg.1	6.64	6.29	1.27	0.0485	0.9999	RP11-88I18.2	novel transcript, antisense to PGM5	NonCoding
TC1400006965.hg.1	6.13	5.78	1.27	0.0496	0.9999	GEMIN2	gem nuclear organelle associated protein 2	Multiple_Complex
TC0700011955.hg.1	5.26	4.93	1.26	0.0048	0.9999	CYP3A4	cytochrome P450, family 3, subfamily A, polypeptide 4	Multiple_Complex
TC0100010220.hg.1	7.63	7.3	1.26	0.007	0.9999	KIRREL-IT1; RP11-444M10.3	KIRREL intronic transcript 1 (non-protein coding) [Source:HGNC Symbol;Acc:HGNC:41412]; putative novel transcript; KIRREL intronic transcript 1 [Source:HGNC Symbol;Acc:HGNC:41412]	NonCoding
TC0600010269.hg.1	4.7	4.37	1.26	0.0085	0.9999	RP1-125N5.2	novel transcript	NonCoding
TC1600008133.hg.1	4.4	4.07	1.26	0.0108	0.9999	RP11-61A14.4	novel transcript	NonCoding
TC1200006543.hg.1	7.81	7.48	1.26	0.019	0.9999	OTUD4P1	OTUD4 pseudogene 1 [Source:HGNC Symbol;Acc:HGNC:33912]	Pseudogene
TC0600009332.hg.1	5.76	5.42	1.26	0.0218	0.9999	FABP7	fatty acid binding protein 7, brain	Coding
TC0500006877.hg.1	5.65	5.32	1.26	0.0226	0.9999	LOC102723526; RP11-321E2.4	uncharacterized LOC102723526; novel transcript	NonCoding
TC0100011760.hg.1	6.19	5.85	1.26	0.0229	0.9999	RP11-496N12.9	novel transcipt	NonCoding
TC1100012882.hg.1	4.87	4.53	1.26	0.0234	0.9999	OPCML	opioid binding protein/cell adhesion molecule-like	Multiple_Complex
TC1700007858.hg.1	6.23	5.9	1.26	0.0244	0.9999	FKBP10	FK506 binding protein 10	Multiple_Complex
TC0100007514.hg.1	4.24	3.91	1.26	0.0278	0.9999	WASF2	Memczak2013 ANTISENSE, coding, INTERNAL, intronic best transcript NM_006990	NonCoding
TC0300013872.hg.1	5.47	5.13	1.26	0.0304	0.9999	RNU6-678P	RNA, U6 small nuclear 678, pseudogene [Source:HGNC Symbol;Acc:HGNC:47641]	Multiple_Complex			0.0104253	0.92199	0.00418414	0.982374	0.0139017	0.999995	0.0114309	0.999981
TC2000007593.hg.1	6.15	5.82	1.26	0.0349	0.9999	RP11-347D21.1	putative novel transcript	NonCoding
TC1000008795.hg.1	14.17	13.84	1.26	0.0379	0.9999	SLK	STE20-like kinase	Multiple_Complex
TC1000008968.hg.1	8.17	7.83	1.26	0.0412	0.9999	ADRB1	adrenoceptor beta 1	Multiple_Complex					0.0288165	0.982374
TC0100016891.hg.1	6.42	6.09	1.26	0.0424	0.9999	KIF14	kinesin family member 14	Multiple_Complex
TC0900008223.hg.1	10.04	9.7	1.26	0.0435	0.9999	INVS	inversin	Multiple_Complex									0.0113047	0.999981
TC0400012423.hg.1	5.51	5.18	1.26	0.0439	0.9999	RP11-10K16.1	novel transcript, antisense to GALNT7	NonCoding
TC1900010025.hg.1	5.04	4.71	1.26	0.0457	0.9999	CRLF1	cytokine receptor-like factor 1	Multiple_Complex
TC0200016637.hg.1	10	9.68	1.26	0.0457	0.9999	SMC6	structural maintenance of chromosomes 6	Multiple_Complex
TC1700012396.hg.1	9.15	8.81	1.26	0.0483	0.9999	TBC1D3C	TBC1 domain family, member 3C	Coding
TC0X00009307.hg.1	5.11	4.78	1.26	0.0499	0.9999	RP11-149B9.2	putative novel transcript	NonCoding
TC0200015616.hg.1	6.58	6.26	1.25	0.0069	0.9999	ERBB4	erb-b2 receptor tyrosine kinase 4	Multiple_Complex			0.0155775	0.92199			0.0463429	0.999995
TC1600010922.hg.1	4.49	4.16	1.25	0.0074	0.9999	RP11-264M12.2	novel transcript, antisense to NUDT7	NonCoding
TC1000007879.hg.1	4.74	4.42	1.25	0.0105	0.9999	MED28P1	mediator complex subunit 28 pseudogene 1 [Source:HGNC Symbol;Acc:HGNC:45078]	Pseudogene
TC1900011264.hg.1	5.43	5.1	1.25	0.0139	0.9999	SIGLEC29P	sialic acid binding Ig-like lectin 29, pseudogene	Multiple_Complex
TC0100009975.hg.1	4.14	3.82	1.25	0.0155	0.9999	RP11-98D18.9	novel transcript	NonCoding
TC0700013573.hg.1	4.36	4.03	1.25	0.0156	0.9999	LOC541473	Jeck2013 ANTISENSE, intronic, ncRNA, OVEXON, upstream_start best transcript NR_003602	NonCoding
TSUnmapped00000311.hg.1	7.17	6.85	1.25	0.0258	0.9999	ZNF780A	zinc finger protein 780A	Coding									0.0170908	0.999981
TSUnmapped00000370.hg.1	6.94	6.61	1.25	0.0263	0.9999	SLC16A1	solute carrier family 16 (monocarboxylate transporter), member 1	Coding
TC0400008160.hg.1	5.91	5.58	1.25	0.0342	0.9999	GRID2	glutamate receptor, ionotropic, delta 2	Multiple_Complex
TC1800009225.hg.1	6.01	5.69	1.25	0.0386	0.9999	TCONS_00026319	Jeck2013 ALT_ACCEPTOR, ALT_DONOR, downstream_end, ncRNA, OVEXON, upstream_start best transcript TCONS_00026319	NonCoding
TC0700010538.hg.1	16.01	15.69	1.25	0.0459	0.9999	HNRNPA2B1	heterogeneous nuclear ribonucleoprotein A2/B1	Multiple_Complex									0.0143841	0.999981
TC0100011458.hg.1	6.4	6.07	1.25	0.0477	0.9999	TRAF3IP3	TRAF3 interacting protein 3	Multiple_Complex
TC1700008186.hg.1	6.73	6.41	1.25	0.0481	0.9999	IGF2BP1	insulin-like growth factor 2 mRNA binding protein 1	Multiple_Complex
TC1300006447.hg.1	4.21	3.89	1.25	0.0486	0.9999	TERF1P5	telomeric repeat binding factor (NIMA-interacting) 1 pseudogene 5 [Source:HGNC Symbol;Acc:HGNC:39686]	Pseudogene
[truncated: 1,670 more rows]

## Sheet: Table S2c PE  Surrogates
Supplementary Table S2c
[truncated: 3,868 more rows]

## Sheet: Table S3 SPLICE in PE >3
Supplementary Table S3
[truncated: 1,459 more rows]

[truncated: 4 more sheets: Table S4 SPLICE in IUGR >3, Table S5 cis sQTL FDR<0.05, Table S6 trans sQTL FDR<0.05, Table S7 Primers]
