# Supplementary material for: Alternative splicing in normal and pathological human placentas is correlated to genetic variants
Source: Hum Genet. 2021 Jan 12;140(5):827–48. doi: 10.1007/s00439-020-02248-x (PMC8052246; doi:10.1007/s00439-020-02248-x)
Supplement: Supplementary file 3 — Supplementary file3 (XLSM 40467 KB) [file 439_2020_2248_MOESM3_ESM.xlsm]

## Sheet: trans_sQTL_Relative splicing AN
snps	gene	statistic	pvalue	FDR	Gene name	CHR gene	Start	End	CHR	BMP
rs2340592	TC0200008867.hg.1	7.98624897894785	0.00282224030980159	0.70411	ACOXL	2	110732573	111118222	1	910935	0	1	1	8
rs2340592	TC0400010615.hg.1	25.4067708857806	3.22951118478499e-06	0.110723	TXK	4	48066393	48134256	1	910935	0	1	2	7
rs2340592	TC0500007085.hg.1	6.89680180053272	0.00527175115291583	0.763136	RP11-113I22.1	5	33229723	33255553	1	910935	0	1	3	6
rs2340592	TC0600007087.hg.1	8.48139077997333	0.00215106482836098	0.690106	CAP2	6	17393216	17557792	1	910935	0	1	4	5
rs2340592	TC0800010421.hg.1	11.554804208909	0.000461911927404762	0.549139	ST18	8	52110832	52460959	1	910935	0	1	5	4
rs2340592	TC0900007752.hg.1	12.1048556293082	0.000359023744390472	0.519809	NTRK2	9	84668458	85027070	1	910935	0	1	6	3
rs2340592	TC1300008463.hg.1	6.93943031764458	0.00514057847303665	0.761758	FLT1	13	28300344	28495128	1	910935	0	1	7	2
rs2340592	TC1900006477.hg.1	6.69259567735373	0.00595334784303973	0.771696	FSTL3	19	676365	683399	1	910935	79482	0	0	1
rs2465136	TC0200014764.hg.1	6.01048961689369	0.00903553488825657	0.805553	DPP4	2	161992241	162074542	1	990417	28287	0	0	1
rs9442372	TC1000012108.hg.1	7.16598158973693	0.00450104728999978	0.749846	CPXM2	10	123706207	123940267	1	1018704	2991	0	0	1
rs9442398	TC0100008055.hg.1	9.26200906317022	0.00142227694859475	0.667895	TIE1	1	43300895	43323110	1	1021695	5012	0	0	1
rs4074137	TC0100012097.hg.1	7.92793581014325	0.0029153930514182	0.706719	LGALS8	1	236518000	236552981	1	1026707	70628	0	0	1
rs9442385	TC0700009036.hg.1	6.22031656453855	0.00793243900105438	0.797234	LEP	7	128241278	128257629	1	1097335	13251	0	0	1
rs9442387	TC2200008703.hg.1	6.67488598209228	0.00601687888777947	0.773032	DDX17	22	38483438	38507660	1	1110586	256244	0	0	1
rs873927	TC1600010075.hg.1	6.32692212885089	0.00742945208425849	0.792258	SLC6A10P	16	32877469	32885501	1	1366830	18381	0	0	1
rs1312568	TC0300010399.hg.1	6.43885868946104	0.00693878414942318	0.787481	SH3BP5	3	15254356	15341394	1	1385211	3057	0	0	1
rs36044796	TC0300010399.hg.1	7.00905721518005	0.00493398221480069	0.758023	SH3BP5	3	15254356	15341394	1	1388268	51403	0	0	1
rs12021879	TC0300007101.hg.1	6.0131491232581	0.00902053964221652	0.805553	RPSA; SNORA62; SNORA6	3	39406689	39412542	1	1439671	0	1	1	3
rs12021879	TC1500009405.hg.1	6.12656982049947	0.00840581810296865	0.801182	CYP19A1	15	51208057	51338610	1	1439671	0	1	2	2
rs12021879	TC0X00011121.hg.1	8.84813454572197	0.00176732437416386	0.680092	GABRE; MIR224; MIR452	X	151953124	151974680	1	1439671	37573	0	0	1
rs7290	TC1100008518.hg.1	7.67313657956303	0.00336405945435423	0.719833	ACER3	11	76860867	77026797	1	1477244	909	1	1	1
rs3766180	TC1100008518.hg.1	7.67313657956303	0.00336405945435423	0.719833	ACER3	11	76860867	77026797	1	1478153	1180	1	2	1
rs7533	TC1100008518.hg.1	7.67313657956303	0.00336405945435423	0.719833	ACER3	11	76860867	77026797	1	1479333	10337	0	0	1
rs7531530	TC0Y00006681.hg.1	6.22209916441877	0.00792372658078116	0.797215	CDY7P	Y	17951589	17953500	1	1489670	4057	0	0	1
rs880051	TC0400008091.hg.1	7.12189550451952	0.00461829401397644	0.752071	SPP1	4	87975650	87983426	1	1493727	0	1	1	3
rs880051	TC1100008518.hg.1	9.40559886075989	0.00132047293154142	0.661157	ACER3	11	76860867	77026797	1	1493727	0	1	2	2
rs880051	TC0Y00006681.hg.1	8.95706412065142	0.00166835785138275	0.676909	CDY7P	Y	17951589	17953500	1	1493727	170397	0	0	1
rs2294489	TC1500009405.hg.1	7.77049289647875	0.00318423609439445	0.715377	CYP19A1	15	51208057	51338610	1	1664124	57355	0	0	1
rs2272908	TC1500009405.hg.1	6.23009147573898	0.00788479350456949	0.796834	CYP19A1	15	51208057	51338610	1	1721479	122567	0	0	1
rs2474460	TC1500009405.hg.1	6.23009147573898	0.00788479350456949	0.796834	CYP19A1	15	51208057	51338610	1	1844046	2719	0	0	1
rs2247560	TC1500009405.hg.1	6.07455240294036	0.00868182668857117	0.803376	CYP19A1	15	51208057	51338610	1	1846765	5719	0	0	1
rs28508199	TC1500009405.hg.1	8.98763815874358	0.00164168764896518	0.676718	CYP19A1	15	51208057	51338610	1	1852484	12814	0	0	1
rs2803316	TC2200008703.hg.1	5.91576324330075	0.00958793980389661	0.810492	DDX17	22	38483438	38507660	1	1865298	22895	0	0	1
rs3820011	TC1000012108.hg.1	11.2718914695354	0.000527155709562791	0.557595	CPXM2	10	123706207	123940267	1	1888193	37894	0	0	1
rs6661597	TC0500007085.hg.1	6.57240062085208	0.00639949591553916	0.779175	RP11-113I22.1	5	33229723	33255553	1	1926087	61716	0	0	1
rs2803309	TC1600010740.hg.1	8.24831562270753	0.00244214902028252	0.697063	PDXDC2P	16	69976297	70065948	1	1987803	3211	0	0	1
rs1878745	TC0200014550.hg.1	5.93344365798705	0.00948207770507053	0.809578	ORC4	2	147930397	148021604	1	1991014	1734	1	1	1
rs6605074	TC0200014550.hg.1	5.93344365798705	0.00948207770507053	0.809578	ORC4	2	147930397	148021604	1	1992748	11350	0	0	1
rs6663158	TC0500013100.hg.1	6.92809329133377	0.00517510972409601	0.761975	FLT4	5	180601506	180649624	1	2004098	0	1	1	3
rs6663158	TC1400010100.hg.1	7.15905946932303	0.00451923792129306	0.75023	ATG2B	14	96279202	96363870	1	2004098	0	1	2	2
rs6663158	TC1900008078.hg.1	7.60928704646127	0.00348804654137749	0.72418	LGALS14	19	39704306	39709448	1	2004098	2010	0	0	1
rs2254669	TC1600010740.hg.1	8.51701183785907	0.00211004130979818	0.688503	PDXDC2P	16	69976297	70065948	1	2006108	11189	0	0	1
rs2803310	TC1600010740.hg.1	7.7752378182827	0.0031757462980744	0.715194	PDXDC2P	16	69976297	70065948	1	2017297	6767	0	0	1
rs2459994	TC0200014550.hg.1	5.96028472329946	0.00932381511685638	0.80772	ORC4	2	147930397	148021604	1	2024064	0	1	1	2
rs2459994	TC1600010740.hg.1	6.35412500922014	0.00730679408776863	0.790582	PDXDC2P	16	69976297	70065948	1	2024064	2339	0	0	1
rs3128326	TC1600010740.hg.1	7.73612676422092	0.00324647571703723	0.716927	PDXDC2P	16	69976297	70065948	1	2026403	346	1	1	1
rs884080	TC1600010740.hg.1	7.73612676422092	0.00324647571703723	0.716927	PDXDC2P	16	69976297	70065948	1	2026749	1152	1	2	1
rs7513222	TC0300007101.hg.1	7.52195183172996	0.00366585412274625	0.729119	RPSA; SNORA62; SNORA6	3	39406689	39412542	1	2027901	7783	0	0	1
rs10910030	TC0300009500.hg.1	9.58384381935559	0.00120509318396619	0.652546	FNDC3B	3	172039628	172401665	1	2035684	5214	0	0	1
rs4648807	TC0300009500.hg.1	6.60033227505952	0.00629262990103691	0.777632	FNDC3B	3	172039628	172401665	1	2040898	10615	0	0	1
rs3107151	TC0300009500.hg.1	8.04644776811087	0.00272949756549505	0.70411	FNDC3B	3	172039628	172401665	1	2051513	95453	0	0	1
rs7512482	TC0700013439.hg.1	6.43648477896624	0.0069488123048185	0.787596	BCAP29	7	107579977	107623317	1	2146966	16602	0	0	1
rs263533	TC0700013439.hg.1	10.9884790870861	0.000602823689521077	0.575693	BCAP29	7	107579977	107623317	1	2163568	548	1	1	1
rs263532	TC0700013439.hg.1	10.9884790870861	0.000602823689521077	0.575693	BCAP29	7	107579977	107623317	1	2164116	9388	0	0	1
rs263526	TC0700013439.hg.1	18.553879769901	2.77554795106361e-05	0.308148	BCAP29	7	107579977	107623317	1	2173504	21613	0	0	1
rs7547453	TC0700013439.hg.1	18.553879769901	2.77554795106361e-05	0.308148	BCAP29	7	107579977	107623317	1	2195117	7850	0	0	1
rs903908	TC0200008867.hg.1	8.18869976866094	0.00252338464826987	0.699949	ACOXL	2	110732573	111118222	1	2202967	0	1	1	2
rs903908	TC0300013520.hg.1	6.23207635584474	0.00787515717686693	0.796831	CLDN1	3	190305701	190322475	1	2202967	8882	0	0	1
rs10910047	TC0X00010060.hg.1	6.22506152591205	0.0079092713712784	0.797076	XIST	X	73820615	73852753	1	2211849	19614	0	0	1
rs903916	TC0200016757.hg.1	7.84579435270136	0.00305239799386299	0.711603	NCKAP1	2	182924851	183038858	1	2231463	0	1	1	2
rs903916	TC2200008703.hg.1	8.98868079965279	0.0016407864447984	0.676695	DDX17	22	38483438	38507660	1	2231463	4209	0	0	1
rs2843159	TC0200008867.hg.1	8.60112760673557	0.00201654203356381	0.684784	ACOXL	2	110732573	111118222	1	2235672	0	1	1	6
rs2843159	TC0300013520.hg.1	6.46110276043186	0.00684558771176784	0.786	CLDN1	3	190305701	190322475	1	2235672	0	1	2	5
rs2843159	TC0400010615.hg.1	7.96828194500873	0.00285058807504707	0.70472	TXK	4	48066393	48134256	1	2235672	0	1	3	4
rs2843159	TC0400007894.hg.1	6.06708215394746	0.00872227663935696	0.803733	FAM47E; FAM47E-STBD1; STBD1	4	76214040	76311599	1	2235672	0	1	4	3
rs2843159	TC1200010703.hg.1	6.12605651369228	0.00840849413336925	0.801235	BIN2	12	51281038	51324680	1	2235672	0	1	5	2
rs2843159	TC1300008463.hg.1	8.22852920595233	0.00246878753419055	0.697601	FLT1	13	28300344	28495128	1	2235672	46463	0	0	1
rs10910053	TC0900007752.hg.1	6.36618684894514	0.00725312143919776	0.790108	NTRK2	9	84668458	85027070	1	2282135	1026	1	1	1
rs2840525	TC0300010399.hg.1	6.38062499178753	0.00718944425138802	0.789947	SH3BP5	3	15254356	15341394	1	2283161	0	1	2	2
rs2840525	TC1200007053.hg.1	5.87774719069055	0.00981999287720775	0.812381	SPX	12	21526307	21537377	1	2283161	42848	0	0	1
rs1123571	TC0200016757.hg.1	7.53989268745294	0.00362852968685786	0.727886	NCKAP1	2	182924851	183038858	1	2326009	1806	1	1	1
rs2840532	TC0300007101.hg.1	6.1195711397154	0.00844238527361535	0.801434	RPSA; SNORA62; SNORA6	3	39406689	39412542	1	2327815	0	1	2	3
rs2840532	TC0400010615.hg.1	9.86131787278804	0.00104693417866131	0.641258	TXK	4	48066393	48134256	1	2327815	0	1	3	2
rs2840532	TC0Y00006681.hg.1	9.17080744147985	0.00149140621993612	0.671099	CDY7P	Y	17951589	17953500	1	2327815	2375	0	0	1
rs6693447	TC0200016757.hg.1	7.53989268745294	0.00362852968685786	0.727886	NCKAP1	2	182924851	183038858	1	2330190	39308	0	0	1
rs4592207	TC0200014764.hg.1	5.99333530612363	0.00913291835381858	0.806085	DPP4	2	161992241	162074542	1	2369498	17603	0	0	1
rs4648845	TC1900008078.hg.1	7.14230988560124	0.00456358961512964	0.75107	LGALS14	19	39704306	39709448	1	2387101	17155	0	0	1
rs2494626	TC0300010399.hg.1	7.66889567732103	0.00337214262306129	0.720133	SH3BP5	3	15254356	15341394	1	2404256	0	1	1	2
rs2494626	TC0500013100.hg.1	5.85715076643288	0.00994829021297855	0.813621	FLT4	5	180601506	180649624	1	2404256	5020	0	0	1
rs12049628	TC0300009500.hg.1	7.36304384236146	0.00401551619147283	0.73869	FNDC3B	3	172039628	172401665	1	2409276	9659	0	0	1
rs10910082	TC0300009500.hg.1	7.36304384236146	0.00401551619147283	0.73869	FNDC3B	3	172039628	172401665	1	2418935	26471	0	0	1
rs2247308	TC0300010399.hg.1	7.32628296401355	0.00410153075131993	0.741553	SH3BP5	3	15254356	15341394	1	2445406	0	1	1	2
rs2247308	TC1100008518.hg.1	6.25307835082058	0.00777398521704201	0.795894	ACER3	11	76860867	77026797	1	2445406	57374	0	0	1
rs6667605	TC0300007101.hg.1	8.62770526436626	0.00198795442079835	0.683287	RPSA; SNORA62; SNORA6	3	39406689	39412542	1	2502780	276263	0	0	1
rs12409348	TC0100006881.hg.1	6.90055646332058	0.00526005102259686	0.762909	TNFRSF1B; MIR4632; MIR7846	1	12166943	12209228	1	2779043	100597	0	0	1
rs878201	TC1200007105.hg.1	9.09993872127838	0.00154767675931074	0.673262	LYRM5	12	25195216	25209645	1	2879640	7348	0	0	1
rs4072769	TC1400010100.hg.1	13.8089916324128	0.000170840162610436	0.456497	ATG2B	14	96279202	96363870	1	2886988	0	1	1	2
rs4072769	TC1700011143.hg.1	8.0188965811514	0.00277152035977926	0.70411	CA10	17	51630313	52160017	1	2886988	17068	0	0	1
rs10797373	TC1500009405.hg.1	6.38071199811841	0.00718906239239772	0.789947	CYP19A1	15	51208057	51338610	1	2904056	0	1	1	2
rs10797373	TC1900008078.hg.1	8.8413564241076	0.00177369257316919	0.680483	LGALS14	19	39704306	39709448	1	2904056	70686	0	0	1
rs1125017	TC0300009500.hg.1	9.80081960332547	0.0010793649936924	0.643481	FNDC3B	3	172039628	172401665	1	2974742	21860	0	0	1
rs1569419	TC0100007191.hg.1	7.57250260131449	0.00356175331526295	0.726564	PLA2G2F	1	20139326	20150386	1	2996602	0	1	1	8
rs1569419	TC0300010399.hg.1	6.08993554960955	0.0085991783254102	0.802716	SH3BP5	3	15254356	15341394	1	2996602	0	1	2	7
rs1569419	TC0500013100.hg.1	11.4357724949003	0.000488212179002483	0.554887	FLT4	5	180601506	180649624	1	2996602	0	1	3	6
rs1569419	TC0600009772.hg.1	7.92617458478847	0.00291825865716573	0.706719	SASH1	6	148272304	148552050	1	2996602	0	1	4	5
rs1569419	TC1200007053.hg.1	15.4244859727435	8.86090719470095e-05	0.43062	SPX	12	21526307	21537377	1	2996602	0	1	5	4
rs1569419	TC1600010075.hg.1	6.03275701634645	0.00891082455822061	0.804949	SLC6A10P	16	32877469	32885501	1	2996602	0	1	6	3
rs1569419	TC1700009150.hg.1	6.70473244038202	0.00591023515226569	0.771265	BAIAP2	17	81035122	81117432	1	2996602	0	1	7	2
rs1569419	TC1900006477.hg.1	7.13592130803552	0.00458063206466161	0.751243	FSTL3	19	676365	683399	1	2996602	4322	0	0	1
rs6695131	TC0X00011121.hg.1	8.49230118653667	0.00213840724743756	0.689856	GABRE; MIR224; MIR452	X	151953124	151974680	1	3000924	5359	0	0	1
rs926244	TC0200008867.hg.1	7.65652332061626	0.00339584669833319	0.720738	ACOXL	2	110732573	111118222	1	3006283	0	1	1	8
rs926244	TC0300013520.hg.1	16.7938152043374	5.24390025873339e-05	0.376257	CLDN1	3	190305701	190322475	1	3006283	0	1	2	7
rs926244	TC0600007087.hg.1	8.83618332095537	0.00177856980464368	0.680516	CAP2	6	17393216	17557792	1	3006283	0	1	3	6
rs926244	TC0700013439.hg.1	6.36458012143697	0.0072602459360862	0.790165	BCAP29	7	107579977	107623317	1	3006283	0	1	4	5
rs926244	TC0900007752.hg.1	10.3142080665355	0.000835605012262642	0.617684	NTRK2	9	84668458	85027070	1	3006283	0	1	5	4
rs926244	TC1000011005.hg.1	5.85105420860425	0.00998661915010105	0.813922	P4HA1	10	73007217	73096974	1	3006283	0	1	6	3
rs926244	TC1400010100.hg.1	7.91692742766579	0.0029333551948038	0.707144	ATG2B	14	96279202	96363870	1	3006283	0	1	7	2
rs926244	TC1900008078.hg.1	14.162996827867	0.000147398149481611	0.45589	LGALS14	19	39704306	39709448	1	3006283	17982	0	0	1
rs1890336	TC1200007053.hg.1	7.48809801926871	0.00373743985131345	0.731483	SPX	12	21526307	21537377	1	3024265	13348	0	0	1
rs876740	TC1500009405.hg.1	7.14995145743301	0.00454329617132038	0.75082	CYP19A1	15	51208057	51338610	1	3037613	9639	0	0	1
rs2817178	TC1500009405.hg.1	6.54807937174302	0.00649417589115035	0.781178	CYP19A1	15	51208057	51338610	1	3047252	8624	0	0	1
rs10797380	TC0100012097.hg.1	7.88537830485818	0.00298551112487948	0.709045	LGALS8	1	236518000	236552981	1	3055876	0	1	1	2
rs10797380	TC0700009036.hg.1	7.67212851981549	0.00336597888558459	0.719958	LEP	7	128241278	128257629	1	3055876	24979	0	0	1
rs1798246	TC0300013520.hg.1	5.88513319005872	0.00977442895878489	0.812199	CLDN1	3	190305701	190322475	1	3080855	20907	0	0	1
rs2651927	TC0X00011121.hg.1	10.2838930671009	0.000848177751608373	0.618962	GABRE; MIR224; MIR452	X	151953124	151974680	1	3101762	5624	0	0	1
rs12139196	TC0X00011121.hg.1	7.99585453492597	0.00280721231259097	0.70411	GABRE; MIR224; MIR452	X	151953124	151974680	1	3107386	1765	1	1	1
rs7539775	TC0Y00006681.hg.1	9.13239267112841	0.00152162327597742	0.672282	CDY7P	Y	17951589	17953500	1	3109151	2518	0	0	1
rs12094678	TC1500009405.hg.1	8.85072736817842	0.00176489501267848	0.680092	CYP19A1	15	51208057	51338610	1	3111669	19566	0	0	1
rs10909901	TC1100008518.hg.1	6.73999134207086	0.00578692307808468	0.769543	ACER3	11	76860867	77026797	1	3131235	0	1	1	2
rs10909901	TC1500009405.hg.1	8.25849157153616	0.00242857235111819	0.696699	CYP19A1	15	51208057	51338610	1	3131235	3096	0	0	1
rs12124147	TC1500009405.hg.1	7.33553669371078	0.00407968924929785	0.740582	CYP19A1	15	51208057	51338610	1	3134331	12699	0	0	1
rs6424069	TC0300007101.hg.1	8.15960951528787	0.00256409990837498	0.700841	RPSA; SNORA62; SNORA6	3	39406689	39412542	1	3147030	10584	0	0	1
rs905138	TC0Y00006730.hg.1	8.88942024709518	0.00172907452453518	0.67853	EIF1AY	Y	20575711	20593154	1	3157614	4595	0	0	1
rs2455118	TC0Y00006730.hg.1	8.88942024709518	0.00172907452453518	0.67853	EIF1AY	Y	20575711	20593154	1	3162209	15271	0	0	1
rs3002685	TC0X00010060.hg.1	12.6916320770525	0.000276275686775136	0.498982	XIST	X	73820615	73852753	1	3177480	2678	0	0	1
rs2455107	TC0X00010060.hg.1	11.9578509864505	0.000383797079072131	0.526662	XIST	X	73820615	73852753	1	3180158	8848	0	0	1
rs2455125	TC1500009405.hg.1	6.30723677190301	0.00751962581968675	0.793506	CYP19A1	15	51208057	51338610	1	3189006	7674	0	0	1
rs16823027	TC1900006509.hg.1	10.1356498439836	0.00091273246265344	0.628002	HMHA1	19	1065923	1087831	1	3196680	11695	0	0	1
rs10909918	TC1000012108.hg.1	9.62709987386529	0.00117879606066389	0.650625	CPXM2	10	123706207	123940267	1	3208375	3083	0	0	1
rs4648377	TC1000012108.hg.1	7.0682998132029	0.00476537817506185	0.754885	CPXM2	10	123706207	123940267	1	3211458	0	1	1	2
rs4648377	TC1200010703.hg.1	6.34394917861015	0.00735241424977431	0.790972	BIN2	12	51281038	51324680	1	3211458	8443	0	0	1
rs2455135	TC1000012108.hg.1	9.45972843782841	0.00128419876055004	0.657559	CPXM2	10	123706207	123940267	1	3219901	0	1	1	2
rs2455135	TC1200010703.hg.1	5.91746120914131	0.009577716954031	0.810334	BIN2	12	51281038	51324680	1	3219901	6039	0	0	1
rs2500278	TC1900008078.hg.1	8.23663361904325	0.0024578380851858	0.697429	LGALS14	19	39704306	39709448	1	3225940	1248	1	1	1
rs2483260	TC1900008078.hg.1	6.99785783885854	0.00496658729134963	0.758782	LGALS14	19	39704306	39709448	1	3227188	15829	0	0	1
rs10909930	TC0300009500.hg.1	6.20704136796768	0.00799765367024389	0.797626	FNDC3B	3	172039628	172401665	1	3243017	26811	0	0	1
rs2483256	TC0300009500.hg.1	6.03697203852648	0.0088874317810813	0.804774	FNDC3B	3	172039628	172401665	1	3269828	9496	0	0	1
rs7524171	TC0200015246.hg.1	6.49498693686947	0.00670625774017076	0.784038	STAT4	2	191029576	191151596	1	3279324	11815	0	0	1
rs2249860	TC1000012108.hg.1	6.10210757442733	0.00853439545327372	0.802281	CPXM2	10	123706207	123940267	1	3291139	3833	0	0	1
rs1538693	TC1900010836.hg.1	7.82348858331513	0.0030908140458354	0.712989	PSG4	19	43192702	43207299	1	3294972	25827	0	0	1
rs12024847	TC1100008518.hg.1	6.27881362919921	0.00765195643841546	0.794744	ACER3	11	76860867	77026797	1	3320799	4238	0	0	1
rs2483225	TC0300010399.hg.1	6.24121914029758	0.00783093713173979	0.796776	SH3BP5	3	15254356	15341394	1	3325037	0	1	1	2
rs2483225	TC1100008518.hg.1	6.23292898033261	0.00787102177712745	0.796814	ACER3	11	76860867	77026797	1	3325037	15818	0	0	1
rs4648500	TC1500009405.hg.1	9.29138984671445	0.0014007635272339	0.66554	CYP19A1	15	51208057	51338610	1	3340855	1675	1	1	1
rs2244013	TC1500009405.hg.1	6.5974618558702	0.00630352105372901	0.777824	CYP19A1	15	51208057	51338610	1	3342530	6983	0	0	1
rs2493272	TC1500009405.hg.1	7.90075369966497	0.00295996672895394	0.707954	CYP19A1	15	51208057	51338610	1	3349513	0	1	1	2
rs2493272	TC0X00011121.hg.1	6.50219026332291	0.00667704187	0.783888	GABRE; MIR224; MIR452	X	151953124	151974680	1	3349513	3359	0	0	1
rs2236518	TC0X00011121.hg.1	7.16481842254762	0.00450409833731824	0.749846	GABRE; MIR224; MIR452	X	151953124	151974680	1	3352872	3533	0	0	1
rs2483250	TC1500009405.hg.1	5.86420968021758	0.00990411298614207	0.813208	CYP19A1	15	51208057	51338610	1	3356405	5851	0	0	1
rs867814	TC1900010836.hg.1	12.786324122269	0.000265006967984883	0.494624	PSG4	19	43192702	43207299	1	3362256	15087	0	0	1
rs2487681	TC0100008055.hg.1	8.35468402937251	0.00230425677726214	0.693682	TIE1	1	43300895	43323110	1	3377343	12384	0	0	1
rs2185639	TC0100008055.hg.1	8.88117297722048	0.00173664196040257	0.67853	TIE1	1	43300895	43323110	1	3389727	3310	0	0	1
rs12124163	TC0100008055.hg.1	8.88117297722048	0.00173664196040257	0.67853	TIE1	1	43300895	43323110	1	3393037	12259	0	0	1
rs4648505	TC0100008055.hg.1	6.19474513224727	0.00805858560826137	0.79785	TIE1	1	43300895	43323110	1	3405296	16601	0	0	1
rs2821008	TC1900008078.hg.1	7.65162245751111	0.00340528684380778	0.721123	LGALS14	19	39704306	39709448	1	3421897	109698	0	0	1
rs4648398	TC1600010740.hg.1	7.20601635637519	0.00439740722736804	0.748403	PDXDC2P	16	69976297	70065948	1	3531595	29413	0	0	1
rs12408890	TC0200014550.hg.1	6.2664063410211	0.0077105228866116	0.795308	ORC4	2	147930397	148021604	1	3561008	15052	0	0	1
rs2224718	TC0100007191.hg.1	6.73363509891067	0.00580894221960563	0.770026	PLA2G2F	1	20139326	20150386	1	3576060	0	1	1	3
rs2224718	TC0700009036.hg.1	9.78005042010101	0.00109075209810593	0.645188	LEP	7	128241278	128257629	1	3576060	0	1	2	2
rs2224718	TC1600010075.hg.1	6.44816063323661	0.00689964289153762	0.786775	SLC6A10P	16	32877469	32885501	1	3576060	8711	0	0	1
rs3765692	TC1100008518.hg.1	7.33758017901225	0.00407488329335168	0.74043	ACER3	11	76860867	77026797	1	3584771	270	1	1	1
rs7523732	TC0200008867.hg.1	6.34357130344864	0.00735411435787869	0.790999	ACOXL	2	110732573	111118222	1	3585041	0	1	2	2
rs7523732	TC0300010399.hg.1	6.14178439618038	0.00832692356281612	0.800554	SH3BP5	3	15254356	15341394	1	3585041	2336	0	0	1
rs3765695	TC0200008867.hg.1	6.2105862148474	0.00798018201582296	0.797489	ACOXL	2	110732573	111118222	1	3587377	24515	0	0	1
rs3765731	TC0600009772.hg.1	6.6764221985685	0.00601133849208504	0.772916	SASH1	6	148272304	148552050	1	3611892	97520	0	0	1
rs12728911	TC0100007191.hg.1	12.8014054430156	0.000263259364998239	0.493451	PLA2G2F	1	20139326	20150386	1	3709412	0	1	1	15
rs12728911	TC0200008867.hg.1	9.06035913141913	0.00158011686092746	0.674407	ACOXL	2	110732573	111118222	1	3709412	0	1	2	14
rs12728911	TC0300013520.hg.1	18.9213591705143	2.44237873811376e-05	0.297753	CLDN1	3	190305701	190322475	1	3709412	0	1	3	13
rs12728911	TC0400007894.hg.1	8.24812697920167	0.0024424014938572	0.697063	FAM47E; FAM47E-STBD1; STBD1	4	76214040	76311599	1	3709412	0	1	4	12
rs12728911	TC0500013100.hg.1	14.8749975197887	0.000110247700231161	0.440422	FLT4	5	180601506	180649624	1	3709412	0	1	5	11
rs12728911	TC0800010421.hg.1	11.2396932081018	0.000535201850203795	0.560086	ST18	8	52110832	52460959	1	3709412	0	1	6	10
rs12728911	TC0900007752.hg.1	6.34122065276189	0.00736469994921426	0.791035	NTRK2	9	84668458	85027070	1	3709412	0	1	7	9
rs12728911	TC1000011005.hg.1	20.8538183548547	1.27911860597746e-05	0.23132	P4HA1	10	73007217	73096974	1	3709412	0	1	8	8
rs12728911	TC1200010703.hg.1	6.11677942350713	0.00845702040825417	0.801558	BIN2	12	51281038	51324680	1	3709412	0	1	9	7
rs12728911	TC1300008463.hg.1	6.52537795574606	0.00658394188486265	0.782182	FLT1	13	28300344	28495128	1	3709412	0	1	10	6
rs12728911	TC1400010100.hg.1	6.91004034524257	0.00523062472400193	0.762574	ATG2B	14	96279202	96363870	1	3709412	0	1	11	5
rs12728911	TC1600010075.hg.1	16.9887154275332	4.87728191370015e-05	0.370038	SLC6A10P	16	32877469	32885501	1	3709412	0	1	12	4
rs12728911	TC1700009150.hg.1	9.25997741150817	0.00142377795936352	0.668014	BAIAP2	17	81035122	81117432	1	3709412	0	1	13	3
rs12728911	TC1900008078.hg.1	8.10148409730832	0.00264763533852457	0.702761	LGALS14	19	39704306	39709448	1	3709412	0	1	14	2
rs12728911	TC1900006477.hg.1	6.91505983497353	0.00521512372365504	0.762414	FSTL3	19	676365	683399	1	3709412	33907	0	0	1
rs6663840	TC0X00010060.hg.1	5.99045851223367	0.00914936241291349	0.806207	XIST	X	73820615	73852753	1	3743319	0	1	1	2
rs6663840	TC0Y00006681.hg.1	6.02549848660568	0.00895126727834284	0.805079	CDY7P	Y	17951589	17953500	1	3743319	765	1	2	1
rs9424310	TC0X00010060.hg.1	5.88992001468459	0.00974502346103539	0.812062	XIST	X	73820615	73852753	1	3744084	0	1	3	2
rs9424310	TC0Y00006681.hg.1	6.33265282635964	0.00740342521564759	0.791731	CDY7P	Y	17951589	17953500	1	3744084	4001	0	0	1
rs7522227	TC0X00010060.hg.1	5.99045851223367	0.00914936241291349	0.806207	XIST	X	73820615	73852753	1	3748085	0	1	1	2
rs7522227	TC0Y00006681.hg.1	6.02549848660568	0.00895126727834284	0.805079	CDY7P	Y	17951589	17953500	1	3748085	9664	0	0	1
rs12744607	TC0200008867.hg.1	7.62147970892491	0.00346398704120443	0.723159	ACOXL	2	110732573	111118222	1	3757749	0	1	1	7
rs12744607	TC0200016757.hg.1	6.53841313690654	0.00653223249926269	0.78199	NCKAP1	2	182924851	183038858	1	3757749	0	1	2	6
rs12744607	TC0400010615.hg.1	6.91168954003543	0.0052255261591753	0.76255	TXK	4	48066393	48134256	1	3757749	0	1	3	5
rs12744607	TC0500013100.hg.1	8.30443519996402	0.00236829976167931	0.694646	FLT4	5	180601506	180649624	1	3757749	0	1	4	4
rs12744607	TC1600010075.hg.1	7.35696559192506	0.0040296003419153	0.738971	SLC6A10P	16	32877469	32885501	1	3757749	0	1	5	3
rs12744607	TC1900006509.hg.1	6.16711930319684	0.00819735170031307	0.798985	HMHA1	19	1065923	1087831	1	3757749	0	1	6	2
rs12744607	TC0X00010060.hg.1	6.07006984098746	0.00870607407022434	0.803533	XIST	X	73820615	73852753	1	3757749	46006	0	0	1
rs7367066	TC1100006441.hg.1	5.94260413747564	0.00942773518365097	0.808698	PSMD13	11	236546	252984	1	3803755	4607	0	0	1
rs4446914	TC1900006477.hg.1	7.23226959368172	0.00433087048047858	0.746348	FSTL3	19	676365	683399	1	3808362	3448	0	0	1
rs12082157	TC0200015246.hg.1	8.9798277499189	0.00164845589901837	0.67677	STAT4	2	191029576	191151596	1	3811810	194250	0	0	1
rs7548668	TC0200014550.hg.1	7.54104467871632	0.00362614738896618	0.727825	ORC4	2	147930397	148021604	1	4006060	948	1	1	1
rs7519349	TC0200014550.hg.1	8.98401306909878	0.00164482522655899	0.676718	ORC4	2	147930397	148021604	1	4007008	102	1	2	1
rs7519458	TC2200008703.hg.1	7.18176136713466	0.00445987996999017	0.749242	DDX17	22	38483438	38507660	1	4007110	18958	0	0	1
rs12031275	TC1900010836.hg.1	6.41142211744103	0.00705566315735668	0.788671	PSG4	19	43192702	43207299	1	4026068	1522	1	1	1
rs6693909	TC1900010836.hg.1	6.41142211744103	0.00705566315735668	0.788671	PSG4	19	43192702	43207299	1	4027590	3737	0	0	1
rs3935162	TC1900010836.hg.1	9.90705982812629	0.00102312520390183	0.639898	PSG4	19	43192702	43207299	1	4031327	3802	0	0	1
rs10799224	TC1000011005.hg.1	7.69541108533565	0.00332195264598277	0.718217	P4HA1	10	73007217	73096974	1	4035129	0	1	1	2
rs10799224	TC1700009150.hg.1	6.62705273258931	0.00619223255773006	0.776022	BAIAP2	17	81035122	81117432	1	4035129	4767	0	0	1
rs11587331	TC1700011143.hg.1	5.87718918937947	0.00982344464409154	0.812415	CA10	17	51630313	52160017	1	4039896	14171	0	0	1
rs6691155	TC0200008867.hg.1	8.43335141254623	0.0022077859978064	0.69078	ACOXL	2	110732573	111118222	1	4054067	0	1	1	4
rs6691155	TC0300013520.hg.1	5.93655228514601	0.00946359793386193	0.809296	CLDN1	3	190305701	190322475	1	4054067	0	1	2	3
rs6691155	TC1300008463.hg.1	14.5745779618354	0.000124491390861103	0.448193	FLT1	13	28300344	28495128	1	4054067	0	1	3	2
rs6691155	TC1700011143.hg.1	11.0052437407108	0.000598029690861274	0.574395	CA10	17	51630313	52160017	1	4054067	7303	0	0	1
rs6672877	TC1900006477.hg.1	7.71716207751335	0.00328139429432714	0.717152	FSTL3	19	676365	683399	1	4061370	31579	0	0	1
rs10915659	TC0200015246.hg.1	6.96962210467903	0.00504984779524863	0.760215	STAT4	2	191029576	191151596	1	4092949	0	1	1	6
rs10915659	TC0500013100.hg.1	6.78811826985005	0.00562315168869128	0.767597	FLT4	5	180601506	180649624	1	4092949	0	1	2	5
rs10915659	TC0900007752.hg.1	7.29299081670977	0.00418118026151585	0.743287	NTRK2	9	84668458	85027070	1	4092949	0	1	3	4
rs10915659	TC1000011005.hg.1	7.99655795371591	0.0028061152702498	0.70411	P4HA1	10	73007217	73096974	1	4092949	0	1	4	3
rs10915659	TC1200007053.hg.1	6.64915250342831	0.00611052726307675	0.77458	SPX	12	21526307	21537377	1	4092949	0	1	5	2
rs10915659	TC1300008463.hg.1	5.86716171829861	0.00988570209859255	0.812981	FLT1	13	28300344	28495128	1	4092949	37399	0	0	1
rs4130940	TC0100008055.hg.1	6.35112817966035	0.00732019700713609	0.790582	TIE1	1	43300895	43323110	1	4130348	336	1	1	1
rs4391636	TC1400010100.hg.1	6.07536903173602	0.00867741732842321	0.803296	ATG2B	14	96279202	96363870	1	4130684	22031	0	0	1
rs4462110	TC1600010740.hg.1	6.53237577000755	0.00655612643730016	0.782083	PDXDC2P	16	69976297	70065948	1	4152715	213	1	1	1
rs4481820	TC0200014764.hg.1	6.0605355122906	0.00875789592188308	0.804141	DPP4	2	161992241	162074542	1	4152928	6027	0	0	1
rs10915428	TC0300007101.hg.1	5.9010666413371	0.00967692606465655	0.81147	RPSA; SNORA62; SNORA6	3	39406689	39412542	1	4158955	11093	0	0	1
rs12077262	TC0200008867.hg.1	6.73770051636008	0.00579484830054714	0.76971	ACOXL	2	110732573	111118222	1	4170048	0	1	1	2
rs12077262	TC0800010421.hg.1	6.06314491125436	0.00874367943670493	0.803946	ST18	8	52110832	52460959	1	4170048	4068	0	0	1
rs10915434	TC0200008867.hg.1	8.1088258220333	0.00263692079234675	0.702222	ACOXL	2	110732573	111118222	1	4174116	0	1	1	3
rs10915434	TC0500013100.hg.1	5.9257997697967	0.00952768715005726	0.809809	FLT4	5	180601506	180649624	1	4174116	0	1	2	2
rs10915434	TC0800010421.hg.1	6.08893445130904	0.00860453047204838	0.802763	ST18	8	52110832	52460959	1	4174116	11010	0	0	1
rs10753368	TC0700013439.hg.1	7.54105901457087	0.00362611775350898	0.727825	BCAP29	7	107579977	107623317	1	4185126	0	1	1	2
rs10753368	TC2200008703.hg.1	5.98313706467123	0.00919135969235015	0.806513	DDX17	22	38483438	38507660	1	4185126	1183	1	2	1
rs6426389	TC0700009036.hg.1	8.3620146978888	0.00229507400044803	0.693682	LEP	7	128241278	128257629	1	4186309	0	1	3	3
rs6426389	TC1200007053.hg.1	6.91992126927829	0.00520015898110517	0.762165	SPX	12	21526307	21537377	1	4186309	0	1	4	2
rs6426389	TC2200008703.hg.1	7.72332618233361	0.00326999957596857	0.717152	DDX17	22	38483438	38507660	1	4186309	15040	0	0	1
rs16840838	TC2200008703.hg.1	6.29509805086267	0.00757582998103808	0.793895	DDX17	22	38483438	38507660	1	4201349	7193	0	0	1
rs7539733	TC0800007366.hg.1	6.43192303766696	0.00696812733776039	0.787804	HTRA4	8	38974149	38988662	1	4208542	0	1	1	2
rs7539733	TC1700011143.hg.1	6.4126979743801	0.00705018028765809	0.788546	CA10	17	51630313	52160017	1	4208542	1860	1	2	1
rs6683453	TC0100012097.hg.1	5.85499092148065	0.00996185057446988	0.813727	LGALS8	1	236518000	236552981	1	4210402	53	1	3	1
rs9426473	TC0700013439.hg.1	6.03133723225983	0.0089187194018897	0.804991	BCAP29	7	107579977	107623317	1	4210455	5710	0	0	1
rs9988443	TC0800007366.hg.1	6.43192303766696	0.00696812733776039	0.787804	HTRA4	8	38974149	38988662	1	4216165	0	1	1	2
rs9988443	TC1700011143.hg.1	6.4126979743801	0.00705018028765809	0.788546	CA10	17	51630313	52160017	1	4216165	11299	0	0	1
rs12123330	TC0700013439.hg.1	6.33489628184738	0.0073932635388991	0.791371	BCAP29	7	107579977	107623317	1	4227464	12714	0	0	1
rs4233264	TC0100008055.hg.1	9.34197354628247	0.0013645584723215	0.664562	TIE1	1	43300895	43323110	1	4240178	41280	0	0	1
rs4654424	TC0600009772.hg.1	6.71745835815095	0.00586539816798278	0.770787	SASH1	6	148272304	148552050	1	4281458	71252	0	0	1
rs16838561	TC1500009405.hg.1	6.58380142891067	0.00635563737624602	0.778227	CYP19A1	15	51208057	51338610	1	4352710	12761	0	0	1
rs351625	TC1200007053.hg.1	6.20167372707528	0.0080241895643132	0.797631	SPX	12	21526307	21537377	1	4365471	6999	0	0	1
rs716214	TC0200014550.hg.1	6.61202739498179	0.00624846891521199	0.776902	ORC4	2	147930397	148021604	1	4372470	522	1	1	1
rs1353341	TC0700009036.hg.1	7.90651124232247	0.00295046320404499	0.707672	LEP	7	128241278	128257629	1	4372992	90593	0	0	1
rs349401	TC0200016757.hg.1	7.2280525224513	0.00434148324120173	0.746718	NCKAP1	2	182924851	183038858	1	4463585	0	1	1	4
rs349401	TC1000012108.hg.1	6.13277130053701	0.0083735617521886	0.800873	CPXM2	10	123706207	123940267	1	4463585	0	1	2	3
rs349401	TC1600010740.hg.1	10.9635498732536	0.000610030767830521	0.577123	PDXDC2P	16	69976297	70065948	1	4463585	0	1	3	2
rs349401	TC0X00011121.hg.1	10.4174156994812	0.000794314130891671	0.613557	GABRE; MIR224; MIR452	X	151953124	151974680	1	4463585	25394	0	0	1
rs6658372	TC1000012108.hg.1	8.66606532962916	0.00194747631760906	0.681337	CPXM2	10	123706207	123940267	1	4488979	419	1	1	1
rs6678792	TC0300013520.hg.1	9.1205004428013	0.00153111372931218	0.672902	CLDN1	3	190305701	190322475	1	4489398	6280	0	0	1
rs1591426	TC0300013520.hg.1	6.38332309873183	0.00717761300072214	0.789819	CLDN1	3	190305701	190322475	1	4495678	0	1	1	2
rs1591426	TC1900008078.hg.1	6.80527249541893	0.00556601549558782	0.766917	LGALS14	19	39704306	39709448	1	4495678	4758	0	0	1
rs12731060	TC0600007087.hg.1	7.23087193377304	0.0043343846926368	0.746379	CAP2	6	17393216	17557792	1	4500436	52366	0	0	1
rs1878052	TC0400010615.hg.1	7.96892121771982	0.00284957409572596	0.704661	TXK	4	48066393	48134256	1	4552802	0	1	1	2
rs1878052	TC0900007752.hg.1	6.23992344726957	0.00783718724390708	0.796776	NTRK2	9	84668458	85027070	1	4552802	6131	0	0	1
rs609506	TC0200016757.hg.1	8.58188250377452	0.00203752480060828	0.686028	NCKAP1	2	182924851	183038858	1	4558933	0	1	1	2
rs609506	TC0400007894.hg.1	5.85292924996079	0.00997481353345158	0.813853	FAM47E; FAM47E-STBD1; STBD1	4	76214040	76311599	1	4558933	8232	0	0	1
rs1018306	TC0200008867.hg.1	6.82847933359415	0.00548973350703241	0.765862	ACOXL	2	110732573	111118222	1	4567165	0	1	1	2
rs1018306	TC0600007087.hg.1	6.14211718599107	0.0083252070232734	0.800477	CAP2	6	17393216	17557792	1	4567165	41859	0	0	1
rs16839257	TC1200007053.hg.1	8.49660385697991	0.00213343809939627	0.689558	SPX	12	21526307	21537377	1	4609024	98	1	1	1
rs16839263	TC0300013520.hg.1	6.70198098932397	0.00591997877682607	0.771265	CLDN1	3	190305701	190322475	1	4609122	49416	0	0	1
rs12567277	TC1100008518.hg.1	6.28582138012828	0.00761909393163558	0.794345	ACER3	11	76860867	77026797	1	4658538	46417	0	0	1
rs2035453	TC1900008078.hg.1	5.94480029950511	0.00941475790872907	0.808614	LGALS14	19	39704306	39709448	1	4704955	5531	0	0	1
rs10915577	TC0100012097.hg.1	9.72868781158103	0.00111948426702537	0.647266	LGALS8	1	236518000	236552981	1	4710486	13332	0	0	1
rs12083131	TC1900008078.hg.1	10.1255123175842	0.000917340470186725	0.628002	LGALS14	19	39704306	39709448	1	4723818	1767	1	1	1
rs7517857	TC1900008078.hg.1	6.33237112135218	0.00740470227690499	0.791749	LGALS14	19	39704306	39709448	1	4725585	18119	0	0	1
rs763238	TC0300009500.hg.1	5.85973993534146	0.00993206113908333	0.813393	FNDC3B	3	172039628	172401665	1	4743704	0	1	1	2
rs763238	TC0X00010060.hg.1	7.99067097409106	0.00281531108615021	0.70411	XIST	X	73820615	73852753	1	4743704	7326	0	0	1
rs242052	TC0100008055.hg.1	9.9105850206128	0.0010213151912596	0.639609	TIE1	1	43300895	43323110	1	4751030	22236	0	0	1
rs2071999	TC0900007752.hg.1	8.42962996779222	0.00221224817282013	0.691101	NTRK2	9	84668458	85027070	1	4773266	18918	0	0	1
rs3766964	TC0Y00006730.hg.1	10.9596770082929	0.000611158901731825	0.577123	EIF1AY	Y	20575711	20593154	1	4792184	14197	0	0	1
rs368808	TC0200014764.hg.1	6.82306166072791	0.00550743820228717	0.766	DPP4	2	161992241	162074542	1	4806381	21682	0	0	1
rs426095	TC0400007894.hg.1	5.92033774919283	0.00956042567738435	0.810232	FAM47E; FAM47E-STBD1; STBD1	4	76214040	76311599	1	4828063	59949	0	0	1
rs2181699	TC0700013439.hg.1	6.64032647529272	0.00614301496215889	0.774911	BCAP29	7	107579977	107623317	1	4888012	39786	0	0	1
rs10915644	TC0100007191.hg.1	11.0992557244576	0.000571911252591184	0.569244	PLA2G2F	1	20139326	20150386	1	4927798	0	1	1	14
rs10915644	TC0200008867.hg.1	10.7104077343857	0.000688832308667743	0.593072	ACOXL	2	110732573	111118222	1	4927798	0	1	2	13
rs10915644	TC0300010399.hg.1	9.87932662948499	0.00103748853238403	0.640566	SH3BP5	3	15254356	15341394	1	4927798	0	1	3	12
rs10915644	TC0300013520.hg.1	6.5362004321716	0.00654097852787699	0.782083	CLDN1	3	190305701	190322475	1	4927798	0	1	4	11
rs10915644	TC0400007894.hg.1	14.9840938271855	0.000105527093804512	0.439406	FAM47E; FAM47E-STBD1; STBD1	4	76214040	76311599	1	4927798	0	1	5	10
rs10915644	TC0500013100.hg.1	13.4685080959767	0.000197308219829957	0.460107	FLT4	5	180601506	180649624	1	4927798	0	1	6	9
rs10915644	TC0600009772.hg.1	10.9986240532526	0.000599917619450368	0.5749	SASH1	6	148272304	148552050	1	4927798	0	1	7	8
rs10915644	TC0700009036.hg.1	6.0976202703981	0.0085582154348967	0.802281	LEP	7	128241278	128257629	1	4927798	0	1	8	7
rs10915644	TC0800007366.hg.1	6.4843001086915	0.0067498616961489	0.784699	HTRA4	8	38974149	38988662	1	4927798	0	1	9	6
rs10915644	TC0800010421.hg.1	6.32068209571713	0.00745790669901375	0.792612	ST18	8	52110832	52460959	1	4927798	0	1	10	5
rs10915644	TC1000011005.hg.1	13.4412135833275	0.000199617715288922	0.460107	P4HA1	10	73007217	73096974	1	4927798	0	1	11	4
rs10915644	TC1200010703.hg.1	6.12584556928571	0.00840959412481571	0.801235	BIN2	12	51281038	51324680	1	4927798	0	1	12	3
rs10915644	TC1300008463.hg.1	8.15377304204761	0.00257235547608413	0.700841	FLT1	13	28300344	28495128	1	4927798	0	1	13	2
rs10915644	TC1700009150.hg.1	10.1805788302348	0.0008926142432905	0.625135	BAIAP2	17	81035122	81117432	1	4927798	389	1	14	1
rs10915645	TC0600009772.hg.1	9.47731736088137	0.00127264886190433	0.656953	SASH1	6	148272304	148552050	1	4928187	13232	0	0	1
rs10915652	TC1100008518.hg.1	7.56293872124086	0.00358119640317499	0.726714	ACER3	11	76860867	77026797	1	4941419	13356	0	0	1
rs4654465	TC1100008518.hg.1	7.56293872124086	0.00358119640317499	0.726714	ACER3	11	76860867	77026797	1	4954775	1087	1	1	1
rs6426446	TC0100006881.hg.1	6.03179177264635	0.00891619105007617	0.804991	TNFRSF1B; MIR4632; MIR7846	1	12166943	12209228	1	4955862	0	1	2	4
rs6426446	TC0100007191.hg.1	6.5359172292596	0.00654209885698391	0.782083	PLA2G2F	1	20139326	20150386	1	4955862	0	1	3	3
rs6426446	TC1700009150.hg.1	7.37886053933366	0.00397911983588114	0.73769	BAIAP2	17	81035122	81117432	1	4955862	0	1	4	2
rs6426446	TC1900006509.hg.1	6.05415115064569	0.00879278642486638	0.804433	HMHA1	19	1065923	1087831	1	4955862	2240	0	0	1
rs4654620	TC0100012097.hg.1	6.60459562676686	0.00627649176716401	0.777292	LGALS8	1	236518000	236552981	1	4958102	0	1	1	2
rs4654620	TC0700013439.hg.1	7.27417740779329	0.00422694157090769	0.74459	BCAP29	7	107579977	107623317	1	4958102	23401	0	0	1
rs942245	TC1100008518.hg.1	8.45067868534188	0.00218713979312124	0.690568	ACER3	11	76860867	77026797	1	4981503	6759	0	0	1
rs11584727	TC1100008518.hg.1	9.39372311720481	0.00132858116339459	0.661852	ACER3	11	76860867	77026797	1	4988262	23140	0	0	1
rs9426490	TC1100006441.hg.1	6.04428439494868	0.00884700932062616	0.804555	PSMD13	11	236546	252984	1	5011402	4442	0	0	1
rs6656223	TC1100006441.hg.1	6.04428439494868	0.00884700932062616	0.804555	PSMD13	11	236546	252984	1	5015844	15717	0	0	1
rs7518523	TC0800007366.hg.1	7.20305454755476	0.00440498400667028	0.748597	HTRA4	8	38974149	38988662	1	5031561	0	1	1	4
rs7518523	TC0900007752.hg.1	8.70348932175712	0.00190885807528036	0.681337	NTRK2	9	84668458	85027070	1	5031561	0	1	2	3
rs7518523	TC1700011143.hg.1	7.13225927579113	0.00459043262056036	0.751451	CA10	17	51630313	52160017	1	5031561	0	1	3	2
rs7518523	TC1700009150.hg.1	5.8653622684215	0.00989692018936981	0.813176	BAIAP2	17	81035122	81117432	1	5031561	2100	0	0	1
rs7535462	TC0400007894.hg.1	6.3148211085139	0.00748474206890245	0.792948	FAM47E; FAM47E-STBD1; STBD1	4	76214040	76311599	1	5033661	0	1	1	2
rs7535462	TC0900007752.hg.1	6.37167282081434	0.00722885362359059	0.790108	NTRK2	9	84668458	85027070	1	5033661	5432	0	0	1
rs6657381	TC1400010100.hg.1	5.9391544724126	0.00944815924154924	0.809041	ATG2B	14	96279202	96363870	1	5039093	287	1	1	1
rs1841241	TC0700013439.hg.1	7.27058764726363	0.00423573565991784	0.744672	BCAP29	7	107579977	107623317	1	5039380	34278	0	0	1
rs10799152	TC0Y00006730.hg.1	6.24277370803728	0.00782344550455413	0.796669	EIF1AY	Y	20575711	20593154	1	5073658	14959	0	0	1
rs2169089	TC0700009036.hg.1	6.1910922483661	0.00807678511015358	0.797994	LEP	7	128241278	128257629	1	5088617	0	1	1	2
rs2169089	TC1900006477.hg.1	6.07732088411451	0.0086668883430569	0.803119	FSTL3	19	676365	683399	1	5088617	15997	0	0	1
rs10799155	TC0600007087.hg.1	6.74337338698142	0.00577524451554589	0.769514	CAP2	6	17393216	17557792	1	5104614	9297	0	0	1
rs10799157	TC0600007087.hg.1	6.19290125325437	0.00806776658995912	0.79788	CAP2	6	17393216	17557792	1	5113911	10948	0	0	1
rs1563792	TC0100012097.hg.1	7.07843435008928	0.00473717527342062	0.754338	LGALS8	1	236518000	236552981	1	5124859	11785	0	0	1
rs922123	TC2200008703.hg.1	7.75073660574168	0.00321985416825417	0.716518	DDX17	22	38483438	38507660	1	5136644	6174	0	0	1
rs2334263	TC0300009500.hg.1	6.27369874659818	0.00767604085989081	0.794865	FNDC3B	3	172039628	172401665	1	5142818	0	1	1	2
rs2334263	TC1100008518.hg.1	11.0945202485979	0.000573196424961931	0.569498	ACER3	11	76860867	77026797	1	5142818	2645	0	0	1
rs12120144	TC0600009772.hg.1	6.40661159687894	0.00707637811777378	0.788878	SASH1	6	148272304	148552050	1	5145463	15199	0	0	1
rs2242157	TC0600009772.hg.1	6.82984447838896	0.00548528216097534	0.765841	SASH1	6	148272304	148552050	1	5160662	0	1	1	2
rs2242157	TC1500009405.hg.1	6.53269761147488	0.00655485027017366	0.782083	CYP19A1	15	51208057	51338610	1	5160662	8001	0	0	1
rs10733013	TC0300007101.hg.1	7.24340960377152	0.00430297233115183	0.745842	RPSA; SNORA62; SNORA6	3	39406689	39412542	1	5168663	641	1	1	1
rs2722784	TC0300007101.hg.1	7.52916692992575	0.00365079318977942	0.728651	RPSA; SNORA62; SNORA6	3	39406689	39412542	1	5169304	0	1	2	2
rs2722784	TC0Y00006681.hg.1	6.6803183614469	0.00599731205046828	0.772463	CDY7P	Y	17951589	17953500	1	5169304	10270	0	0	1
rs10915352	TC0300007101.hg.1	6.86557597422574	0.00537017238328509	0.764214	RPSA; SNORA62; SNORA6	3	39406689	39412542	1	5179574	13129	0	0	1
rs6671889	TC0300007101.hg.1	6.18086539032245	0.0081279785763906	0.798167	RPSA; SNORA62; SNORA6	3	39406689	39412542	1	5192703	6086	0	0	1
rs16840051	TC0300007101.hg.1	7.28564043069458	0.00419899398679275	0.743646	RPSA; SNORA62; SNORA6	3	39406689	39412542	1	5198789	0	1	1	2
rs16840051	TC0500007085.hg.1	5.96624251533609	0.009289081730305	0.807481	RP11-113I22.1	5	33229723	33255553	1	5198789	11335	0	0	1
rs12121369	TC0300007101.hg.1	5.99310944925579	0.00913420819894276	0.806085	RPSA; SNORA62; SNORA6	3	39406689	39412542	1	5210124	1214	1	1	1
rs12027352	TC1200010703.hg.1	9.24039353418336	0.00143833647347037	0.668729	BIN2	12	51281038	51324680	1	5211338	42326	0	0	1
rs7536712	TC0600009772.hg.1	8.294595856527	0.00238106800930813	0.694646	SASH1	6	148272304	148552050	1	5253664	14186	0	0	1
rs6603821	TC0600007087.hg.1	8.47052858304633	0.00216374839611881	0.690269	CAP2	6	17393216	17557792	1	5267850	0	1	1	2
rs6603821	TC0Y00006681.hg.1	7.07321594188613	0.00475167432456607	0.754486	CDY7P	Y	17951589	17953500	1	5267850	13571	0	0	1
rs7511995	TC0300007101.hg.1	10.8343136334379	0.000648945199117179	0.585475	RPSA; SNORA62; SNORA6	3	39406689	39412542	1	5281421	2521	0	0	1
rs938962	TC0100008055.hg.1	6.02810613491544	0.00893671491928498	0.805079	TIE1	1	43300895	43323110	1	5283942	0	1	1	3
rs938962	TC0600007087.hg.1	6.89263777066556	0.0052847604268307	0.763239	CAP2	6	17393216	17557792	1	5283942	0	1	2	2
rs938962	TC1300008463.hg.1	8.38478635710221	0.00226680480959928	0.693095	FLT1	13	28300344	28495128	1	5283942	3166	0	0	1
rs4259664	TC0400008091.hg.1	8.30037742323914	0.00237355627957826	0.694646	SPP1	4	87975650	87983426	1	5287108	0	1	1	2
rs4259664	TC1500009405.hg.1	6.19478988827134	0.00805836290344788	0.79785	CYP19A1	15	51208057	51338610	1	5287108	9736	0	0	1
rs2353169	TC0300007101.hg.1	9.2793104325169	0.00140956476999442	0.666598	RPSA; SNORA62; SNORA6	3	39406689	39412542	1	5296844	0	1	1	3
rs2353169	TC0600009772.hg.1	6.19527499623591	0.00805594945313905	0.79785	SASH1	6	148272304	148552050	1	5296844	0	1	2	2
rs2353169	TC0Y00006681.hg.1	7.87419507149141	0.00300424306051199	0.70978	CDY7P	Y	17951589	17953500	1	5296844	5471	0	0	1
rs12125575	TC0300007101.hg.1	10.5773743858294	0.000734683705449878	0.603146	RPSA; SNORA62; SNORA6	3	39406689	39412542	1	5302315	0	1	1	2
rs12125575	TC0Y00006681.hg.1	13.1620346304054	0.000225026121023935	0.474986	CDY7P	Y	17951589	17953500	1	5302315	90	1	2	1
rs599481	TC0400008091.hg.1	5.86827440717873	0.0098787723970395	0.8129	SPP1	4	87975650	87983426	1	5302405	0	1	3	2
rs599481	TC1500009405.hg.1	5.94025972252197	0.00944161021313867	0.80886	CYP19A1	15	51208057	51338610	1	5302405	2468	0	0	1
rs675738	TC0400008091.hg.1	5.86827440717873	0.0098787723970395	0.8129	SPP1	4	87975650	87983426	1	5304873	0	1	1	2
rs675738	TC1500009405.hg.1	5.94025972252197	0.00944161021313867	0.80886	CYP19A1	15	51208057	51338610	1	5304873	2203	0	0	1
rs521430	TC0100006881.hg.1	10.0379681431477	0.000958215478233499	0.633751	TNFRSF1B; MIR4632; MIR7846	1	12166943	12209228	1	5307076	0	1	1	13
rs521430	TC0100007191.hg.1	9.49156799581327	0.00126337485052722	0.6569	PLA2G2F	1	20139326	20150386	1	5307076	0	1	2	12
rs521430	TC0400010615.hg.1	10.8808581990828	0.000634624097597415	0.582813	TXK	4	48066393	48134256	1	5307076	0	1	3	11
rs521430	TC0500013100.hg.1	11.3609240657755	0.000505591353528352	0.555788	FLT4	5	180601506	180649624	1	5307076	0	1	4	10
rs521430	TC0800010421.hg.1	12.3545709947002	0.000320875532474362	0.512745	ST18	8	52110832	52460959	1	5307076	0	1	5	9
rs521430	TC0900007752.hg.1	8.19874140392503	0.00250949572933503	0.699581	NTRK2	9	84668458	85027070	1	5307076	0	1	6	8
rs521430	TC1000011005.hg.1	6.21939911479405	0.00793692712470414	0.797234	P4HA1	10	73007217	73096974	1	5307076	0	1	7	7
rs521430	TC1200007053.hg.1	9.34359750249491	0.00136341331500478	0.664562	SPX	12	21526307	21537377	1	5307076	0	1	8	6
rs521430	TC1300008463.hg.1	8.62712060523674	0.00198857847853859	0.683287	FLT1	13	28300344	28495128	1	5307076	0	1	9	5
rs521430	TC1700009150.hg.1	8.27422971101869	0.00240773786195423	0.696088	BAIAP2	17	81035122	81117432	1	5307076	0	1	10	4
rs521430	TC1900006477.hg.1	10.8195374468784	0.000653565675557683	0.586229	FSTL3	19	676365	683399	1	5307076	0	1	11	3
rs521430	TC1900006509.hg.1	6.26721223448305	0.00770670387030256	0.795273	HMHA1	19	1065923	1087831	1	5307076	0	1	12	2
rs521430	TC0Y00006681.hg.1	5.85222026163863	0.00997927565275932	0.813853	CDY7P	Y	17951589	17953500	1	5307076	2591	0	0	1
rs12135834	TC0100008055.hg.1	6.62575999392765	0.0061970490232191	0.776022	TIE1	1	43300895	43323110	1	5309667	2385	0	0	1
rs580309	TC0Y00006730.hg.1	5.85423782674539	0.00996658358096593	0.813838	EIF1AY	Y	20575711	20593154	1	5312052	1393	1	1	1
rs6703948	TC0200008867.hg.1	6.6129869709841	0.00624486070038142	0.776802	ACOXL	2	110732573	111118222	1	5313445	0	1	2	2
rs6703948	TC0900007752.hg.1	7.73956798058644	0.00324018352426465	0.716927	NTRK2	9	84668458	85027070	1	5313445	1876	1	3	1
rs16840287	TC1100008518.hg.1	7.93183198111192	0.00290906476877036	0.706566	ACER3	11	76860867	77026797	1	5315321	160	1	4	1
rs16840289	TC1100008518.hg.1	7.93183198111192	0.00290906476877036	0.706566	ACER3	11	76860867	77026797	1	5315481	8750	0	0	1
rs499416	TC0200014764.hg.1	6.42792133557947	0.00698511972212034	0.787974	DPP4	2	161992241	162074542	1	5324231	0	1	1	2
rs499416	TC0500007085.hg.1	7.9584769481918	0.00286619005399261	0.705121	RP11-113I22.1	5	33229723	33255553	1	5324231	1493	1	2	1
rs12139398	TC0600009772.hg.1	9.99030351552029	0.000981309761083685	0.637641	SASH1	6	148272304	148552050	1	5325724	4141	0	0	1
rs579467	TC1200007105.hg.1	6.96181588668604	0.00507313654726624	0.760455	LYRM5	12	25195216	25209645	1	5329865	11599	0	0	1
rs17423547	TC0600009772.hg.1	9.52470818552119	0.00124209405538984	0.654729	SASH1	6	148272304	148552050	1	5341464	831	1	1	1
rs12141954	TC0600009772.hg.1	9.62660254976978	0.00117909479323116	0.650625	SASH1	6	148272304	148552050	1	5342295	4179	0	0	1
rs557477	TC1100006441.hg.1	6.34025199903274	0.00736906692433948	0.791035	PSMD13	11	236546	252984	1	5346474	0	1	1	2
rs557477	TC2200008703.hg.1	5.95676166280689	0.00934442144096385	0.807909	DDX17	22	38483438	38507660	1	5346474	983	1	2	1
rs665471	TC0200014550.hg.1	6.09364127292252	0.0085793983535996	0.802599	ORC4	2	147930397	148021604	1	5347457	2971	0	0	1
rs2353174	TC0100008055.hg.1	5.89851113186565	0.00969249190672094	0.811689	TIE1	1	43300895	43323110	1	5350428	4131	0	0	1
rs12131122	TC0100008055.hg.1	5.89851113186565	0.00969249190672094	0.811689	TIE1	1	43300895	43323110	1	5354559	2048	0	0	1
rs10799191	TC1500009405.hg.1	9.05881200429747	0.00158140001270888	0.674539	CYP19A1	15	51208057	51338610	1	5356607	14552	0	0	1
rs12040942	TC0200016757.hg.1	5.93452012280802	0.00947567398497378	0.809556	NCKAP1	2	182924851	183038858	1	5371159	0	1	1	2
rs12040942	TC1600010740.hg.1	7.21067688341937	0.00438551386613534	0.747831	PDXDC2P	16	69976297	70065948	1	5371159	20338	0	0	1
rs9439531	TC1600010740.hg.1	7.75402340873897	0.00321389821456609	0.716284	PDXDC2P	16	69976297	70065948	1	5391497	4499	0	0	1
rs912993	TC1600010740.hg.1	5.99273356829774	0.00913635526033553	0.806091	PDXDC2P	16	69976297	70065948	1	5395996	5368	0	0	1
rs2148211	TC0200016757.hg.1	6.23874331982954	0.007842884670607	0.796776	NCKAP1	2	182924851	183038858	1	5401364	1667	1	1	1
rs10915416	TC1600010740.hg.1	8.18608638664449	0.00252701315525023	0.699968	PDXDC2P	16	69976297	70065948	1	5403031	68486	0	0	1
rs7418357	TC0200016757.hg.1	5.97837165883746	0.00921880891612938	0.80681	NCKAP1	2	182924851	183038858	1	5471517	0	1	1	2
rs7418357	TC0X00010060.hg.1	14.31143900617	0.000138641530139815	0.453681	XIST	X	73820615	73852753	1	5471517	33036	0	0	1
rs10907214	TC0400008091.hg.1	9.30659526459819	0.00138977046166447	0.664813	SPP1	4	87975650	87983426	1	5504553	44972	0	0	1
rs11260698	TC0100008055.hg.1	7.31432546885613	0.0041299446402673	0.742177	TIE1	1	43300895	43323110	1	5549525	4524	0	0	1
rs9662668	TC0100008055.hg.1	6.31404045652889	0.00748832440468825	0.792948	TIE1	1	43300895	43323110	1	5554049	0	1	1	2
rs9662668	TC1500009405.hg.1	6.69541780137116	0.00594329220265087	0.771696	CYP19A1	15	51208057	51338610	1	5554049	59170	0	0	1
rs1935766	TC0400010615.hg.1	9.91579911701867	0.00101864446417214	0.639233	TXK	4	48066393	48134256	1	5613219	33045	0	0	1
rs1775416	TC0100007191.hg.1	6.18166338170528	0.00812397119003989	0.798167	PLA2G2F	1	20139326	20150386	1	5646264	0	1	1	3
rs1775416	TC1700009150.hg.1	7.44331848505567	0.00383450136445754	0.733732	BAIAP2	17	81035122	81117432	1	5646264	0	1	2	2
rs1775416	TC1900006509.hg.1	7.49325933003343	0.00372642732542821	0.731114	HMHA1	19	1065923	1087831	1	5646264	23646	0	0	1
rs1081382	TC1200007053.hg.1	8.47390257938178	0.00215979986273842	0.690269	SPX	12	21526307	21537377	1	5669910	620	1	1	1
rs709186	TC0X00010060.hg.1	5.98323138931491	0.009190817280942	0.806513	XIST	X	73820615	73852753	1	5670530	1256	1	2	1
rs707582	TC0X00010060.hg.1	5.98323138931491	0.009190817280942	0.806513	XIST	X	73820615	73852753	1	5671786	7332	0	0	1
rs9439602	TC0300007101.hg.1	6.5514401127236	0.00648100162256738	0.781104	RPSA; SNORA62; SNORA6	3	39406689	39412542	1	5679118	323	1	1	1
rs9439603	TC0300007101.hg.1	6.37128031684323	0.00723058693939451	0.790108	RPSA; SNORA62; SNORA6	3	39406689	39412542	1	5679441	931	1	2	1
rs9329417	TC0300007101.hg.1	6.94312771524692	0.00512937150529016	0.761557	RPSA; SNORA62; SNORA6	3	39406689	39412542	1	5680372	436	1	3	1
rs9439605	TC0Y00006730.hg.1	6.98335701103189	0.00500915659793454	0.759738	EIF1AY	Y	20575711	20593154	1	5680808	6107	0	0	1
rs4845793	TC0Y00006730.hg.1	6.98335701103189	0.00500915659793454	0.759738	EIF1AY	Y	20575711	20593154	1	5686915	4872	0	0	1
rs17028422	TC0300010399.hg.1	6.39343128939867	0.00713347843354178	0.789658	SH3BP5	3	15254356	15341394	1	5691787	941	1	1	1
rs1855786	TC0500007085.hg.1	12.0512394143657	0.000367849317900748	0.522563	RP11-113I22.1	5	33229723	33255553	1	5692728	7315	0	0	1
rs10465910	TC0100007191.hg.1	6.57541633081045	0.00638786228277743	0.778955	PLA2G2F	1	20139326	20150386	1	5700043	0	1	1	12
rs10465910	TC0200008867.hg.1	9.99188161439819	0.000980535419834099	0.637597	ACOXL	2	110732573	111118222	1	5700043	0	1	2	11
rs10465910	TC0400010615.hg.1	25.3559117121836	3.27626930173014e-06	0.110723	TXK	4	48066393	48134256	1	5700043	0	1	3	10
rs10465910	TC0500007085.hg.1	29.0446837829505	1.21445352862159e-06	0.110723	RP11-113I22.1	5	33229723	33255553	1	5700043	0	1	4	9
rs10465910	TC0500013100.hg.1	5.92488774750018	0.00953314508672201	0.809809	FLT4	5	180601506	180649624	1	5700043	0	1	5	8
rs10465910	TC0600007087.hg.1	8.45062013021575	0.00218720920546323	0.690568	CAP2	6	17393216	17557792	1	5700043	0	1	6	7
rs10465910	TC0800010421.hg.1	11.498075744605	0.000474246476485731	0.552416	ST18	8	52110832	52460959	1	5700043	0	1	7	6
rs10465910	TC0900007752.hg.1	12.9966949739129	0.000241738460435272	0.483798	NTRK2	9	84668458	85027070	1	5700043	0	1	8	5
rs10465910	TC1000011005.hg.1	8.50428870166825	0.00212459445536014	0.689234	P4HA1	10	73007217	73096974	1	5700043	0	1	9	4
rs10465910	TC1300008463.hg.1	6.87366179502081	0.00534449405909863	0.763935	FLT1	13	28300344	28495128	1	5700043	0	1	10	3
rs10465910	TC1700009150.hg.1	8.37900324002523	0.00227394762098198	0.693206	BAIAP2	17	81035122	81117432	1	5700043	0	1	11	2
rs10465910	TC1900006477.hg.1	7.31655133164912	0.00412463909504273	0.742177	FSTL3	19	676365	683399	1	5700043	367	1	12	1
rs10465911	TC1500009405.hg.1	7.61193743618823	0.00348280099426333	0.723884	CYP19A1	15	51208057	51338610	1	5700410	913	1	13	1
rs6690868	TC0200008867.hg.1	7.88163774465224	0.00299176223141737	0.709326	ACOXL	2	110732573	111118222	1	5701323	0	1	14	9
rs6690868	TC0400010615.hg.1	27.3392314428504	1.89821872951866e-06	0.110723	TXK	4	48066393	48134256	1	5701323	0	1	15	8
rs6690868	TC0500007085.hg.1	21.0695658940716	1.1930211609036e-05	0.222987	RP11-113I22.1	5	33229723	33255553	1	5701323	0	1	16	7
rs6690868	TC0600007087.hg.1	7.99590516670116	0.00280713333221077	0.70411	CAP2	6	17393216	17557792	1	5701323	0	1	17	6
rs6690868	TC0800010421.hg.1	10.0147392152959	0.000969394702755333	0.635488	ST18	8	52110832	52460959	1	5701323	0	1	18	5
rs6690868	TC0900007752.hg.1	13.769388381353	0.000173708044443159	0.456497	NTRK2	9	84668458	85027070	1	5701323	0	1	19	4
rs6690868	TC1000011005.hg.1	6.05608689196551	0.0087821914841474	0.8043	P4HA1	10	73007217	73096974	1	5701323	0	1	20	3
rs6690868	TC1300008463.hg.1	6.7999341743717	0.00558372729174255	0.766917	FLT1	13	28300344	28495128	1	5701323	0	1	21	2
rs6690868	TC1900006477.hg.1	6.26482555347944	0.00771802006552675	0.795387	FSTL3	19	676365	683399	1	5701323	5768	0	0	1
rs971816	TC1100008518.hg.1	6.26922764795778	0.00769716221317941	0.795187	ACER3	11	76860867	77026797	1	5707091	0	1	1	2
rs971816	TC1500009405.hg.1	6.93855098793311	0.00514324772113544	0.761758	CYP19A1	15	51208057	51338610	1	5707091	71	1	2	1
rs971814	TC0500007085.hg.1	6.67854212796602	0.0060037021372091	0.772647	RP11-113I22.1	5	33229723	33255553	1	5707162	654	1	3	1
rs4845812	TC0500007085.hg.1	6.36367780234587	0.0072642503441375	0.790227	RP11-113I22.1	5	33229723	33255553	1	5707816	0	1	4	2
rs4845812	TC0700009036.hg.1	8.43929000368085	0.00220068585838954	0.69078	LEP	7	128241278	128257629	1	5707816	122	1	5	1
rs1499395	TC1500009405.hg.1	6.40406685305175	0.00708736328725469	0.788986	CYP19A1	15	51208057	51338610	1	5707938	4893	0	0	1
rs707590	TC1200010703.hg.1	6.54575665681507	0.00650329826134221	0.78137	BIN2	12	51281038	51324680	1	5712831	8358	0	0	1
rs12091928	TC1500009405.hg.1	8.39444574875221	0.00225492933013036	0.692641	CYP19A1	15	51208057	51338610	1	5721189	3751	0	0	1
rs707580	TC0200016757.hg.1	7.22425513296639	0.00435106430489859	0.746901	NCKAP1	2	182924851	183038858	1	5724940	11742	0	0	1
rs707593	TC0300009500.hg.1	7.07457396461155	0.0047478964424995	0.754426	FNDC3B	3	172039628	172401665	1	5736682	13331	0	0	1
rs2649069	TC0400008091.hg.1	7.04884738140223	0.00482003031333645	0.756256	SPP1	4	87975650	87983426	1	5750013	24863	0	0	1
rs1414380	TC2200008703.hg.1	10.8440467792874	0.000645921303331103	0.585391	DDX17	22	38483438	38507660	1	5774876	2581	0	0	1
rs904534	TC2200008703.hg.1	5.87082502905622	0.00986290756439731	0.812763	DDX17	22	38483438	38507660	1	5777457	13041	0	0	1
rs2842258	TC1200007105.hg.1	6.08298424279713	0.00863641763468583	0.802972	LYRM5	12	25195216	25209645	1	5790498	3257	0	0	1
rs12738264	TC1200007105.hg.1	6.08298424279713	0.00863641763468583	0.802972	LYRM5	12	25195216	25209645	1	5793755	14338	0	0	1
rs12059728	TC0400008091.hg.1	7.74708782305061	0.00322648028288052	0.716537	SPP1	4	87975650	87983426	1	5808093	0	1	1	2
rs12059728	TC0600009772.hg.1	7.36216223663884	0.00401755563277195	0.738711	SASH1	6	148272304	148552050	1	5808093	79047	0	0	1
rs1890191	TC0Y00006681.hg.1	8.67000381098516	0.00194337196807314	0.681337	CDY7P	Y	17951589	17953500	1	5887140	9867	0	0	1
rs4623725	TC1400010100.hg.1	5.86570036844481	0.00989481134575971	0.813176	ATG2B	14	96279202	96363870	1	5897007	5360	0	0	1
rs9729210	TC2200008703.hg.1	9.35058173163438	0.001358500315574	0.664188	DDX17	22	38483438	38507660	1	5902367	2351	0	0	1
rs1624858	TC0300007101.hg.1	7.79652445103671	0.00313796462827801	0.714017	RPSA; SNORA62; SNORA6	3	39406689	39412542	1	5904718	1211	1	1	1
rs1765719	TC0300007101.hg.1	11.9752960341805	0.000380761174129075	0.526662	RPSA; SNORA62; SNORA6	3	39406689	39412542	1	5905929	2804	0	0	1
rs1287616	TC0600007087.hg.1	8.24005599321988	0.00245323034553805	0.697305	CAP2	6	17393216	17557792	1	5908733	73311	0	0	1
rs7549324	TC0X00011121.hg.1	7.47585587471699	0.00376370396195537	0.732393	GABRE; MIR224; MIR452	X	151953124	151974680	1	5982044	77185	0	0	1
rs1295100	TC0Y00006730.hg.1	6.23894240357988	0.00784192321343928	0.796776	EIF1AY	Y	20575711	20593154	1	6059229	70635	0	0	1
rs1883771	TC0500013100.hg.1	7.33260224535967	0.00408660151904969	0.74092	FLT4	5	180601506	180649624	1	6129864	0	1	1	6
rs1883771	TC0800010421.hg.1	8.17137426172292	0.00254754736295413	0.700769	ST18	8	52110832	52460959	1	6129864	0	1	2	5
rs1883771	TC1200010703.hg.1	5.85836507126525	0.00994067524438683	0.813546	BIN2	12	51281038	51324680	1	6129864	0	1	3	4
rs1883771	TC1400010100.hg.1	7.11423133111009	0.00463901759772282	0.752432	ATG2B	14	96279202	96363870	1	6129864	0	1	4	3
rs1883771	TC1500009405.hg.1	14.1396813219341	0.00014882801009012	0.45589	CYP19A1	15	51208057	51338610	1	6129864	0	1	5	2
rs1883771	TC1700011143.hg.1	5.98022565646057	0.00920811899866398	0.806713	CA10	17	51630313	52160017	1	6129864	28698	0	0	1
rs3205229	TC0300009500.hg.1	10.5701977391708	0.000737250939359588	0.603378	FNDC3B	3	172039628	172401665	1	6158562	4021	0	0	1
rs3810993	TC0200016757.hg.1	11.6961798304926	0.000432680458395694	0.539771	NCKAP1	2	182924851	183038858	1	6162583	0	1	1	2
rs3810993	TC0400008091.hg.1	9.87681372779941	0.00103880091092658	0.640566	SPP1	4	87975650	87983426	1	6162583	7770	0	0	1
rs2281303	TC1400010100.hg.1	6.95617282753803	0.005090045387258	0.760929	ATG2B	14	96279202	96363870	1	6170353	13839	0	0	1
rs2273041	TC0Y00006681.hg.1	14.1953626151584	0.00014543825243342	0.45589	CDY7P	Y	17951589	17953500	1	6184192	9826	0	0	1
rs11121299	TC0Y00006681.hg.1	5.96486228919476	0.00929711563769735	0.807562	CDY7P	Y	17951589	17953500	1	6194018	2851	0	0	1
rs2250358	TC0Y00006681.hg.1	14.806474002358	0.000113331234771191	0.443751	CDY7P	Y	17951589	17953500	1	6196869	7397	0	0	1
rs9435102	TC0Y00006681.hg.1	7.90753784005798	0.00294877220799562	0.707672	CDY7P	Y	17951589	17953500	1	6204266	576	1	1	1
rs11121328	TC0300009500.hg.1	6.27417725039068	0.00767378419974699	0.794865	FNDC3B	3	172039628	172401665	1	6204842	2375	0	0	1
rs1883606	TC0300009500.hg.1	6.80430354862842	0.0055692257282713	0.766917	FNDC3B	3	172039628	172401665	1	6207217	5626	0	0	1
rs2311388	TC0300009500.hg.1	6.2934918075834	0.00758330169169592	0.793949	FNDC3B	3	172039628	172401665	1	6212843	5016	0	0	1
rs9434741	TC0300009500.hg.1	17.5903500403869	3.91226167873743e-05	0.344541	FNDC3B	3	172039628	172401665	1	6217859	4116	0	0	1
rs747393	TC1500009405.hg.1	8.14339585097513	0.00258710609597619	0.701054	CYP19A1	15	51208057	51338610	1	6221975	4935	0	0	1
rs4908850	TC0400010615.hg.1	7.74750639241082	0.00322571940840259	0.716527	TXK	4	48066393	48134256	1	6226910	0	1	1	6
rs4908850	TC0500007085.hg.1	9.96886455517985	0.000991896339214351	0.637993	RP11-113I22.1	5	33229723	33255553	1	6226910	0	1	2	5
rs4908850	TC0500013100.hg.1	6.77864529579803	0.00565497994861608	0.767644	FLT4	5	180601506	180649624	1	6226910	0	1	3	4
rs4908850	TC0800010421.hg.1	9.2872434046118	0.00140377785486871	0.665877	ST18	8	52110832	52460959	1	6226910	0	1	4	3
rs4908850	TC0900007752.hg.1	6.99735908410031	0.0049680448331619	0.758858	NTRK2	9	84668458	85027070	1	6226910	0	1	5	2
rs4908850	TC1400010100.hg.1	6.3373339669762	0.00738223949275341	0.791248	ATG2B	14	96279202	96363870	1	6226910	16805	0	0	1
rs1534997	TC0500007085.hg.1	6.98824177206034	0.00499477200345777	0.759189	RP11-113I22.1	5	33229723	33255553	1	6243715	0	1	1	2
rs1534997	TC1500009405.hg.1	9.0451544330799	0.00159277713975883	0.675464	CYP19A1	15	51208057	51338610	1	6243715	92842	0	0	1
rs3789508	TC1100008518.hg.1	10.1278113193029	0.000916293220873509	0.628002	ACER3	11	76860867	77026797	1	6336557	0	1	1	2
rs3789508	TC1500009405.hg.1	14.1791896523619	0.000146413992334878	0.45589	CYP19A1	15	51208057	51338610	1	6336557	5669	0	0	1
rs3827720	TC0300010399.hg.1	7.41724951342273	0.00389228171150062	0.735662	SH3BP5	3	15254356	15341394	1	6342226	0	1	1	5
rs3827720	TC0300009500.hg.1	6.7332307115896	0.00581034620315218	0.770064	FNDC3B	3	172039628	172401665	1	6342226	0	1	2	4
rs3827720	TC1100008518.hg.1	10.7585108637515	0.000673035610275723	0.590171	ACER3	11	76860867	77026797	1	6342226	0	1	3	3
rs3827720	TC1500009405.hg.1	7.01890035758669	0.00490551992665171	0.757464	CYP19A1	15	51208057	51338610	1	6342226	0	1	4	2
rs3827720	TC0X00011121.hg.1	7.25147946370758	0.00428288629716316	0.745337	GABRE; MIR224; MIR452	X	151953124	151974680	1	6342226	2908	0	0	1
rs3789504	TC1500009405.hg.1	8.59335885393734	0.00202498349102544	0.685032	CYP19A1	15	51208057	51338610	1	6345134	16303	0	0	1
rs17029372	TC0300009500.hg.1	6.84012259953626	0.00545189534788282	0.765225	FNDC3B	3	172039628	172401665	1	6361437	0	1	1	3
rs17029372	TC1100008518.hg.1	11.600932538101	0.000452142149177026	0.546237	ACER3	11	76860867	77026797	1	6361437	0	1	2	2
rs17029372	TC1500009405.hg.1	16.0036023659785	7.07399642417443e-05	0.401883	CYP19A1	15	51208057	51338610	1	6361437	598	1	3	1
rs7547093	TC0300009500.hg.1	6.68666730734277	0.00597453249727474	0.772072	FNDC3B	3	172039628	172401665	1	6362035	0	1	4	3
rs7547093	TC1100008518.hg.1	10.8293160747621	0.000650503889521421	0.586009	ACER3	11	76860867	77026797	1	6362035	0	1	5	2
rs7547093	TC1500009405.hg.1	13.7284334159786	0.000176729616721848	0.456497	CYP19A1	15	51208057	51338610	1	6362035	52049	0	0	1
rs11121699	TC1500009405.hg.1	15.3214736725853	9.22805610260454e-05	0.431607	CYP19A1	15	51208057	51338610	1	6414084	59924	0	0	1
rs11485227	TC0300009500.hg.1	7.49953651938135	0.00371308196169631	0.730971	FNDC3B	3	172039628	172401665	1	6474008	0	1	1	4
rs11485227	TC0300010399.hg.1	7.21794049346035	0.00436704809306858	0.747321	SH3BP5	3	15254356	15341394	1	6474008	0	1	2	3
rs11485227	TC1500009405.hg.1	8.08633189257322	0.00266990026937624	0.703557	CYP19A1	15	51208057	51338610	1	6474008	0	1	3	2
rs11485227	TC1700011143.hg.1	5.95810182250146	0.00933657697072805	0.807829	CA10	17	51630313	52160017	1	6474008	1678	1	4	1
rs11364	TC0300009500.hg.1	7.49953651938135	0.00371308196169631	0.730971	FNDC3B	3	172039628	172401665	1	6475686	0	1	5	4
rs11364	TC0300010399.hg.1	7.21794049346035	0.00436704809306858	0.747321	SH3BP5	3	15254356	15341394	1	6475686	0	1	6	3
rs11364	TC1500009405.hg.1	8.08633189257322	0.00266990026937624	0.703557	CYP19A1	15	51208057	51338610	1	6475686	0	1	7	2
rs11364	TC1700011143.hg.1	5.95810182250146	0.00933657697072805	0.807829	CA10	17	51630313	52160017	1	6475686	6156	0	0	1
rs4908892	TC0300010399.hg.1	7.40959123455809	0.0039094373430542	0.735948	SH3BP5	3	15254356	15341394	1	6481842	0	1	1	2
rs4908892	TC1500009405.hg.1	7.56902883613524	0.00356880191715213	0.726602	CYP19A1	15	51208057	51338610	1	6481842	45491	0	0	1
rs14708	TC1500009405.hg.1	8.37344351082541	0.00228083787102354	0.693353	CYP19A1	15	51208057	51338610	1	6527333	2110	0	0	1
rs730600	TC1500009405.hg.1	8.37344351082541	0.00228083787102354	0.693353	CYP19A1	15	51208057	51338610	1	6529443	18613	0	0	1
rs2986739	TC0400010615.hg.1	7.08382553022819	0.00472224727707416	0.753987	TXK	4	48066393	48134256	1	6548056	4443	0	0	1
rs9434795	TC1500009405.hg.1	6.61789894004748	0.00622642648444498	0.776489	CYP19A1	15	51208057	51338610	1	6552499	7864	0	0	1
rs4908898	TC0300010399.hg.1	12.3867750570856	0.000316289405676755	0.511659	SH3BP5	3	15254356	15341394	1	6560363	0	1	1	3
rs4908898	TC1100008518.hg.1	6.34202724496302	0.00736106576708493	0.791035	ACER3	11	76860867	77026797	1	6560363	0	1	2	2
rs4908898	TC1500009405.hg.1	9.45780769632631	0.00128546699686722	0.657559	CYP19A1	15	51208057	51338610	1	6560363	63136	0	0	1
rs4908563	TC0500007085.hg.1	8.00928394969352	0.00278634920362069	0.70411	RP11-113I22.1	5	33229723	33255553	1	6623499	174185	0	0	1
rs449250	TC1100008518.hg.1	10.2732733928193	0.000852631217661114	0.619604	ACER3	11	76860867	77026797	1	6797684	179516	0	0	1
rs1892261	TC0200014550.hg.1	6.33938587408122	0.00737297408185007	0.791061	ORC4	2	147930397	148021604	1	6977200	7869	0	0	1
rs867389	TC0300009500.hg.1	6.40224233703077	0.00709525091766294	0.789137	FNDC3B	3	172039628	172401665	1	6985069	0	1	1	3
rs867389	TC1100008518.hg.1	10.6009330121247	0.000726325180594073	0.601964	ACER3	11	76860867	77026797	1	6985069	0	1	2	2
rs867389	TC1500009405.hg.1	6.34272354698442	0.00735793009489229	0.790999	CYP19A1	15	51208057	51338610	1	6985069	22242	0	0	1
rs6688108	TC0600009772.hg.1	6.90743042848839	0.00523870459277776	0.76265	SASH1	6	148272304	148552050	1	7007311	0	1	1	2
rs6688108	TC1600010740.hg.1	6.1984276079543	0.00804028432217791	0.797631	PDXDC2P	16	69976297	70065948	1	7007311	4494	0	0	1
rs10864251	TC1600010740.hg.1	5.95966159818249	0.00932745612405307	0.80772	PDXDC2P	16	69976297	70065948	1	7011805	2525	0	0	1
rs11120796	TC0300009500.hg.1	8.60781518933844	0.00200930636305673	0.684572	FNDC3B	3	172039628	172401665	1	7014330	0	1	1	3
rs11120796	TC1100008518.hg.1	9.81865276840202	0.00106969191425034	0.642556	ACER3	11	76860867	77026797	1	7014330	0	1	2	2
rs11120796	TC1500009405.hg.1	6.48944553824413	0.0067288287213036	0.784354	CYP19A1	15	51208057	51338610	1	7014330	3655	0	0	1
rs4908581	TC1100008518.hg.1	6.72247131267931	0.00584783895595246	0.770776	ACER3	11	76860867	77026797	1	7017985	17845	0	0	1
rs6679134	TC0300009500.hg.1	6.76347062313468	0.00570637913316713	0.768381	FNDC3B	3	172039628	172401665	1	7035830	972	1	1	1
rs4518923	TC0300009500.hg.1	6.13018439147809	0.00838700070740223	0.80105	FNDC3B	3	172039628	172401665	1	7036802	5955	0	0	1
rs6703004	TC0300009500.hg.1	9.77217481920069	0.00109510454906167	0.645397	FNDC3B	3	172039628	172401665	1	7042757	6022	0	0	1
rs1317017	TC0300009500.hg.1	7.95225412577984	0.00287614069214064	0.705595	FNDC3B	3	172039628	172401665	1	7048779	3787	0	0	1
rs6681529	TC0400008091.hg.1	6.22771307491129	0.00789635740923408	0.797068	SPP1	4	87975650	87983426	1	7052566	25868	0	0	1
rs6690584	TC0100008055.hg.1	7.28960214888688	0.00418938237849372	0.743441	TIE1	1	43300895	43323110	1	7078434	13152	0	0	1
rs12048981	TC0100008055.hg.1	6.42437471082686	0.00700021782216226	0.78804	TIE1	1	43300895	43323110	1	7091586	1627	1	1	1
rs12738895	TC1900008078.hg.1	7.22952893988147	0.00433776441033974	0.74654	LGALS14	19	39704306	39709448	1	7093213	6447	0	0	1
rs6686587	TC1900008078.hg.1	9.09681819079118	0.00155020761304862	0.673262	LGALS14	19	39704306	39709448	1	7099660	5419	0	0	1
rs4074964	TC1200007105.hg.1	6.83487184417784	0.00546892356224527	0.765688	LYRM5	12	25195216	25209645	1	7105079	5255	0	0	1
rs4908590	TC1900008078.hg.1	5.93881958438538	0.00945014456710539	0.809101	LGALS14	19	39704306	39709448	1	7110334	16337	0	0	1
rs7522545	TC0400008091.hg.1	6.32838242173588	0.00742281039094529	0.792147	SPP1	4	87975650	87983426	1	7126671	0	1	1	2
rs7522545	TC2200008703.hg.1	15.5197670977318	8.53557798381563e-05	0.423422	DDX17	22	38483438	38507660	1	7126671	10966	0	0	1
rs9434824	TC0200008867.hg.1	8.97871777526437	0.00164942025600094	0.67677	ACOXL	2	110732573	111118222	1	7137637	0	1	1	6
rs9434824	TC0300013520.hg.1	9.97772806062227	0.000987504375006523	0.637641	CLDN1	3	190305701	190322475	1	7137637	0	1	2	5
rs9434824	TC0400010615.hg.1	7.73772822888966	0.00324354580162079	0.716927	TXK	4	48066393	48134256	1	7137637	0	1	3	4
rs9434824	TC0500013100.hg.1	5.94109496097132	0.00943666441938869	0.808851	FLT4	5	180601506	180649624	1	7137637	0	1	4	3
rs9434824	TC1000011005.hg.1	9.61109402517166	0.00118845236957545	0.651291	P4HA1	10	73007217	73096974	1	7137637	0	1	5	2
rs9434824	TC1600010075.hg.1	6.15094113483848	0.008279834524096	0.799997	SLC6A10P	16	32877469	32885501	1	7137637	29394	0	0	1
rs6694886	TC1200007053.hg.1	6.00371246556788	0.00907387099993287	0.805814	SPX	12	21526307	21537377	1	7167031	12690	0	0	1
rs4908443	TC2200008703.hg.1	5.86563517340041	0.00989521795071866	0.813176	DDX17	22	38483438	38507660	1	7179721	28496	0	0	1
rs12751444	TC2200008703.hg.1	6.47505248044192	0.00678784525656052	0.785186	DDX17	22	38483438	38507660	1	7208217	3123	0	0	1
rs9434482	TC2200008703.hg.1	8.90534598914313	0.00171456400283728	0.678392	DDX17	22	38483438	38507660	1	7211340	100832	0	0	1
rs1476047	TC0200015246.hg.1	5.99078192789467	0.00914751211077793	0.806207	STAT4	2	191029576	191151596	1	7312172	0	1	1	2
rs1476047	TC0300010399.hg.1	5.98313977880075	0.00919134408432698	0.806513	SH3BP5	3	15254356	15341394	1	7312172	86	1	2	1
rs6701870	TC0100007191.hg.1	6.72678232080159	0.00583278473783243	0.770322	PLA2G2F	1	20139326	20150386	1	7312258	0	1	3	11
rs6701870	TC0300010399.hg.1	14.5681973713419	0.000124815084757626	0.448193	SH3BP5	3	15254356	15341394	1	7312258	0	1	4	10
rs6701870	TC0500013100.hg.1	12.5167605440004	0.000298497643471739	0.506138	FLT4	5	180601506	180649624	1	7312258	0	1	5	9
rs6701870	TC0800010421.hg.1	8.87853616512478	0.00173906909654568	0.67853	ST18	8	52110832	52460959	1	7312258	0	1	6	8
rs6701870	TC0900007752.hg.1	7.548986055101	0.00360977149614706	0.727398	NTRK2	9	84668458	85027070	1	7312258	0	1	7	7
rs6701870	TC1000011005.hg.1	9.48290356582783	0.00126900458395076	0.6569	P4HA1	10	73007217	73096974	1	7312258	0	1	8	6
rs6701870	TC1200010703.hg.1	8.30727209420727	0.00236463240324554	0.694646	BIN2	12	51281038	51324680	1	7312258	0	1	9	5
rs6701870	TC1300008463.hg.1	8.68266175072692	0.00193024524025973	0.681337	FLT1	13	28300344	28495128	1	7312258	0	1	10	4
rs6701870	TC1400010100.hg.1	6.33973640094468	0.00737139255327434	0.791035	ATG2B	14	96279202	96363870	1	7312258	0	1	11	3
rs6701870	TC1500009405.hg.1	8.75334065191426	0.00185871829677189	0.681337	CYP19A1	15	51208057	51338610	1	7312258	0	1	12	2
rs6701870	TC1700009150.hg.1	7.19076000452139	0.00443658929572969	0.749093	BAIAP2	17	81035122	81117432	1	7312258	2271	0	0	1
rs7544004	TC0300010399.hg.1	13.4544173570251	0.000198496800586115	0.460107	SH3BP5	3	15254356	15341394	1	7314529	3012	0	0	1
rs6698548	TC0300009500.hg.1	6.60875240794948	0.00626080086027852	0.777072	FNDC3B	3	172039628	172401665	1	7317541	6962	0	0	1
rs11120890	TC0Y00006681.hg.1	5.91631128697641	0.00958463891617063	0.810468	CDY7P	Y	17951589	17953500	1	7324503	36835	0	0	1
rs11120896	TC1200007053.hg.1	6.17643301287426	0.00815027689278928	0.798421	SPX	12	21526307	21537377	1	7361338	0	1	1	2
rs11120896	TC1900006477.hg.1	6.38231242607014	0.00718204230916222	0.789874	FSTL3	19	676365	683399	1	7361338	1443	1	2	1
rs9660884	TC0500013100.hg.1	7.15513025971983	0.00452959945499478	0.75053	FLT4	5	180601506	180649624	1	7362781	0	1	3	4
rs9660884	TC1200007053.hg.1	6.82682756514701	0.00549512476401921	0.765927	SPX	12	21526307	21537377	1	7362781	0	1	4	3
rs9660884	TC1900006509.hg.1	5.9152178721513	0.00959122583629111	0.810544	HMHA1	19	1065923	1087831	1	7362781	0	1	5	2
rs9660884	TC1900006477.hg.1	5.87334213096406	0.00984727869724226	0.812525	FSTL3	19	676365	683399	1	7362781	6048	0	0	1
rs12026592	TC0100006881.hg.1	7.73569390085323	0.00324726814995234	0.716927	TNFRSF1B; MIR4632; MIR7846	1	12166943	12209228	1	7368829	0	1	1	2
rs12026592	TC0700009036.hg.1	7.74953770931285	0.00322202968700927	0.716518	LEP	7	128241278	128257629	1	7368829	7842	0	0	1
rs17030707	TC0100012097.hg.1	6.2893923656046	0.00760240770506432	0.794219	LGALS8	1	236518000	236552981	1	7376671	3391	0	0	1
rs2001143	TC0500007085.hg.1	6.58663676255605	0.00634478134967388	0.778077	RP11-113I22.1	5	33229723	33255553	1	7380062	88552	0	0	1
rs763161	TC0X00010060.hg.1	7.36006008701052	0.00402242318885456	0.738836	XIST	X	73820615	73852753	1	7468614	17703	0	0	1
rs12088178	TC1900010836.hg.1	6.96373514831884	0.00506739976786653	0.760332	PSG4	19	43192702	43207299	1	7486317	5803	0	0	1
rs1193219	TC1600010740.hg.1	7.92158031759002	0.00292574836336411	0.706965	PDXDC2P	16	69976297	70065948	1	7492120	145	1	1	1
rs1193220	TC1600010740.hg.1	10.8357627430432	0.000648494004470873	0.585475	PDXDC2P	16	69976297	70065948	1	7492265	966	1	2	1
rs9988557	TC0400010615.hg.1	6.48613943279534	0.00674233479628989	0.784569	TXK	4	48066393	48134256	1	7493231	26898	0	0	1
rs1725235	TC1600010075.hg.1	6.10436390855139	0.00852244570381477	0.802281	SLC6A10P	16	32877469	32885501	1	7520129	16130	0	0	1
rs1149338	TC0200008867.hg.1	9.57935485051471	0.00120785895965841	0.65293	ACOXL	2	110732573	111118222	1	7536259	2178	0	0	1
rs1193185	TC0600009772.hg.1	6.56072980795155	0.00644473825701993	0.780324	SASH1	6	148272304	148552050	1	7538437	22715	0	0	1
rs1750851	TC0200016757.hg.1	6.85073909189867	0.00541764392280024	0.764668	NCKAP1	2	182924851	183038858	1	7561152	0	1	1	2
rs1750851	TC0600009772.hg.1	8.71830399211955	0.00189380404141064	0.681337	SASH1	6	148272304	148552050	1	7561152	1336	1	2	1
rs1725262	TC1500009405.hg.1	7.66028334542245	0.00338862357444725	0.720717	CYP19A1	15	51208057	51338610	1	7562488	0	1	3	2
rs1725262	TC0X00011121.hg.1	14.1244310962336	0.000149771505115654	0.45589	GABRE; MIR224; MIR452	X	151953124	151974680	1	7562488	3578	0	0	1
rs11120954	TC0500007085.hg.1	6.90725239280852	0.0052392562616763	0.76265	RP11-113I22.1	5	33229723	33255553	1	7566066	0	1	1	2
rs11120954	TC1500009405.hg.1	7.26379614300167	0.00425242839407097	0.744818	CYP19A1	15	51208057	51338610	1	7566066	12267	0	0	1
rs6693468	TC1400010100.hg.1	7.12959665893032	0.00459757296162982	0.751535	ATG2B	14	96279202	96363870	1	7578333	2436	0	0	1
rs1618346	TC1400010100.hg.1	7.12959665893032	0.00459757296162982	0.751535	ATG2B	14	96279202	96363870	1	7580769	9679	0	0	1
rs1193167	TC1400010100.hg.1	6.86575604619404	0.00536959904933614	0.764214	ATG2B	14	96279202	96363870	1	7590448	7646	0	0	1
rs6577449	TC1500009405.hg.1	6.62636618129342	0.0061947899868722	0.776022	CYP19A1	15	51208057	51338610	1	7598094	17815	0	0	1
rs11120972	TC1100006441.hg.1	9.00855895851222	0.00162370847729341	0.6765	PSMD13	11	236546	252984	1	7615909	0	1	1	2
rs11120972	TC1600010740.hg.1	7.05504869440698	0.00480253305668196	0.755836	PDXDC2P	16	69976297	70065948	1	7615909	25479	0	0	1
rs873433	TC1600010740.hg.1	6.68169667402029	0.00599235865873192	0.772333	PDXDC2P	16	69976297	70065948	1	7641388	26958	0	0	1
rs10864308	TC0300010399.hg.1	11.5390204831039	0.000465307987097393	0.549974	SH3BP5	3	15254356	15341394	1	7668346	0	1	1	4
rs10864308	TC1200010703.hg.1	6.84215632144619	0.00544531565825845	0.765135	BIN2	12	51281038	51324680	1	7668346	0	1	2	3
rs10864308	TC1300008463.hg.1	6.28423616680035	0.00762651410248546	0.7944	FLT1	13	28300344	28495128	1	7668346	0	1	3	2
rs10864308	TC1700011143.hg.1	6.45655804128307	0.00686451631470914	0.786342	CA10	17	51630313	52160017	1	7668346	54155	0	0	1
rs6662747	TC2200008703.hg.1	6.0193149096908	0.00898587992898501	0.805263	DDX17	22	38483438	38507660	1	7722501	26024	0	0	1
rs3124796	TC1000012108.hg.1	8.52686790187404	0.00209884298596315	0.688195	CPXM2	10	123706207	123940267	1	7748525	0	1	1	3
rs3124796	TC1600010740.hg.1	6.77652003054393	0.00566214781532007	0.767644	PDXDC2P	16	69976297	70065948	1	7748525	0	1	2	2
rs3124796	TC1900008078.hg.1	7.31444510413126	0.00412965928795141	0.742177	LGALS14	19	39704306	39709448	1	7748525	10235	0	0	1
rs12756299	TC0100012097.hg.1	7.05653235698198	0.00479835720782249	0.755757	LGALS8	1	236518000	236552981	1	7758760	0	1	1	3
rs12756299	TC0500007085.hg.1	6.97508400463231	0.00503362292030132	0.760144	RP11-113I22.1	5	33229723	33255553	1	7758760	0	1	2	2
rs12756299	TC1900006509.hg.1	7.58557545787074	0.00353536416641974	0.725771	HMHA1	19	1065923	1087831	1	7758760	16575	0	0	1
rs3011936	TC1200007053.hg.1	6.49939256069356	0.00668837237068987	0.783925	SPX	12	21526307	21537377	1	7775335	72	1	1	1
rs3011937	TC1900006509.hg.1	6.58775500862886	0.00634050537933113	0.77802	HMHA1	19	1065923	1087831	1	7775407	36554	0	0	1
rs9919220	TC0200015246.hg.1	6.74373676496523	0.00577399127572285	0.769513	STAT4	2	191029576	191151596	1	7811961	20251	0	0	1
rs707458	TC0100007191.hg.1	6.43526484821579	0.00695397188207495	0.787718	PLA2G2F	1	20139326	20150386	1	7832212	0	1	1	3
rs707458	TC0800007366.hg.1	6.26312093778669	0.00772611350913636	0.795479	HTRA4	8	38974149	38988662	1	7832212	0	1	2	2
rs707458	TC1700009150.hg.1	6.42333177851726	0.00700466444729567	0.78804	BAIAP2	17	81035122	81117432	1	7832212	6479	0	0	1
rs707460	TC0600007087.hg.1	7.68642686183017	0.00333886588694877	0.718925	CAP2	6	17393216	17557792	1	7838691	7004	0	0	1
rs228729	TC0300007101.hg.1	10.1371246581545	0.000912064210737055	0.627899	RPSA; SNORA62; SNORA6	3	39406689	39412542	1	7845695	4386	0	0	1
rs10864315	TC0100012097.hg.1	5.95447920163974	0.00935779825798485	0.807989	LGALS8	1	236518000	236552981	1	7850081	0	1	1	3
rs10864315	TC0300007101.hg.1	7.71637692582894	0.00328284882768892	0.717152	RPSA; SNORA62; SNORA6	3	39406689	39412542	1	7850081	0	1	2	2
rs10864315	TC1000012108.hg.1	9.41290640967828	0.00131551072167958	0.660532	CPXM2	10	123706207	123940267	1	7850081	6265	0	0	1
rs228682	TC0100012097.hg.1	6.86305867249293	0.00537819431403383	0.76432	LGALS8	1	236518000	236552981	1	7856346	23281	0	0	1
rs10462018	TC0900007752.hg.1	6.62838547301277	0.00618727136481972	0.776022	NTRK2	9	84668458	85027070	1	7879627	25647	0	0	1
rs4908699	TC0900007752.hg.1	6.62838547301277	0.00618727136481972	0.776022	NTRK2	9	84668458	85027070	1	7905274	15149	0	0	1
rs2859389	TC0700013439.hg.1	7.74695096028653	0.00322672911454499	0.716551	BCAP29	7	107579977	107623317	1	7920423	40871	0	0	1
rs12068202	TC1500009405.hg.1	8.31845798042215	0.0023502327495942	0.694585	CYP19A1	15	51208057	51338610	1	7961294	7872	0	0	1
rs6656926	TC0300010399.hg.1	8.44821637985706	0.00219006074869441	0.690568	SH3BP5	3	15254356	15341394	1	7969166	0	1	1	2
rs6656926	TC1500009405.hg.1	7.56977926641267	0.00356727792399938	0.726564	CYP19A1	15	51208057	51338610	1	7969166	4004	0	0	1
rs585672	TC0500007085.hg.1	7.7794759015033	0.00316818440519241	0.715076	RP11-113I22.1	5	33229723	33255553	1	7973170	2619	0	0	1
rs161803	TC1500009405.hg.1	7.83384510963908	0.00307291180673638	0.712522	CYP19A1	15	51208057	51338610	1	7975789	16826	0	0	1
rs863171	TC1600010075.hg.1	6.22391388372513	0.00791486798840481	0.797129	SLC6A10P	16	32877469	32885501	1	7992615	0	1	1	2
rs863171	TC0Y00006681.hg.1	7.97546034110575	0.00283922485170139	0.704287	CDY7P	Y	17951589	17953500	1	7992615	17148	0	0	1
rs226474	TC0800007366.hg.1	6.3072224691753	0.00751969177303059	0.793506	HTRA4	8	38974149	38988662	1	8009763	34598	0	0	1
rs225119	TC0100012097.hg.1	6.97172152834085	0.00504360454506196	0.760215	LGALS8	1	236518000	236552981	1	8044361	22553	0	0	1
rs225100	TC0100012097.hg.1	6.97172152834085	0.00504360454506196	0.760215	LGALS8	1	236518000	236552981	1	8066914	11395	0	0	1
rs400736	TC0Y00006681.hg.1	6.97571077733343	0.00503176472812237	0.760144	CDY7P	Y	17951589	17953500	1	8078309	90255	0	0	1
rs10864330	TC0X00011121.hg.1	9.08349932812378	0.00156106095189535	0.673308	GABRE; MIR224; MIR452	X	151953124	151974680	1	8168564	0	1	1	2
rs10864330	TC0X00010060.hg.1	6.01863176543772	0.00898971285961861	0.805263	XIST	X	73820615	73852753	1	8168564	13971	0	0	1
rs6577466	TC0500007085.hg.1	10.7376020023797	0.000679852420171102	0.591577	RP11-113I22.1	5	33229723	33255553	1	8182535	9257	0	0	1
rs12136685	TC0500007085.hg.1	7.29784224711298	0.00416946832498446	0.742935	RP11-113I22.1	5	33229723	33255553	1	8191792	97	1	1	1
rs12144409	TC0500007085.hg.1	7.29784224711298	0.00416946832498446	0.742935	RP11-113I22.1	5	33229723	33255553	1	8191889	3337	0	0	1
rs7529511	TC0500007085.hg.1	8.85453757456644	0.0017613316782327	0.67997	RP11-113I22.1	5	33229723	33255553	1	8195226	5102	0	0	1
rs9434617	TC0300010399.hg.1	6.74348518362423	0.00577485891270285	0.769513	SH3BP5	3	15254356	15341394	1	8200328	0	1	1	2
rs9434617	TC1500009405.hg.1	7.04788392861122	0.0048227550226688	0.756316	CYP19A1	15	51208057	51338610	1	8200328	12097	0	0	1
rs12564077	TC0Y00006681.hg.1	7.42736795433637	0.00386974182909686	0.735023	CDY7P	Y	17951589	17953500	1	8212425	43888	0	0	1
rs11121127	TC0100006881.hg.1	5.95295880125578	0.00936672055486652	0.808072	TNFRSF1B; MIR4632; MIR7846	1	12166943	12209228	1	8256313	0	1	1	4
rs11121127	TC0500013100.hg.1	7.93790507512571	0.00289923077097745	0.706292	FLT4	5	180601506	180649624	1	8256313	0	1	2	3
rs11121127	TC1200007053.hg.1	7.54710033591813	0.00361365265487174	0.727571	SPX	12	21526307	21537377	1	8256313	0	1	3	2
rs11121127	TC1900006477.hg.1	8.49382578151731	0.00213664503997541	0.689686	FSTL3	19	676365	683399	1	8256313	8144	0	0	1
rs12745477	TC1200007053.hg.1	6.98864033311341	0.00499360033144684	0.759164	SPX	12	21526307	21537377	1	8264457	3056	0	0	1
rs7548511	TC1200007053.hg.1	6.49224863680551	0.00671740083723337	0.784152	SPX	12	21526307	21537377	1	8267513	0	1	1	2
rs7548511	TC1900006477.hg.1	6.830206487212	0.0054841024200443	0.765841	FSTL3	19	676365	683399	1	8267513	5013	0	0	1
rs425371	TC0500007085.hg.1	6.74815064784591	0.00575879227362682	0.769115	RP11-113I22.1	5	33229723	33255553	1	8272526	0	1	1	2
rs425371	TC1200007053.hg.1	6.92354161196515	0.00518904532357101	0.762157	SPX	12	21526307	21537377	1	8272526	32081	0	0	1
rs4908744	TC1100008518.hg.1	9.32363168374112	0.00137756623481771	0.664586	ACER3	11	76860867	77026797	1	8304607	0	1	1	2
rs4908744	TC0Y00006681.hg.1	6.943359490934	0.00512866987913109	0.761557	CDY7P	Y	17951589	17953500	1	8304607	33748	0	0	1
rs438895	TC1200007105.hg.1	8.86345270158928	0.0017530250641289	0.679389	LYRM5	12	25195216	25209645	1	8338355	30625	0	0	1
rs10864346	TC1200007105.hg.1	5.96418066906283	0.00930108597544382	0.807562	LYRM5	12	25195216	25209645	1	8368980	13627	0	0	1
rs12132135	TC1100006441.hg.1	6.49355855469795	0.00671206778589472	0.784145	PSMD13	11	236546	252984	1	8382607	8281	0	0	1
rs2289731	TC0X00010060.hg.1	7.60194085030796	0.00350263132587914	0.724723	XIST	X	73820615	73852753	1	8390888	90128	0	0	1
rs301805	TC1100008518.hg.1	6.77969271527168	0.00565145099686492	0.767644	ACER3	11	76860867	77026797	1	8481016	16542	0	0	1
rs2784739	TC1100008518.hg.1	5.85975122359143	0.00993199044741346	0.813393	ACER3	11	76860867	77026797	1	8497558	66105	0	0	1
rs4908762	TC1600010740.hg.1	5.97124905751515	0.00926000408499396	0.807161	PDXDC2P	16	69976297	70065948	1	8563663	22900	0	0	1
rs2297867	TC1600010740.hg.1	5.97124905751515	0.00926000408499396	0.807161	PDXDC2P	16	69976297	70065948	1	8586563	93285	0	0	1
rs1953827	TC1300008463.hg.1	5.97461711877519	0.00924049896204508	0.806992	FLT1	13	28300344	28495128	1	8679848	19834	0	0	1
rs10779705	TC1600010740.hg.1	7.89182188893831	0.00297477647460757	0.708694	PDXDC2P	16	69976297	70065948	1	8699682	50909	0	0	1
rs7533442	TC1600010740.hg.1	7.89182188893831	0.00297477647460757	0.708694	PDXDC2P	16	69976297	70065948	1	8750591	677	1	1	1
rs6658881	TC1600010740.hg.1	7.89182188893831	0.00297477647460757	0.708694	PDXDC2P	16	69976297	70065948	1	8751268	16512	0	0	1
rs10864364	TC0500007085.hg.1	15.9257930472531	7.28919385683888e-05	0.40665	RP11-113I22.1	5	33229723	33255553	1	8767780	36457	0	0	1
rs4908777	TC0300009500.hg.1	9.72251988367942	0.00112299022048318	0.647609	FNDC3B	3	172039628	172401665	1	8804237	27046	0	0	1
rs11121229	TC0300009500.hg.1	9.72251988367942	0.00112299022048318	0.647609	FNDC3B	3	172039628	172401665	1	8831283	1216	1	1	1
rs10864366	TC0500007085.hg.1	11.3878247339057	0.000499268118647877	0.555788	RP11-113I22.1	5	33229723	33255553	1	8832499	2207	0	0	1
rs11121230	TC0300009500.hg.1	15.0537208699501	0.000102630785945512	0.438236	FNDC3B	3	172039628	172401665	1	8834706	33700	0	0	1
rs12137865	TC0300009500.hg.1	8.87997364540994	0.00173774546058466	0.67853	FNDC3B	3	172039628	172401665	1	8868406	3284	0	0	1
rs7520572	TC0300009500.hg.1	15.0537208699501	0.000102630785945512	0.438236	FNDC3B	3	172039628	172401665	1	8871690	7195	0	0	1
rs12410893	TC0300009500.hg.1	15.0537208699501	0.000102630785945512	0.438236	FNDC3B	3	172039628	172401665	1	8878885	31462	0	0	1
rs12135416	TC0700013439.hg.1	8.80381276286719	0.00180942596910013	0.680881	BCAP29	7	107579977	107623317	1	8910347	1487	1	1	1
rs6677249	TC0400008091.hg.1	9.06479337203109	0.00157644554421299	0.674326	SPP1	4	87975650	87983426	1	8911834	4683	0	0	1
rs2038903	TC0100008055.hg.1	6.92720760602689	0.00517781814364792	0.761975	TIE1	1	43300895	43323110	1	8916517	10351	0	0	1
rs2781064	TC1500009405.hg.1	8.43433173449996	0.00220661219707021	0.69078	CYP19A1	15	51208057	51338610	1	8926868	7369	0	0	1
rs3820037	TC0400008091.hg.1	9.06479337203109	0.00157644554421299	0.674326	SPP1	4	87975650	87983426	1	8934237	26150	0	0	1
rs12032404	TC2200008703.hg.1	8.42080485086958	0.00222286958308987	0.691551	DDX17	22	38483438	38507660	1	8960387	23381	0	0	1
rs11805233	TC0700009036.hg.1	6.8991696678977	0.00526436916910576	0.762968	LEP	7	128241278	128257629	1	8983768	25638	0	0	1
rs2274327	TC1100008518.hg.1	7.58209725809219	0.00354236427295013	0.725941	ACER3	11	76860867	77026797	1	9009406	0	1	1	2
rs2274327	TC1500009405.hg.1	10.9244368171366	0.00062153018099864	0.579741	CYP19A1	15	51208057	51338610	1	9009406	27867	0	0	1
rs6697763	TC0600009772.hg.1	7.81906526494654	0.00309849510905996	0.713274	SASH1	6	148272304	148552050	1	9037273	8132	0	0	1
rs4908802	TC1500009405.hg.1	9.11188611990097	0.00153802895071407	0.673262	CYP19A1	15	51208057	51338610	1	9045405	13141	0	0	1
rs2895997	TC1500009405.hg.1	9.16549168485744	0.0014955479633407	0.67142	CYP19A1	15	51208057	51338610	1	9058546	0	1	1	2
rs2895997	TC2200008703.hg.1	6.24296683096536	0.0078225153752962	0.796622	DDX17	22	38483438	38507660	1	9058546	63236	0	0	1
rs765617	TC1400010100.hg.1	8.63207710894391	0.00198329479174452	0.682948	ATG2B	14	96279202	96363870	1	9121782	23231	0	0	1
rs12057692	TC0X00011121.hg.1	6.41875221000973	0.00702422661225769	0.788182	GABRE; MIR224; MIR452	X	151953124	151974680	1	9145013	16606	0	0	1
rs6694515	TC1100008518.hg.1	6.94565791215049	0.00512171786137159	0.761426	ACER3	11	76860867	77026797	1	9161619	9259	0	0	1
rs770028	TC1000012108.hg.1	7.27759646897716	0.00421858432692166	0.744318	CPXM2	10	123706207	123940267	1	9170878	0	1	1	2
rs770028	TC1600010075.hg.1	5.87985322513167	0.00980697707369889	0.812318	SLC6A10P	16	32877469	32885501	1	9170878	2165	0	0	1
rs6577548	TC1100008518.hg.1	10.4002737019125	0.000801013909990851	0.614696	ACER3	11	76860867	77026797	1	9173043	0	1	1	2
rs6577548	TC1500009405.hg.1	8.09240747169957	0.00266094806118149	0.703238	CYP19A1	15	51208057	51338610	1	9173043	4274	0	0	1
rs1705299	TC1100008518.hg.1	11.8899346719709	0.000395872510555937	0.528627	ACER3	11	76860867	77026797	1	9177317	5597	0	0	1
rs10864390	TC1100008518.hg.1	5.91106020844973	0.00961631782533926	0.810821	ACER3	11	76860867	77026797	1	9182914	35807	0	0	1
rs12119878	TC0Y00006730.hg.1	6.26114197908137	0.00773552123438264	0.795526	EIF1AY	Y	20575711	20593154	1	9218721	19832	0	0	1
rs797263	TC0100007191.hg.1	8.15953534747606	0.00256420463416839	0.700841	PLA2G2F	1	20139326	20150386	1	9238553	0	1	1	3
rs797263	TC0600007087.hg.1	6.78399145494046	0.00563699309174101	0.767644	CAP2	6	17393216	17557792	1	9238553	0	1	2	2
rs797263	TC1700009150.hg.1	5.99533826325475	0.00912148843646196	0.806055	BAIAP2	17	81035122	81117432	1	9238553	17647	0	0	1
rs4908823	TC0100006881.hg.1	5.98923042212339	0.00915639222336041	0.806254	TNFRSF1B; MIR4632; MIR7846	1	12166943	12209228	1	9256200	21942	0	0	1
rs1009940	TC1900006509.hg.1	7.16555876759229	0.00450215611113394	0.749846	HMHA1	19	1065923	1087831	1	9278142	22466	0	0	1
rs2268175	TC0400010615.hg.1	8.80035436684383	0.00181275723301095	0.680938	TXK	4	48066393	48134256	1	9300608	17793	0	0	1
rs3753163	TC0200014764.hg.1	7.87287640456775	0.00300646033736167	0.709847	DPP4	2	161992241	162074542	1	9318401	6170	0	0	1
rs9434742	TC0400010615.hg.1	7.04828232587051	0.00482162812301481	0.75626	TXK	4	48066393	48134256	1	9324571	0	1	1	2
rs9434742	TC2200008703.hg.1	8.027977815168	0.00275759098318667	0.70411	DDX17	22	38483438	38507660	1	9324571	2816	0	0	1
rs1294015	TC0100012097.hg.1	6.18202550822281	0.00812215336497544	0.798167	LGALS8	1	236518000	236552981	1	9327387	5316	0	0	1
rs7517538	TC0200008867.hg.1	8.89665960640354	0.00172246180327031	0.67853	ACOXL	2	110732573	111118222	1	9332703	0	1	1	11
rs7517538	TC0300013520.hg.1	11.4481812752475	0.000485394984459269	0.5545	CLDN1	3	190305701	190322475	1	9332703	0	1	2	10
rs7517538	TC0400010615.hg.1	8.58175614312047	0.00203766336170189	0.686028	TXK	4	48066393	48134256	1	9332703	0	1	3	9
rs7517538	TC0400007894.hg.1	7.48487619358253	0.00374433230455817	0.731748	FAM47E; FAM47E-STBD1; STBD1	4	76214040	76311599	1	9332703	0	1	4	8
rs7517538	TC0500013100.hg.1	8.94119395702152	0.00168238926072106	0.676909	FLT4	5	180601506	180649624	1	9332703	0	1	5	7
rs7517538	TC0800010421.hg.1	6.78459544481772	0.0056349649609447	0.767644	ST18	8	52110832	52460959	1	9332703	0	1	6	6
rs7517538	TC1000011005.hg.1	6.03004358943324	0.00892591952468809	0.805009	P4HA1	10	73007217	73096974	1	9332703	0	1	7	5
rs7517538	TC1200010703.hg.1	6.85644532114804	0.0053993320739991	0.764548	BIN2	12	51281038	51324680	1	9332703	0	1	8	4
rs7517538	TC1300008463.hg.1	6.91835850928736	0.00520496439954896	0.762238	FLT1	13	28300344	28495128	1	9332703	0	1	9	3
rs7517538	TC1600010075.hg.1	15.2254454356012	9.58542915497587e-05	0.433493	SLC6A10P	16	32877469	32885501	1	9332703	0	1	10	2
rs7517538	TC1900006509.hg.1	6.3726693836704	0.00722445480873559	0.790065	HMHA1	19	1065923	1087831	1	9332703	2011	0	0	1
rs12093524	TC0400010615.hg.1	7.1805526375502	0.00446301869084252	0.749274	TXK	4	48066393	48134256	1	9334714	6324	0	0	1
rs916380	TC0300009500.hg.1	8.65601162514424	0.00195799673370395	0.682008	FNDC3B	3	172039628	172401665	1	9341038	14859	0	0	1
rs2075973	TC0200014550.hg.1	13.1465395288622	0.000226537070514676	0.475877	ORC4	2	147930397	148021604	1	9355897	2346	0	0	1
rs621846	TC0200014550.hg.1	8.99408669716069	0.00163612258702955	0.676623	ORC4	2	147930397	148021604	1	9358243	0	1	1	2
rs621846	TC0200016757.hg.1	7.24107527300212	0.00430880182996423	0.745854	NCKAP1	2	182924851	183038858	1	9358243	12668	0	0	1
rs630075	TC1100008518.hg.1	7.02643278189289	0.00488386125955187	0.75716	ACER3	11	76860867	77026797	1	9370911	16400	0	0	1
rs4908842	TC0100007191.hg.1	7.81905140845811	0.00309851920372745	0.713274	PLA2G2F	1	20139326	20150386	1	9387311	0	1	1	5
rs4908842	TC0300010399.hg.1	12.2517288081756	0.000336017902410704	0.514963	SH3BP5	3	15254356	15341394	1	9387311	0	1	2	4
rs4908842	TC0500013100.hg.1	6.99776865201656	0.00496684789302265	0.758782	FLT4	5	180601506	180649624	1	9387311	0	1	3	3
rs4908842	TC1100008518.hg.1	8.88482923623698	0.00173328260587354	0.67853	ACER3	11	76860867	77026797	1	9387311	0	1	4	2
rs4908842	TC1700009150.hg.1	9.98655208111963	0.000983153215687185	0.637641	BAIAP2	17	81035122	81117432	1	9387311	48	1	5	1
rs4908843	TC0100007191.hg.1	6.95764322742362	0.00508563352273866	0.760735	PLA2G2F	1	20139326	20150386	1	9387359	0	1	6	4
rs4908843	TC0300010399.hg.1	6.85249249117764	0.00541200983238877	0.764548	SH3BP5	3	15254356	15341394	1	9387359	0	1	7	3
rs4908843	TC0500013100.hg.1	6.8959125038289	0.00527452653511412	0.763136	FLT4	5	180601506	180649624	1	9387359	0	1	8	2
rs4908843	TC1700009150.hg.1	8.70509162457786	0.00190722355244324	0.681337	BAIAP2	17	81035122	81117432	1	9387359	5369	0	0	1
rs11121371	TC0X00011121.hg.1	6.77149702716067	0.00567912861858375	0.76793	GABRE; MIR224; MIR452	X	151953124	151974680	1	9392728	4207	0	0	1
rs12728282	TC0800007366.hg.1	6.6389036295115	0.00614827007231229	0.77497	HTRA4	8	38974149	38988662	1	9396935	23567	0	0	1
rs4908853	TC0500007085.hg.1	10.0137130477807	0.000969891857332889	0.635515	RP11-113I22.1	5	33229723	33255553	1	9420502	2373	0	0	1
rs552230	TC0700013439.hg.1	6.25739519009481	0.00775336753913626	0.795653	BCAP29	7	107579977	107623317	1	9422875	9515	0	0	1
rs9308447	TC1400010100.hg.1	10.6163931837679	0.000720896833119046	0.601328	ATG2B	14	96279202	96363870	1	9432390	8650	0	0	1
rs9729149	TC0600009772.hg.1	6.31046554532644	0.0075047534352729	0.793365	SASH1	6	148272304	148552050	1	9441040	17753	0	0	1
rs6688312	TC1100008518.hg.1	13.2468616982927	0.000216948514682904	0.469817	ACER3	11	76860867	77026797	1	9458793	0	1	1	2
rs6688312	TC0Y00006681.hg.1	8.31874396944249	0.00234986586115215	0.694585	CDY7P	Y	17951589	17953500	1	9458793	31546	0	0	1
rs11121412	TC1200007105.hg.1	8.02323390570104	0.002764857863034	0.70411	LYRM5	12	25195216	25209645	1	9490339	19443	0	0	1
rs10779725	TC0400008091.hg.1	6.09756113296808	0.00855852984229611	0.802281	SPP1	4	87975650	87983426	1	9509782	0	1	1	2
rs10779725	TC1900006509.hg.1	6.70524673400799	0.00590841585845434	0.771265	HMHA1	19	1065923	1087831	1	9509782	1787	1	2	1
rs11121424	TC0200016757.hg.1	7.04431014290228	0.00483287673739601	0.756457	NCKAP1	2	182924851	183038858	1	9511569	15410	0	0	1
rs10864425	TC1200007105.hg.1	6.65170154179674	0.00610117972394371	0.774421	LYRM5	12	25195216	25209645	1	9526979	6259	0	0	1
rs6679380	TC0200016757.hg.1	10.1885831373093	0.000889081541352523	0.624336	NCKAP1	2	182924851	183038858	1	9533238	9374	0	0	1
rs10157778	TC1600010740.hg.1	7.94173884612465	0.00289304168007592	0.706046	PDXDC2P	16	69976297	70065948	1	9542612	15555	0	0	1
rs11121432	TC1500009405.hg.1	13.8357430839964	0.000168932435408456	0.456497	CYP19A1	15	51208057	51338610	1	9558167	42607	0	0	1
rs12140494	TC1100008518.hg.1	6.3038201178504	0.00753539893396457	0.793651	ACER3	11	76860867	77026797	1	9600774	26329	0	0	1
rs12124860	TC1100008518.hg.1	6.06575309300002	0.00872949494629767	0.803815	ACER3	11	76860867	77026797	1	9627103	66885	0	0	1
rs9430506	TC0200014764.hg.1	6.92976873948943	0.00516999047656796	0.761975	DPP4	2	161992241	162074542	1	9693988	5780	0	0	1
rs12028233	TC1100008518.hg.1	7.23943394177551	0.0043129059100386	0.74597	ACER3	11	76860867	77026797	1	9699768	0	1	1	2
rs12028233	TC1500009405.hg.1	5.93928013232342	0.00944741440695253	0.809028	CYP19A1	15	51208057	51338610	1	9699768	8920	0	0	1
rs6540985	TC1500009405.hg.1	9.76841210650293	0.00109719075352868	0.64551	CYP19A1	15	51208057	51338610	1	9708688	18017	0	0	1
rs12039250	TC0400007894.hg.1	6.5330840618648	0.00655331827650324	0.782083	FAM47E; FAM47E-STBD1; STBD1	4	76214040	76311599	1	9726705	0	1	1	2
rs12039250	TC1500009405.hg.1	8.25542854735254	0.00243265025864207	0.696763	CYP19A1	15	51208057	51338610	1	9726705	12730	0	0	1
rs9430636	TC0Y00006681.hg.1	6.12912267796724	0.00839252315911502	0.801063	CDY7P	Y	17951589	17953500	1	9739435	2357	0	0	1
rs4333853	TC0Y00006681.hg.1	6.12912267796724	0.00839252315911502	0.801063	CDY7P	Y	17951589	17953500	1	9741792	6653	0	0	1
rs6669509	TC0Y00006681.hg.1	6.12912267796724	0.00839252315911502	0.801063	CDY7P	Y	17951589	17953500	1	9748445	31426	0	0	1
rs9430220	TC1500009405.hg.1	6.63117179213679	0.00617691327260139	0.775816	CYP19A1	15	51208057	51338610	1	9779871	2685	0	0	1
rs11589267	TC0100012097.hg.1	7.27854019707886	0.00421628076529887	0.744244	LGALS8	1	236518000	236552981	1	9782556	0	1	1	3
rs11589267	TC0300007101.hg.1	8.47279249252529	0.00216109810386356	0.690269	RPSA; SNORA62; SNORA6	3	39406689	39412542	1	9782556	0	1	2	2
rs11589267	TC0600009772.hg.1	6.55568691625238	0.00646439597439496	0.78079	SASH1	6	148272304	148552050	1	9782556	119572	0	0	1
rs1933734	TC0200015246.hg.1	6.13730331056137	0.00835007508803109	0.800756	STAT4	2	191029576	191151596	1	9902128	101192	0	0	1
rs1234694	TC1500009405.hg.1	8.78648684723675	0.00182618290150434	0.681337	CYP19A1	15	51208057	51338610	1	10003320	4901	0	0	1
rs1220421	TC1500009405.hg.1	8.78648684723675	0.00182618290150434	0.681337	CYP19A1	15	51208057	51338610	1	10008221	19319	0	0	1
rs2890358	TC1500009405.hg.1	8.78648684723675	0.00182618290150434	0.681337	CYP19A1	15	51208057	51338610	1	10027540	21637	0	0	1
rs12140058	TC1500009405.hg.1	8.78648684723675	0.00182618290150434	0.681337	CYP19A1	15	51208057	51338610	1	10049177	13921	0	0	1
rs3003378	TC1500009405.hg.1	8.78648684723675	0.00182618290150434	0.681337	CYP19A1	15	51208057	51338610	1	10063098	8203	0	0	1
rs3003376	TC1500009405.hg.1	8.91114830477342	0.00170931063753225	0.678074	CYP19A1	15	51208057	51338610	1	10071301	22156	0	0	1
rs7528979	TC1500009405.hg.1	9.11393984520377	0.00153637719174614	0.673262	CYP19A1	15	51208057	51338610	1	10093457	100364	0	0	1
rs6673887	TC1500009405.hg.1	6.75158091032123	0.00574701071337462	0.768989	CYP19A1	15	51208057	51338610	1	10193821	0	1	1	2
rs6673887	TC0Y00006681.hg.1	6.87904707587157	0.00532746684547867	0.763935	CDY7P	Y	17951589	17953500	1	10193821	2119	0	0	1
rs6671289	TC0200016757.hg.1	6.37604311142525	0.00720958506267111	0.790065	NCKAP1	2	182924851	183038858	1	10195940	22437	0	0	1
rs2273298	TC0200016757.hg.1	6.19924544601488	0.00803622601165236	0.797631	NCKAP1	2	182924851	183038858	1	10218377	62	1	1	1
rs2273299	TC0200016757.hg.1	6.19924544601488	0.00803622601165236	0.797631	NCKAP1	2	182924851	183038858	1	10218439	12067	0	0	1
rs17034563	TC0300013520.hg.1	7.47971919008001	0.00375539380423286	0.732122	CLDN1	3	190305701	190322475	1	10230506	0	1	1	10
rs17034563	TC0300010399.hg.1	7.30173087229318	0.004160106769615	0.742889	SH3BP5	3	15254356	15341394	1	10230506	0	1	2	9
rs17034563	TC0500013100.hg.1	8.14898353137635	0.00257915198083874	0.700841	FLT4	5	180601506	180649624	1	10230506	0	1	3	8
rs17034563	TC0800010421.hg.1	7.89621187531815	0.00296748732193973	0.708281	ST18	8	52110832	52460959	1	10230506	0	1	4	7
rs17034563	TC0900007752.hg.1	7.74203826614978	0.00323567492987369	0.716721	NTRK2	9	84668458	85027070	1	10230506	0	1	5	6
rs17034563	TC1000011005.hg.1	8.0926047809749	0.0026606578851814	0.703238	P4HA1	10	73007217	73096974	1	10230506	0	1	6	5
rs17034563	TC1300008463.hg.1	6.4328611951759	0.006964150232548	0.787759	FLT1	13	28300344	28495128	1	10230506	0	1	7	4
rs17034563	TC1400010100.hg.1	12.0917739703459	0.000361155379889304	0.520901	ATG2B	14	96279202	96363870	1	10230506	0	1	8	3
rs17034563	TC1700011143.hg.1	8.83097088785217	0.00178349904186064	0.680516	CA10	17	51630313	52160017	1	10230506	0	1	9	2
rs17034563	TC1900008078.hg.1	8.05908248508971	0.00271046112973099	0.70411	LGALS14	19	39704306	39709448	1	10230506	3250	0	0	1
rs9783053	TC0200016757.hg.1	6.01285706754128	0.00902218501780229	0.805553	NCKAP1	2	182924851	183038858	1	10233756	0	1	1	2
rs9783053	TC1100008518.hg.1	6.49138685484101	0.00672091194058862	0.784161	ACER3	11	76860867	77026797	1	10233756	26836	0	0	1
rs3903151	TC0300009500.hg.1	6.45749368317805	0.00686061469622932	0.786269	FNDC3B	3	172039628	172401665	1	10260592	25766	0	0	1
rs10492969	TC1900010836.hg.1	7.49635549402957	0.00371983826933289	0.731057	PSG4	19	43192702	43207299	1	10286358	152329	0	0	1
rs1536262	TC1900010836.hg.1	7.49635549402957	0.00371983826933289	0.731057	PSG4	19	43192702	43207299	1	10438687	2977	0	0	1
rs3748581	TC1900010836.hg.1	7.49635549402957	0.00371983826933289	0.731057	PSG4	19	43192702	43207299	1	10441664	22224	0	0	1
rs4846219	TC1900010836.hg.1	7.49635549402957	0.00371983826933289	0.731057	PSG4	19	43192702	43207299	1	10463888	8138	0	0	1
rs4846221	TC0300013520.hg.1	5.91374155930176	0.00960012730204203	0.810665	CLDN1	3	190305701	190322475	1	10472026	0	1	1	6
rs4846221	TC0600007087.hg.1	10.9925554695999	0.000601654135014763	0.575476	CAP2	6	17393216	17557792	1	10472026	0	1	2	5
rs4846221	TC0800010421.hg.1	6.03342140424179	0.00890713280709575	0.804923	ST18	8	52110832	52460959	1	10472026	0	1	3	4
rs4846221	TC1100006441.hg.1	8.43110481067756	0.00221047858607999	0.69103	PSMD13	11	236546	252984	1	10472026	0	1	4	3
rs4846221	TC1900010836.hg.1	12.8837323027533	0.000253940174197389	0.489134	PSG4	19	43192702	43207299	1	10472026	0	1	5	2
rs4846221	TC1900006477.hg.1	10.1708574512599	0.000896925554819918	0.625882	FSTL3	19	676365	683399	1	10472026	12993	0	0	1
rs2483679	TC0400008091.hg.1	10.7834408995866	0.000665005889789722	0.588751	SPP1	4	87975650	87983426	1	10485019	426	1	1	1
rs491880	TC1200007053.hg.1	8.91799524592142	0.0017031342397095	0.677522	SPX	12	21526307	21537377	1	10485445	2869	0	0	1
rs505141	TC1200007053.hg.1	8.91799524592142	0.0017031342397095	0.677522	SPX	12	21526307	21537377	1	10488314	241	1	1	1
rs528713	TC1200007053.hg.1	8.91799524592142	0.0017031342397095	0.677522	SPX	12	21526307	21537377	1	10488555	2326	0	0	1
rs481571	TC1200007053.hg.1	8.91799524592142	0.0017031342397095	0.677522	SPX	12	21526307	21537377	1	10490881	20663	0	0	1
rs628462	TC0400008091.hg.1	5.86761992798015	0.00988284777270502	0.81296	SPP1	4	87975650	87983426	1	10511544	37836	0	0	1
rs670666	TC1200007053.hg.1	6.25929313907441	0.00774432177776585	0.795584	SPX	12	21526307	21537377	1	10549380	972	1	1	1
rs673254	TC1200007053.hg.1	6.25929313907441	0.00774432177776585	0.795584	SPX	12	21526307	21537377	1	10550352	5745	0	0	1
rs636291	TC0300009500.hg.1	7.02161193316882	0.0048977109384536	0.757328	FNDC3B	3	172039628	172401665	1	10556097	7512	0	0	1
rs10864459	TC0200014764.hg.1	6.10732218509092	0.00850680627952013	0.80219	DPP4	2	161992241	162074542	1	10563609	0	1	1	2
rs10864459	TC1100008518.hg.1	10.5015107302229	0.000762327087323384	0.608181	ACER3	11	76860867	77026797	1	10563609	2486	0	0	1
rs2506878	TC0Y00006730.hg.1	7.94729550055117	0.00288409701536306	0.70588	EIF1AY	Y	20575711	20593154	1	10566095	53	1	1	1
rs7543322	TC1200007053.hg.1	6.0123148598155	0.00902524056845254	0.805553	SPX	12	21526307	21537377	1	10566148	18898	0	0	1
rs2480789	TC0Y00006730.hg.1	7.94729550055117	0.00288409701536306	0.70588	EIF1AY	Y	20575711	20593154	1	10585046	22348	0	0	1
rs710130	TC0600009772.hg.1	6.88838099359309	0.00529809597399021	0.763392	SASH1	6	148272304	148552050	1	10607394	2111	0	0	1
rs12120962	TC0100006881.hg.1	6.39894389306205	0.00710953505807939	0.789328	TNFRSF1B; MIR4632; MIR7846	1	12166943	12209228	1	10609505	0	1	1	2
rs12120962	TC0700009036.hg.1	7.24720837762819	0.0042935042325012	0.745717	LEP	7	128241278	128257629	1	10609505	4155	0	0	1
rs12127400	TC0100006881.hg.1	6.39894389306205	0.00710953505807939	0.789328	TNFRSF1B; MIR4632; MIR7846	1	12166943	12209228	1	10613660	0	1	1	2
rs12127400	TC0700009036.hg.1	7.24720837762819	0.0042935042325012	0.745717	LEP	7	128241278	128257629	1	10613660	15902	0	0	1
rs12565494	TC0600009772.hg.1	6.88838099359309	0.00529809597399021	0.763392	SASH1	6	148272304	148552050	1	10629562	1675	1	1	1
rs7512495	TC0100006881.hg.1	6.39894389306205	0.00710953505807939	0.789328	TNFRSF1B; MIR4632; MIR7846	1	12166943	12209228	1	10631237	0	1	2	2
rs7512495	TC0700009036.hg.1	7.24720837762819	0.0042935042325012	0.745717	LEP	7	128241278	128257629	1	10631237	22391	0	0	1
rs284272	TC0500013100.hg.1	6.8102845308406	0.00554944250579095	0.766795	FLT4	5	180601506	180649624	1	10653628	0	1	1	4
rs284272	TC0800010421.hg.1	8.00051285302609	0.00279995603611941	0.70411	ST18	8	52110832	52460959	1	10653628	0	1	2	3
rs284272	TC1400010100.hg.1	7.39997565442832	0.0039310954929949	0.736622	ATG2B	14	96279202	96363870	1	10653628	0	1	3	2
rs284272	TC1900006509.hg.1	7.37743444404211	0.00398238654372103	0.73769	HMHA1	19	1065923	1087831	1	10653628	54514	0	0	1
rs778228	TC1900006509.hg.1	5.95580840323999	0.00935000564834951	0.807987	HMHA1	19	1065923	1087831	1	10708142	1299	1	1	1
rs284299	TC1900006477.hg.1	6.545653777845	0.00650370264025458	0.78137	FSTL3	19	676365	683399	1	10709441	0	1	2	2
rs284299	TC2200008703.hg.1	5.85269773562543	0.00997627036063292	0.813853	DDX17	22	38483438	38507660	1	10709441	58561	0	0	1
rs616519	TC0300009500.hg.1	6.03508156222943	0.00889791529225288	0.804815	FNDC3B	3	172039628	172401665	1	10768002	9258	0	0	1
rs284233	TC1100008518.hg.1	6.19791217391092	0.00804284318883683	0.797631	ACER3	11	76860867	77026797	1	10777260	24729	0	0	1
rs4845953	TC0200015246.hg.1	8.92733839402013	0.00169474566751598	0.677328	STAT4	2	191029576	191151596	1	10801989	6598	0	0	1
rs2076492	TC1100006441.hg.1	6.18134207039638	0.00812558450311722	0.798167	PSMD13	11	236546	252984	1	10808587	24274	0	0	1
rs205474	TC1500009405.hg.1	8.10206579805509	0.0026467846572936	0.702735	CYP19A1	15	51208057	51338610	1	10832861	0	1	1	2
rs205474	TC0Y00006681.hg.1	9.86591508229833	0.00104451396956208	0.641087	CDY7P	Y	17951589	17953500	1	10832861	14479	0	0	1
rs6658023	TC0200015246.hg.1	7.82881351318033	0.00308159511192757	0.712658	STAT4	2	191029576	191151596	1	10847340	0	1	1	6
rs6658023	TC0300010399.hg.1	6.97588461519437	0.00503124948492285	0.760137	SH3BP5	3	15254356	15341394	1	10847340	0	1	2	5
rs6658023	TC1000011005.hg.1	6.03034931406808	0.00892421735385721	0.804991	P4HA1	10	73007217	73096974	1	10847340	0	1	3	4
rs6658023	TC1100006441.hg.1	8.30676759333983	0.00236528413329254	0.694646	PSMD13	11	236546	252984	1	10847340	0	1	4	3
rs6658023	TC1200010703.hg.1	6.65000873711197	0.00610738562588783	0.77451	BIN2	12	51281038	51324680	1	10847340	0	1	5	2
rs6658023	TC1300008463.hg.1	6.14522523716018	0.00830919438455702	0.800273	FLT1	13	28300344	28495128	1	10847340	3458	0	0	1
rs1737617	TC0400008091.hg.1	5.96364089060789	0.00930423142943883	0.807562	SPP1	4	87975650	87983426	1	10850798	23724	0	0	1
rs1776220	TC0600009772.hg.1	6.28789064987162	0.00760941990409739	0.794241	SASH1	6	148272304	148552050	1	10874522	15633	0	0	1
rs661352	TC1900010836.hg.1	8.95196607141821	0.0016728511443281	0.676909	PSG4	19	43192702	43207299	1	10890155	17687	0	0	1
rs672270	TC0300013520.hg.1	10.8931579072493	0.000630897975691892	0.581801	CLDN1	3	190305701	190322475	1	10907842	0	1	1	6
rs672270	TC0400010615.hg.1	6.08997626291827	0.00859896073837975	0.802716	TXK	4	48066393	48134256	1	10907842	0	1	2	5
rs672270	TC0500013100.hg.1	6.72419549425406	0.00584181292031515	0.770633	FLT4	5	180601506	180649624	1	10907842	0	1	3	4
rs672270	TC0900007752.hg.1	12.6534631500041	0.000280966122324477	0.501469	NTRK2	9	84668458	85027070	1	10907842	0	1	4	3
rs672270	TC1000011005.hg.1	5.98684134011244	0.00917008478973192	0.806433	P4HA1	10	73007217	73096974	1	10907842	0	1	5	2
rs672270	TC1900008078.hg.1	7.36669012745819	0.00400709323304589	0.738347	LGALS14	19	39704306	39709448	1	10907842	13386	0	0	1
rs1280993	TC0Y00006730.hg.1	7.94486618373061	0.0028880037902128	0.706005	EIF1AY	Y	20575711	20593154	1	10921228	3045	0	0	1
rs1280989	TC0Y00006730.hg.1	6.84839402549212	0.00542518926817042	0.764835	EIF1AY	Y	20575711	20593154	1	10924273	437	1	1	1
rs1280988	TC2200008703.hg.1	6.62174602266023	0.00621203049721806	0.776177	DDX17	22	38483438	38507660	1	10924710	0	1	2	2
rs1280988	TC0X00011121.hg.1	7.49892993583019	0.00371436926658529	0.730971	GABRE; MIR224; MIR452	X	151953124	151974680	1	10924710	10522	0	0	1
rs1280996	TC1500009405.hg.1	12.7392361221095	0.00027054610529626	0.49658	CYP19A1	15	51208057	51338610	1	10935232	205	1	1	1
rs6667663	TC1500009405.hg.1	10.0269914192571	0.000963480396255762	0.63457	CYP19A1	15	51208057	51338610	1	10935437	1107	1	2	1
rs7537363	TC0300010399.hg.1	7.74371532461064	0.00323261801167195	0.716685	SH3BP5	3	15254356	15341394	1	10936544	0	1	3	4
rs7537363	TC0500013100.hg.1	5.97349150572056	0.0092470125819071	0.807083	FLT4	5	180601506	180649624	1	10936544	0	1	4	3
rs7537363	TC1200010703.hg.1	6.16456795183727	0.00821029926895535	0.799099	BIN2	12	51281038	51324680	1	10936544	0	1	5	2
rs7537363	TC1500009405.hg.1	5.939664954176	0.00944513382164628	0.808958	CYP19A1	15	51208057	51338610	1	10936544	4351	0	0	1
rs11586137	TC0300010399.hg.1	7.74371532461064	0.00323261801167195	0.716685	SH3BP5	3	15254356	15341394	1	10940895	0	1	1	4
rs11586137	TC0500013100.hg.1	5.97349150572056	0.0092470125819071	0.807083	FLT4	5	180601506	180649624	1	10940895	0	1	2	3
rs11586137	TC1200010703.hg.1	6.16456795183727	0.00821029926895535	0.799099	BIN2	12	51281038	51324680	1	10940895	0	1	3	2
rs11586137	TC1500009405.hg.1	5.939664954176	0.00944513382164628	0.808958	CYP19A1	15	51208057	51338610	1	10940895	6658	0	0	1
rs7543908	TC0300010399.hg.1	7.93255466557147	0.00290789262418724	0.706566	SH3BP5	3	15254356	15341394	1	10947553	0	1	1	2
rs7543908	TC1200010703.hg.1	5.97583167213732	0.00923347632900524	0.806876	BIN2	12	51281038	51324680	1	10947553	10166	0	0	1
rs6670956	TC1200007105.hg.1	9.03766239177315	0.00159905643326316	0.676032	LYRM5	12	25195216	25209645	1	10957719	265	1	1	1
rs12410376	TC1200007105.hg.1	8.73019595422908	0.00188181441238873	0.681337	LYRM5	12	25195216	25209645	1	10957984	19118	0	0	1
rs6540954	TC1500009405.hg.1	6.16362413776965	0.00821509462445923	0.799193	CYP19A1	15	51208057	51338610	1	10977102	28393	0	0	1
rs6666764	TC0600007087.hg.1	9.73025364356895	0.00111859613937153	0.64712	CAP2	6	17393216	17557792	1	11005495	0	1	1	2
rs6666764	TC1700009150.hg.1	5.97809067533762	0.00922043022260574	0.806821	BAIAP2	17	81035122	81117432	1	11005495	27332	0	0	1
rs2003046	TC0300010399.hg.1	7.8293700863346	0.00308063327637747	0.712658	SH3BP5	3	15254356	15341394	1	11032827	0	1	1	2
rs2003046	TC1200010703.hg.1	5.93007616470544	0.00950214115262814	0.809582	BIN2	12	51281038	51324680	1	11032827	20274	0	0	1
rs6704113	TC1500009405.hg.1	7.75428100455277	0.00321343194241741	0.716284	CYP19A1	15	51208057	51338610	1	11053101	6974	0	0	1
rs11121675	TC1500009405.hg.1	6.69197025832867	0.00595557883482209	0.771705	CYP19A1	15	51208057	51338610	1	11060075	724	1	1	1
rs7517230	TC0Y00006681.hg.1	5.92607305295691	0.00952605237455522	0.809805	CDY7P	Y	17951589	17953500	1	11060799	2244	0	0	1
rs11121676	TC1100008518.hg.1	9.24399728072865	0.00143564522686169	0.668729	ACER3	11	76860867	77026797	1	11063043	0	1	1	3
rs11121676	TC1500009405.hg.1	7.93279264139017	0.00290750675745771	0.706566	CYP19A1	15	51208057	51338610	1	11063043	0	1	2	2
rs11121676	TC1600010740.hg.1	6.17457925760896	0.00815962267729697	0.798489	PDXDC2P	16	69976297	70065948	1	11063043	41633	0	0	1
rs3765901	TC0100008055.hg.1	6.00812642551265	0.00904888241438371	0.805611	TIE1	1	43300895	43323110	1	11104676	2763	0	0	1
rs7548659	TC0100008055.hg.1	6.00812642551265	0.00904888241438371	0.805611	TIE1	1	43300895	43323110	1	11107439	11696	0	0	1
rs743577	TC0100008055.hg.1	7.88976536367904	0.00297819791054609	0.708694	TIE1	1	43300895	43323110	1	11119135	85923	0	0	1
rs1057079	TC0100008055.hg.1	7.88976536367904	0.00297819791054609	0.708694	TIE1	1	43300895	43323110	1	11205058	38412	0	0	1
rs4845853	TC0100008055.hg.1	7.88976536367904	0.00297819791054609	0.708694	TIE1	1	43300895	43323110	1	11243470	154895	0	0	1
rs909836	TC1900010836.hg.1	10.7297074308092	0.000682445969021335	0.591631	PSG4	19	43192702	43207299	1	11398365	41223	0	0	1
rs2788557	TC0800007366.hg.1	17.8726559885434	3.53359241031714e-05	0.335678	HTRA4	8	38974149	38988662	1	11439588	5387	0	0	1
rs3010208	TC0800007366.hg.1	17.8726559885434	3.53359241031714e-05	0.335678	HTRA4	8	38974149	38988662	1	11444975	11052	0	0	1
rs12058244	TC1500009405.hg.1	7.35897006740215	0.00402494969778006	0.738836	CYP19A1	15	51208057	51338610	1	11456027	0	1	1	2
rs12058244	TC0X00011121.hg.1	10.1416327043314	0.000910024907881759	0.627701	GABRE; MIR224; MIR452	X	151953124	151974680	1	11456027	20176	0	0	1
rs10864504	TC1900006509.hg.1	5.87540843149953	0.0098344692480787	0.812477	HMHA1	19	1065923	1087831	1	11476203	12000	0	0	1
rs2077480	TC1500009405.hg.1	6.82399951036114	0.00550436886470023	0.765955	CYP19A1	15	51208057	51338610	1	11488203	1475	1	1	1
rs877309	TC0400010615.hg.1	7.20554348627815	0.0043986159422077	0.748435	TXK	4	48066393	48134256	1	11489678	0	1	2	8
rs877309	TC0400007894.hg.1	5.86743547933865	0.00988399664972752	0.812961	FAM47E; FAM47E-STBD1; STBD1	4	76214040	76311599	1	11489678	0	1	3	7
rs877309	TC0500013100.hg.1	8.93770811627862	0.00168548858036128	0.677166	FLT4	5	180601506	180649624	1	11489678	0	1	4	6
rs877309	TC0800010421.hg.1	6.30511520532066	0.00752941583404458	0.793651	ST18	8	52110832	52460959	1	11489678	0	1	5	5
rs877309	TC0900007752.hg.1	7.38828463859367	0.00395760633126107	0.737095	NTRK2	9	84668458	85027070	1	11489678	0	1	6	4
rs877309	TC1300008463.hg.1	7.55705879133991	0.00359320806585296	0.727106	FLT1	13	28300344	28495128	1	11489678	0	1	7	3
rs877309	TC1900006509.hg.1	8.32001314158094	0.00234823843071923	0.694585	HMHA1	19	1065923	1087831	1	11489678	0	1	8	2
rs877309	TC1900006477.hg.1	7.31330372831951	0.00413238256471821	0.742341	FSTL3	19	676365	683399	1	11489678	8621	0	0	1
rs7414229	TC0300010399.hg.1	7.94132594764441	0.00289370754849192	0.706046	SH3BP5	3	15254356	15341394	1	11498299	0	1	1	4
rs7414229	TC0500013100.hg.1	7.11244729840966	0.00464385620596589	0.75251	FLT4	5	180601506	180649624	1	11498299	0	1	2	3
rs7414229	TC1200010703.hg.1	6.37872533605078	0.00719778714688357	0.789992	BIN2	12	51281038	51324680	1	11498299	0	1	3	2
rs7414229	TC1500009405.hg.1	9.30436558362401	0.00139137650037706	0.664813	CYP19A1	15	51208057	51338610	1	11498299	987	1	4	1
rs11806225	TC1500009405.hg.1	6.55075512141992	0.00648368443469385	0.781145	CYP19A1	15	51208057	51338610	1	11499286	14920	0	0	1
rs11121736	TC0100008055.hg.1	6.21843555944067	0.00794164380253702	0.797285	TIE1	1	43300895	43323110	1	11514206	0	1	1	3
rs11121736	TC0400007894.hg.1	7.42838097844623	0.00386749313108294	0.734925	FAM47E; FAM47E-STBD1; STBD1	4	76214040	76311599	1	11514206	0	1	2	2
rs11121736	TC1500009405.hg.1	7.10617958360672	0.00466089940589285	0.752981	CYP19A1	15	51208057	51338610	1	11514206	6447	0	0	1
rs11121742	TC0200008867.hg.1	6.11024571754053	0.00849138154592797	0.802025	ACOXL	2	110732573	111118222	1	11520653	0	1	1	2
rs11121742	TC0400007894.hg.1	9.11921549618582	0.00153214305738042	0.673052	FAM47E; FAM47E-STBD1; STBD1	4	76214040	76311599	1	11520653	13400	0	0	1
rs10159458	TC0200016757.hg.1	7.94116145478437	0.00289397286792014	0.706052	NCKAP1	2	182924851	183038858	1	11534053	3924	0	0	1
rs2007215	TC0200016757.hg.1	7.94116145478437	0.00289397286792014	0.706052	NCKAP1	2	182924851	183038858	1	11537977	16710	0	0	1
rs7534208	TC0300007101.hg.1	6.34153754301107	0.00736327193306049	0.791035	RPSA; SNORA62; SNORA6	3	39406689	39412542	1	11554687	6906	0	0	1
rs2817580	TC0300007101.hg.1	6.34153754301107	0.00736327193306049	0.791035	RPSA; SNORA62; SNORA6	3	39406689	39412542	1	11561593	34862	0	0	1
rs2594310	TC1500009405.hg.1	7.24799150928544	0.00429155519851169	0.745614	CYP19A1	15	51208057	51338610	1	11596455	4664	0	0	1
rs2817621	TC1400010100.hg.1	6.04329195348602	0.00885248362317874	0.804617	ATG2B	14	96279202	96363870	1	11601119	6813	0	0	1
rs2745291	TC0100008055.hg.1	6.03703713143432	0.00888707105471601	0.804774	TIE1	1	43300895	43323110	1	11607932	67127	0	0	1
rs734737	TC0100008055.hg.1	9.37530409325308	0.00134126541298375	0.662541	TIE1	1	43300895	43323110	1	11675059	0	1	1	2
rs734737	TC1400010100.hg.1	6.23832032691754	0.00784492790750808	0.79678	ATG2B	14	96279202	96363870	1	11675059	33677	0	0	1
rs1055547	TC1200007105.hg.1	6.69905892270709	0.00593034594791499	0.771547	LYRM5	12	25195216	25209645	1	11708736	1825	1	1	1
rs9614	TC1000012108.hg.1	10.9943973518581	0.000601126499637146	0.575276	CPXM2	10	123706207	123940267	1	11710561	11293	0	0	1
rs2294641	TC0200016757.hg.1	9.98797524448307	0.000982453425238507	0.637641	NCKAP1	2	182924851	183038858	1	11721854	29281	0	0	1
rs12088541	TC0200014764.hg.1	10.9082878014652	0.000626347437415933	0.580826	DPP4	2	161992241	162074542	1	11751135	0	1	1	2
rs12088541	TC0500007085.hg.1	6.06947824712259	0.00870927972088065	0.803568	RP11-113I22.1	5	33229723	33255553	1	11751135	12542	0	0	1
rs9430624	TC2200008703.hg.1	6.16885180620104	0.00818857241857226	0.798907	DDX17	22	38483438	38507660	1	11763677	15822	0	0	1
rs4846028	TC1600010740.hg.1	7.93818667474377	0.00289877567224262	0.706292	PDXDC2P	16	69976297	70065948	1	11779499	3985	0	0	1
rs4846029	TC0X00010060.hg.1	6.66742120475313	0.00604388083952887	0.773388	XIST	X	73820615	73852753	1	11783484	0	1	1	2
rs4846029	TC0Y00006730.hg.1	6.60301710771464	0.00628246164699865	0.777328	EIF1AY	Y	20575711	20593154	1	11783484	18950	0	0	1
rs4073574	TC0400008091.hg.1	9.81575971671823	0.00107125466430177	0.642988	SPP1	4	87975650	87983426	1	11802434	0	1	1	2
rs4073574	TC1900006477.hg.1	6.44811364268693	0.0068998400096919	0.786779	FSTL3	19	676365	683399	1	11802434	4992	0	0	1
rs12752700	TC0400008091.hg.1	9.33526750507953	0.00136929855697992	0.664562	SPP1	4	87975650	87983426	1	11807426	3547	0	0	1
rs4075034	TC0800007366.hg.1	5.90849170771004	0.00963185510754723	0.810972	HTRA4	8	38974149	38988662	1	11810973	102784	0	0	1
rs198375	TC1400010100.hg.1	6.36169442148354	0.0072730609456823	0.790351	ATG2B	14	96279202	96363870	1	11913757	22567	0	0	1
rs9661078	TC0900007752.hg.1	5.91928716237677	0.0095667369150896	0.810293	NTRK2	9	84668458	85027070	1	11936324	16082	0	0	1
rs17037520	TC0X00010060.hg.1	6.09645691392078	0.00856440281771257	0.802408	XIST	X	73820615	73852753	1	11952406	19343	0	0	1
rs11800086	TC1500009405.hg.1	5.92946181753461	0.00950580645332971	0.8096	CYP19A1	15	51208057	51338610	1	11971749	46541	0	0	1
rs2273289	TC0200015246.hg.1	7.69084530889462	0.00333053613657087	0.718608	STAT4	2	191029576	191151596	1	12018290	117236	0	0	1
rs6690493	TC0600009772.hg.1	12.1373490556293	0.000353788629136992	0.517727	SASH1	6	148272304	148552050	1	12135526	0	1	1	2
rs6690493	TC1500009405.hg.1	7.11055854010988	0.00464898489895213	0.752702	CYP19A1	15	51208057	51338610	1	12135526	52956	0	0	1
rs1201122	TC0200015246.hg.1	5.97211334474938	0.00925499450699875	0.807129	STAT4	2	191029576	191151596	1	12188482	1079	1	1	1
rs535068	TC0800007366.hg.1	6.49081720509973	0.00672323393645382	0.784161	HTRA4	8	38974149	38988662	1	12189561	5051	0	0	1
rs1148471	TC0X00011121.hg.1	8.07774005332873	0.00268261672452944	0.704071	GABRE; MIR224; MIR452	X	151953124	151974680	1	12194612	3567	0	0	1
rs671106	TC0100012097.hg.1	6.13481003379951	0.00836298725194777	0.800873	LGALS8	1	236518000	236552981	1	12198179	0	1	1	2
rs671106	TC1600010740.hg.1	6.77910939177137	0.00565341602366	0.767644	PDXDC2P	16	69976297	70065948	1	12198179	11029	0	0	1
rs967403	TC0600009772.hg.1	6.93433416196083	0.00515606930545901	0.761975	SASH1	6	148272304	148552050	1	12209208	0	1	1	2
rs967403	TC1200007105.hg.1	6.25929604014196	0.00774430795995816	0.795584	LYRM5	12	25195216	25209645	1	12209208	39823	0	0	1
rs1201157	TC0Y00006730.hg.1	6.21629834571026	0.00795211663646568	0.797305	EIF1AY	Y	20575711	20593154	1	12249031	2777	0	0	1
rs653667	TC0700009036.hg.1	5.95222831740086	0.00937101064407077	0.808096	LEP	7	128241278	128257629	1	12251808	16191	0	0	1
rs1061628	TC0300007101.hg.1	6.66985194613792	0.00603507363767745	0.773231	RPSA; SNORA62; SNORA6	3	39406689	39412542	1	12267999	0	1	1	2
rs1061628	TC1100008518.hg.1	6.14750776542516	0.00829745640512935	0.800134	ACER3	11	76860867	77026797	1	12267999	9968	0	0	1
rs7552664	TC0X00011121.hg.1	7.06893941640311	0.00476359280506693	0.754804	GABRE; MIR224; MIR452	X	151953124	151974680	1	12277967	18265	0	0	1
rs235256	TC1900008078.hg.1	6.12985338262654	0.00838872200504252	0.801052	LGALS14	19	39704306	39709448	1	12296232	308779	0	0	1
rs6541027	TC1100006441.hg.1	11.3369648570992	0.000511297395960208	0.555789	PSMD13	11	236546	252984	1	12605011	45065	0	0	1
rs7535209	TC0600007087.hg.1	8.19446805349984	0.00251539603708927	0.699798	CAP2	6	17393216	17557792	1	12650076	21627	0	0	1
rs5022242	TC0300007101.hg.1	7.50117172248486	0.00370961414191767	0.73085	RPSA; SNORA62; SNORA6	3	39406689	39412542	1	12671703	0	1	1	3
rs5022242	TC1200010703.hg.1	5.88416894622389	0.00978036411845951	0.812199	BIN2	12	51281038	51324680	1	12671703	0	1	2	2
rs5022242	TC1600010075.hg.1	6.14897657709319	0.00828991263681409	0.799997	SLC6A10P	16	32877469	32885501	1	12671703	1130521	0	0	1
rs3795750	TC1100008518.hg.1	6.56119587607104	0.00644292479698679	0.78029	ACER3	11	76860867	77026797	1	13802224	11879	0	0	1
rs6680362	TC1400010100.hg.1	6.0664025368746	0.00872596690953663	0.803782	ATG2B	14	96279202	96363870	1	13814103	2018	0	0	1
rs3013045	TC1200007053.hg.1	6.70916422769104	0.00589457807652809	0.771198	SPX	12	21526307	21537377	1	13816121	11264	0	0	1
rs11811167	TC0400010615.hg.1	5.9083059105085	0.00963298009583421	0.810972	TXK	4	48066393	48134256	1	13827385	0	1	1	5
rs11811167	TC0500013100.hg.1	7.50451805501447	0.00370252858325756	0.730459	FLT4	5	180601506	180649624	1	13827385	0	1	2	4
rs11811167	TC0800010421.hg.1	8.07314214584847	0.00268944926850228	0.70411	ST18	8	52110832	52460959	1	13827385	0	1	3	3
rs11811167	TC1400010100.hg.1	6.8827387890475	0.00531582884161911	0.763689	ATG2B	14	96279202	96363870	1	13827385	0	1	4	2
rs11811167	TC1900006509.hg.1	6.30156975636433	0.00754580769194924	0.793651	HMHA1	19	1065923	1087831	1	13827385	2034	0	0	1
rs2999899	TC1700011143.hg.1	5.99248818878187	0.00913775718679101	0.806108	CA10	17	51630313	52160017	1	13829419	7794	0	0	1
rs2990678	TC0300010399.hg.1	5.86141414458234	0.00992158259512313	0.813322	SH3BP5	3	15254356	15341394	1	13837213	416	1	1	1
rs2940305	TC1200010703.hg.1	6.75534691946158	0.00573410652393301	0.768988	BIN2	12	51281038	51324680	1	13837629	37383	0	0	1
rs6429782	TC0300009500.hg.1	5.96750659730923	0.00928173056469272	0.807396	FNDC3B	3	172039628	172401665	1	13875012	0	1	1	2
rs6429782	TC0400007894.hg.1	7.00053632036042	0.00495876784124486	0.758564	FAM47E; FAM47E-STBD1; STBD1	4	76214040	76311599	1	13875012	10267	0	0	1
rs12042662	TC1100008518.hg.1	6.0751015523876	0.00867886130296058	0.803321	ACER3	11	76860867	77026797	1	13885279	51810	0	0	1
rs2487643	TC1100008518.hg.1	9.06327017452203	0.00157770561212219	0.674326	ACER3	11	76860867	77026797	1	13937089	0	1	1	3
rs2487643	TC1500009405.hg.1	6.92680674564658	0.00517904448443858	0.761996	CYP19A1	15	51208057	51338610	1	13937089	0	1	2	2
rs2487643	TC0X00010060.hg.1	6.32873390078174	0.00742121277190677	0.792147	XIST	X	73820615	73852753	1	13937089	1422	1	3	1
rs1412839	TC0X00010060.hg.1	7.33559239979588	0.00407955815471221	0.740582	XIST	X	73820615	73852753	1	13938511	16342	0	0	1
rs10803420	TC1900008078.hg.1	10.5090327565872	0.000759535736952223	0.607663	LGALS14	19	39704306	39709448	1	13954853	171600	0	0	1
rs2014788	TC0300009500.hg.1	8.41489131104077	0.00223001816704834	0.691961	FNDC3B	3	172039628	172401665	1	14126453	198	1	1	1
rs760914	TC1100008518.hg.1	6.59929412150191	0.00629656654734205	0.777697	ACER3	11	76860867	77026797	1	14126651	28072	0	0	1
rs2744677	TC1000012108.hg.1	6.01917745096056	0.00898665102684289	0.805263	CPXM2	10	123706207	123940267	1	14154723	332	1	1	1
rs2495090	TC1100008518.hg.1	7.03638084171167	0.00485541773214203	0.756723	ACER3	11	76860867	77026797	1	14155055	0	1	2	2
rs2495090	TC0Y00006681.hg.1	6.09137245528722	0.00859150263197913	0.802656	CDY7P	Y	17951589	17953500	1	14155055	37471	0	0	1
rs1203660	TC1900010836.hg.1	7.7386191866238	0.00324191703384354	0.716927	PSG4	19	43192702	43207299	1	14192526	50991	0	0	1
rs10927953	TC0900007752.hg.1	6.53364995947831	0.00655107561620482	0.782083	NTRK2	9	84668458	85027070	1	14243517	2220	0	0	1
rs10803436	TC0900007752.hg.1	6.53364995947831	0.00655107561620482	0.782083	NTRK2	9	84668458	85027070	1	14245737	3828	0	0	1
rs10927957	TC0900007752.hg.1	6.53364995947831	0.00655107561620482	0.782083	NTRK2	9	84668458	85027070	1	14249565	2807	0	0	1
rs7542884	TC0700009036.hg.1	6.23739506391113	0.00784939936560301	0.796814	LEP	7	128241278	128257629	1	14252372	0	1	1	2
rs7542884	TC1700011143.hg.1	10.0181207543731	0.000967758407620798	0.635315	CA10	17	51630313	52160017	1	14252372	185	1	2	1
rs7535860	TC0X00011121.hg.1	6.98216035412352	0.00501268744608555	0.759815	GABRE; MIR224; MIR452	X	151953124	151974680	1	14252557	20	1	3	1
rs7543063	TC0300007101.hg.1	8.42581956162637	0.00221682729768342	0.691211	RPSA; SNORA62; SNORA6	3	39406689	39412542	1	14252577	3270	0	0	1
rs7535502	TC1100008518.hg.1	8.31609808335769	0.00235326261116952	0.694646	ACER3	11	76860867	77026797	1	14255847	32072	0	0	1
rs10803439	TC0500007085.hg.1	8.12924945463587	0.00260736452231518	0.701828	RP11-113I22.1	5	33229723	33255553	1	14287919	9191	0	0	1
rs10927972	TC1000012108.hg.1	7.84233531016418	0.00305832075578261	0.711928	CPXM2	10	123706207	123940267	1	14297110	904	1	1	1
rs7543486	TC0200015246.hg.1	6.35372854626764	0.00730856566493476	0.790582	STAT4	2	191029576	191151596	1	14298014	39980	0	0	1
rs6689383	TC0Y00006730.hg.1	6.33378292324653	0.00739830455044958	0.791583	EIF1AY	Y	20575711	20593154	1	14337994	334	1	1	1
rs6429820	TC0X00011121.hg.1	6.37008310955738	0.00723587668700346	0.790108	GABRE; MIR224; MIR452	X	151953124	151974680	1	14338328	13038	0	0	1
rs973857	TC0Y00006730.hg.1	5.94912015942208	0.00938928885458195	0.808332	EIF1AY	Y	20575711	20593154	1	14351366	1705	1	1	1
rs3929673	TC0X00010060.hg.1	9.4517838437856	0.00128945339916224	0.657986	XIST	X	73820615	73852753	1	14353071	1240	1	2	1
rs4579751	TC0X00011121.hg.1	6.71510587074768	0.00587365837139819	0.770787	GABRE; MIR224; MIR452	X	151953124	151974680	1	14354311	4113	0	0	1
rs7527934	TC0200008867.hg.1	8.40129648090114	0.00224654836515461	0.692248	ACOXL	2	110732573	111118222	1	14358424	0	1	1	4
rs7527934	TC0400010615.hg.1	6.79847353970057	0.0055885842673293	0.766917	TXK	4	48066393	48134256	1	14358424	0	1	2	3
rs7527934	TC0400007894.hg.1	6.51332674111008	0.00663214875225703	0.783174	FAM47E; FAM47E-STBD1; STBD1	4	76214040	76311599	1	14358424	0	1	3	2
rs7527934	TC0800007366.hg.1	7.68400476577928	0.00334344179620429	0.719106	HTRA4	8	38974149	38988662	1	14358424	800	1	4	1
rs2206586	TC0200008867.hg.1	6.88916342287359	0.00529564202098871	0.763392	ACOXL	2	110732573	111118222	1	14359224	9065	0	0	1
rs4662089	TC0X00011121.hg.1	6.11610425000242	0.00846056408891477	0.801677	GABRE; MIR224; MIR452	X	151953124	151974680	1	14368289	495	1	1	1
rs7514368	TC0300010399.hg.1	6.82344995291598	0.00550616719476981	0.765958	SH3BP5	3	15254356	15341394	1	14368784	0	1	2	3
rs7514368	TC0400007894.hg.1	6.08378521259992	0.00863211767691129	0.802918	FAM47E; FAM47E-STBD1; STBD1	4	76214040	76311599	1	14368784	0	1	3	2
rs7514368	TC0800007366.hg.1	6.29762843244331	0.00756407590719837	0.793728	HTRA4	8	38974149	38988662	1	14368784	10762	0	0	1
rs761161	TC1200010703.hg.1	5.94609781137662	0.00940710005515179	0.808542	BIN2	12	51281038	51324680	1	14379546	0	1	1	2
rs761161	TC1600010075.hg.1	6.94388101001255	0.00512709153426699	0.761539	SLC6A10P	16	32877469	32885501	1	14379546	38640	0	0	1
rs10928003	TC1200007105.hg.1	7.13464968139706	0.0045840326590869	0.751319	LYRM5	12	25195216	25209645	1	14418186	262	1	1	1
rs10928004	TC1200007105.hg.1	7.13464968139705	0.00458403265908691	0.751319	LYRM5	12	25195216	25209645	1	14418448	8303	0	0	1
rs7534460	TC0300010399.hg.1	9.43121294790553	0.00130316944121474	0.659259	SH3BP5	3	15254356	15341394	1	14426751	0	1	1	2
rs7534460	TC1500009405.hg.1	8.47948706457794	0.00215328183476618	0.690106	CYP19A1	15	51208057	51338610	1	14426751	17674	0	0	1
rs2157565	TC1500009405.hg.1	7.08831510952996	0.00470985526783973	0.753796	CYP19A1	15	51208057	51338610	1	14444425	19742	0	0	1
rs10803459	TC0200014764.hg.1	5.93233837980938	0.00948865778494871	0.809578	DPP4	2	161992241	162074542	1	14464167	3553	0	0	1
rs4661477	TC0200014764.hg.1	5.93233837980938	0.00948865778494871	0.809578	DPP4	2	161992241	162074542	1	14467720	10224	0	0	1
rs929125	TC0300009500.hg.1	8.21720379804859	0.00248417868684774	0.698385	FNDC3B	3	172039628	172401665	1	14477944	18843	0	0	1
rs12568548	TC1600010740.hg.1	6.67575032036614	0.00601376094359975	0.772963	PDXDC2P	16	69976297	70065948	1	14496787	12547	0	0	1
rs12736419	TC1500009405.hg.1	5.84984044762197	0.0099942694142404	0.814061	CYP19A1	15	51208057	51338610	1	14509334	2015	0	0	1
rs517269	TC0200014764.hg.1	6.03403346922583	0.00890373328337883	0.80492	DPP4	2	161992241	162074542	1	14511349	7630	0	0	1
rs641343	TC1500009405.hg.1	8.76078587299024	0.00185135512894216	0.681337	CYP19A1	15	51208057	51338610	1	14518979	56105	0	0	1
rs10157045	TC1500009405.hg.1	6.78814652524482	0.00562305704860267	0.767597	CYP19A1	15	51208057	51338610	1	14575084	172	1	1	1
rs10158007	TC2200008703.hg.1	6.34270878924923	0.00735799653848287	0.790999	DDX17	22	38483438	38507660	1	14575256	586	1	2	1
rs6662041	TC1500009405.hg.1	12.3726978072893	0.000318285192356054	0.512225	CYP19A1	15	51208057	51338610	1	14575842	150	1	3	1
rs12403204	TC1500009405.hg.1	12.3726978072893	0.000318285192356054	0.512225	CYP19A1	15	51208057	51338610	1	14575992	1482	1	4	1
rs4631686	TC1500009405.hg.1	6.81655004391356	0.00552880101486241	0.766451	CYP19A1	15	51208057	51338610	1	14577474	20581	0	0	1
rs12406699	TC1500009405.hg.1	5.91330723768058	0.00960274778496557	0.810674	CYP19A1	15	51208057	51338610	1	14598055	37797	0	0	1
rs946481	TC0300007101.hg.1	13.6103245182765	0.00018577207672865	0.46008	RPSA; SNORA62; SNORA6	3	39406689	39412542	1	14635852	16930	0	0	1
rs2149507	TC0300007101.hg.1	25.962616825388	2.76367610012536e-06	0.110723	RPSA; SNORA62; SNORA6	3	39406689	39412542	1	14652782	4318	0	0	1
rs820626	TC2200008703.hg.1	5.94449585662105	0.00941655570927728	0.808616	DDX17	22	38483438	38507660	1	14657100	15925	0	0	1
rs2789746	TC0500007085.hg.1	6.01861846681981	0.00898978749227395	0.805263	RP11-113I22.1	5	33229723	33255553	1	14673025	3884	0	0	1
rs7355173	TC1200007105.hg.1	10.4526875313884	0.000780721547586497	0.612038	LYRM5	12	25195216	25209645	1	14676909	0	1	1	2
rs7355173	TC0X00010060.hg.1	8.41866133006251	0.00222545786200877	0.691705	XIST	X	73820615	73852753	1	14676909	820	1	2	1
rs12134023	TC0X00010060.hg.1	8.5303716684945	0.00209487781888458	0.688127	XIST	X	73820615	73852753	1	14677729	14869	0	0	1
rs10927414	TC0X00010060.hg.1	6.57244829854987	0.00639931180919787	0.779175	XIST	X	73820615	73852753	1	14692598	4891	0	0	1
rs12407887	TC0100012097.hg.1	6.87407143731275	0.00534319674822254	0.763935	LGALS8	1	236518000	236552981	1	14697489	2034	0	0	1
rs10754853	TC0300009500.hg.1	9.31142172263103	0.00138630094502962	0.664813	FNDC3B	3	172039628	172401665	1	14699523	76282	0	0	1
rs6658316	TC0300007101.hg.1	6.34034733420722	0.00736863699906174	0.791035	RPSA; SNORA62; SNORA6	3	39406689	39412542	1	14775805	16730	0	0	1
rs2480054	TC0100012097.hg.1	6.66275488003806	0.00606082778404534	0.773676	LGALS8	1	236518000	236552981	1	14792535	7712	0	0	1
rs2486774	TC0300007101.hg.1	5.9003117258971	0.00968152146001655	0.81157	RPSA; SNORA62; SNORA6	3	39406689	39412542	1	14800247	7439	0	0	1
rs2486762	TC0300007101.hg.1	6.05622307426796	0.00878144664309401	0.8043	RPSA; SNORA62; SNORA6	3	39406689	39412542	1	14807686	1070	1	1	1
rs2480061	TC0300007101.hg.1	6.03945822693871	0.00887366546573884	0.804644	RPSA; SNORA62; SNORA6	3	39406689	39412542	1	14808756	36703	0	0	1
rs12138326	TC1100008518.hg.1	6.67696881788399	0.00600936845235496	0.772903	ACER3	11	76860867	77026797	1	14845459	0	1	1	2
rs12138326	TC1500009405.hg.1	6.17555828761758	0.0081546853886498	0.798489	CYP19A1	15	51208057	51338610	1	14845459	3629	0	0	1
rs3892594	TC2200008703.hg.1	7.57563826346597	0.00355540390556077	0.726407	DDX17	22	38483438	38507660	1	14849088	908	1	1	1
rs6673698	TC1500009405.hg.1	5.95623624018303	0.00934749891985909	0.807987	CYP19A1	15	51208057	51338610	1	14849996	26036	0	0	1
rs4385705	TC0400008091.hg.1	7.07980065709052	0.00473338711076956	0.754309	SPP1	4	87975650	87983426	1	14876032	85051	0	0	1
rs16850635	TC0200015246.hg.1	7.00661534128251	0.00494107119150953	0.758203	STAT4	2	191029576	191151596	1	14961083	72425	0	0	1
rs4661514	TC0X00010060.hg.1	6.9475906556709	0.00511587992918538	0.761315	XIST	X	73820615	73852753	1	15033508	5903	0	0	1
rs7516095	TC0Y00006730.hg.1	7.06992115259656	0.00476085384612425	0.754633	EIF1AY	Y	20575711	20593154	1	15039411	11113	0	0	1
rs4661517	TC0X00010060.hg.1	5.94835921835311	0.00939376971033397	0.808363	XIST	X	73820615	73852753	1	15050524	18473	0	0	1
rs6660333	TC0200016757.hg.1	6.14406037254158	0.0083151917790644	0.80033	NCKAP1	2	182924851	183038858	1	15068997	0	1	1	2
rs6660333	TC0700009036.hg.1	7.7687587703982	0.00318734508620301	0.715377	LEP	7	128241278	128257629	1	15068997	8570	0	0	1
rs6661767	TC0100007191.hg.1	7.35501978264156	0.00403412052741628	0.738997	PLA2G2F	1	20139326	20150386	1	15077567	0	1	1	3
rs6661767	TC1300008463.hg.1	5.98774458940149	0.00916490534302929	0.806315	FLT1	13	28300344	28495128	1	15077567	0	1	2	2
rs6661767	TC1700009150.hg.1	5.93019434192449	0.00950143626535176	0.809578	BAIAP2	17	81035122	81117432	1	15077567	23372	0	0	1
rs4661526	TC0300007101.hg.1	8.39704728747403	0.00225174264789614	0.692488	RPSA; SNORA62; SNORA6	3	39406689	39412542	1	15100939	19587	0	0	1
rs1737352	TC1200007105.hg.1	6.42085516431042	0.0070152361440554	0.78804	LYRM5	12	25195216	25209645	1	15120526	2663	0	0	1
rs1737350	TC0Y00006730.hg.1	9.02704240188715	0.00160800405617487	0.676032	EIF1AY	Y	20575711	20593154	1	15123189	15549	0	0	1
rs3845590	TC1500009405.hg.1	6.20729814733328	0.00799638665706963	0.797626	CYP19A1	15	51208057	51338610	1	15138738	26283	0	0	1
rs7546946	TC1100008518.hg.1	9.65931458954719	0.00115962154755607	0.650318	ACER3	11	76860867	77026797	1	15165021	0	1	1	2
rs7546946	TC1500009405.hg.1	7.86911479950797	0.00301279519813459	0.710123	CYP19A1	15	51208057	51338610	1	15165021	1982	1	2	1
rs11585327	TC1100008518.hg.1	7.17309213648853	0.00448244531654615	0.749662	ACER3	11	76860867	77026797	1	15167003	0	1	3	2
rs11585327	TC1500009405.hg.1	8.00662096684611	0.00279047265360869	0.70411	CYP19A1	15	51208057	51338610	1	15167003	90208	0	0	1
rs12141413	TC1100008518.hg.1	8.16745464262147	0.0025530490227349	0.700841	ACER3	11	76860867	77026797	1	15257211	0	1	1	2
rs12141413	TC1500009405.hg.1	15.2512601593771	9.48788552677749e-05	0.433145	CYP19A1	15	51208057	51338610	1	15257211	1214	1	2	1
rs10927583	TC1500009405.hg.1	11.8078182849362	0.000411034052419369	0.532448	CYP19A1	15	51208057	51338610	1	15258425	14672	0	0	1
rs7546786	TC1100008518.hg.1	7.02150578769314	0.00489801636645307	0.757328	ACER3	11	76860867	77026797	1	15273097	0	1	1	2
rs7546786	TC1500009405.hg.1	6.20113504761465	0.00802685796556421	0.797631	CYP19A1	15	51208057	51338610	1	15273097	18	1	2	1
rs6429695	TC0300009500.hg.1	7.57790948960342	0.00355081266978725	0.726143	FNDC3B	3	172039628	172401665	1	15273115	5312	0	0	1
rs10927593	TC0300010399.hg.1	7.56327098018673	0.00358051897625766	0.726714	SH3BP5	3	15254356	15341394	1	15278427	0	1	1	2
rs10927593	TC1100008518.hg.1	7.54633508109808	0.00361522899995662	0.727597	ACER3	11	76860867	77026797	1	15278427	7669	0	0	1
rs12068752	TC1500009405.hg.1	11.5865992204826	0.000455153320768704	0.547668	CYP19A1	15	51208057	51338610	1	15286096	21382	0	0	1
rs7522712	TC1100006441.hg.1	5.86556562647775	0.0098956517174994	0.813176	PSMD13	11	236546	252984	1	15307478	10010	0	0	1
rs12409399	TC0600007087.hg.1	7.09508348282004	0.00469124095537424	0.753405	CAP2	6	17393216	17557792	1	15317488	2797	0	0	1
rs7525238	TC1100008518.hg.1	8.03153494662606	0.00275215583281153	0.70411	ACER3	11	76860867	77026797	1	15320285	0	1	1	2
rs7525238	TC1500009405.hg.1	7.30565968794792	0.00415067193414804	0.742802	CYP19A1	15	51208057	51338610	1	15320285	3131	0	0	1
rs1316257	TC1000012108.hg.1	6.53778141914371	0.00653472814035855	0.782012	CPXM2	10	123706207	123940267	1	15323416	6884	0	0	1
rs10803338	TC0100012097.hg.1	8.76675951468313	0.00184547051988137	0.681337	LGALS8	1	236518000	236552981	1	15330300	4156	0	0	1
rs6665532	TC0100012097.hg.1	6.235898429758	0.00785663798778662	0.796814	LGALS8	1	236518000	236552981	1	15334456	13184	0	0	1
rs6667220	TC0100006881.hg.1	7.65761697566273	0.00339374400806743	0.720738	TNFRSF1B; MIR4632; MIR7846	1	12166943	12209228	1	15347640	0	1	1	9
rs6667220	TC0100007191.hg.1	7.37800359321059	0.00398108245953241	0.73769	PLA2G2F	1	20139326	20150386	1	15347640	0	1	2	8
rs6667220	TC0300010399.hg.1	6.59590783000535	0.00630942610189962	0.77802	SH3BP5	3	15254356	15341394	1	15347640	0	1	3	7
rs6667220	TC1200007053.hg.1	7.52599658617314	0.00365740262598502	0.728833	SPX	12	21526307	21537377	1	15347640	0	1	4	6
rs6667220	TC1400010100.hg.1	5.97992149759477	0.0092098718051043	0.806713	ATG2B	14	96279202	96363870	1	15347640	0	1	5	5
rs6667220	TC1600010075.hg.1	7.29062129020012	0.00418691373360767	0.743441	SLC6A10P	16	32877469	32885501	1	15347640	0	1	6	4
rs6667220	TC1700011143.hg.1	7.11516959813767	0.00463647507915947	0.752334	CA10	17	51630313	52160017	1	15347640	0	1	7	3
rs6667220	TC1700009150.hg.1	6.46526806890317	0.00682828975692412	0.785714	BAIAP2	17	81035122	81117432	1	15347640	0	1	8	2
rs6667220	TC1900006477.hg.1	11.5335351155215	0.000466494653918882	0.550294	FSTL3	19	676365	683399	1	15347640	25398	0	0	1
rs10754879	TC0400008091.hg.1	7.19775458740992	0.004418578015532	0.748921	SPP1	4	87975650	87983426	1	15373038	0	1	1	3
rs10754879	TC0800007366.hg.1	7.13268862105345	0.00458928238763439	0.751427	HTRA4	8	38974149	38988662	1	15373038	0	1	2	2
rs10754879	TC0Y00006681.hg.1	6.40093848776065	0.00710089355083857	0.789149	CDY7P	Y	17951589	17953500	1	15373038	16824	0	0	1
rs2076566	TC0200016757.hg.1	8.35346415510068	0.00230578877384408	0.693683	NCKAP1	2	182924851	183038858	1	15389862	2588	0	0	1
rs12057431	TC0300010399.hg.1	7.8091071668213	0.00311586424040477	0.713745	SH3BP5	3	15254356	15341394	1	15392450	0	1	1	2
rs12057431	TC1200010703.hg.1	6.06719197301096	0.0087216804911361	0.803733	BIN2	12	51281038	51324680	1	15392450	14246	0	0	1
rs2175774	TC0800010421.hg.1	6.12325158282847	0.00842313368483753	0.80135	ST18	8	52110832	52460959	1	15406696	7717	0	0	1
rs4661575	TC1100006441.hg.1	7.53273619131501	0.00364336782035005	0.728426	PSMD13	11	236546	252984	1	15414413	17244	0	0	1
rs494983	TC0600009772.hg.1	8.61583197509499	0.00200067016645357	0.684258	SASH1	6	148272304	148552050	1	15431657	5863	0	0	1
rs10927678	TC0800010421.hg.1	6.33352846054309	0.00739945722518747	0.791599	ST18	8	52110832	52460959	1	15437520	0	1	1	2
rs10927678	TC1300008463.hg.1	7.37370290430424	0.00399094822154493	0.737847	FLT1	13	28300344	28495128	1	15437520	5030	0	0	1
rs11807820	TC1500009405.hg.1	6.44089670003889	0.00693018764154305	0.787258	CYP19A1	15	51208057	51338610	1	15442550	0	1	1	2
rs11807820	TC0X00011121.hg.1	10.5985349602309	0.000727171201072613	0.602168	GABRE; MIR224; MIR452	X	151953124	151974680	1	15442550	1738	1	2	1
rs2235784	TC0400010615.hg.1	10.7389387345473	0.000679414347101923	0.591487	TXK	4	48066393	48134256	1	15444288	0	1	3	2
rs2235784	TC1500009405.hg.1	6.68443728707104	0.00598252278469966	0.772142	CYP19A1	15	51208057	51338610	1	15444288	199	1	4	1
rs2235783	TC0400010615.hg.1	10.7389387345473	0.000679414347101923	0.591487	TXK	4	48066393	48134256	1	15444487	0	1	5	2
rs2235783	TC1500009405.hg.1	6.68443728707104	0.00598252278469966	0.772142	CYP19A1	15	51208057	51338610	1	15444487	12432	0	0	1
rs12046866	TC0700013439.hg.1	8.31777889810626	0.0023511041804523	0.694585	BCAP29	7	107579977	107623317	1	15456919	9913	0	0	1
rs2206761	TC2200008703.hg.1	7.2103872863606	0.00438625186701123	0.747909	DDX17	22	38483438	38507660	1	15466832	33500	0	0	1
rs16851358	TC0800007366.hg.1	6.7095719133861	0.00589314005564782	0.771197	HTRA4	8	38974149	38988662	1	15500332	20655	0	0	1
rs10927713	TC0800007366.hg.1	7.87217574289829	0.00300763919953007	0.709847	HTRA4	8	38974149	38988662	1	15520987	8549	0	0	1
rs4661599	TC0700009036.hg.1	7.46738459197712	0.0037819969539907	0.732815	LEP	7	128241278	128257629	1	15529536	20989	0	0	1
rs10803369	TC0200016757.hg.1	5.95696635881374	0.00934322280752707	0.807905	NCKAP1	2	182924851	183038858	1	15550525	0	1	1	2
rs10803369	TC0300007101.hg.1	6.60757439456587	0.00626524320787196	0.777072	RPSA; SNORA62; SNORA6	3	39406689	39412542	1	15550525	10656	0	0	1
rs12034146	TC1100006441.hg.1	7.14092680398632	0.0045672732602905	0.75107	PSMD13	11	236546	252984	1	15561181	22638	0	0	1
rs16851480	TC1900008078.hg.1	7.02918264735211	0.00487598054861391	0.757112	LGALS14	19	39704306	39709448	1	15583819	260	1	1	1
rs943558	TC1900008078.hg.1	7.02918264735211	0.00487598054861391	0.757112	LGALS14	19	39704306	39709448	1	15584079	9587	0	0	1
rs4661617	TC0400010615.hg.1	6.01840675675298	0.00899097571388567	0.805263	TXK	4	48066393	48134256	1	15593666	15451	0	0	1
rs572953	TC1700011143.hg.1	10.2088651655782	0.000880198729323291	0.623319	CA10	17	51630313	52160017	1	15609117	887	1	1	1
rs10927765	TC0300007101.hg.1	7.11388578053062	0.00463995435802282	0.752468	RPSA; SNORA62; SNORA6	3	39406689	39412542	1	15610004	6135	0	0	1
rs486557	TC1700011143.hg.1	10.2088651655782	0.000880198729323291	0.623319	CA10	17	51630313	52160017	1	15616139	32892	0	0	1
rs504775	TC0Y00006730.hg.1	6.02729428111751	0.00894124279520419	0.805079	EIF1AY	Y	20575711	20593154	1	15649031	56000	0	0	1
rs742365	TC1500009405.hg.1	8.7681239266292	0.00184412933178306	0.681337	CYP19A1	15	51208057	51338610	1	15705031	3509	0	0	1
rs1010294	TC0600009772.hg.1	12.5069652385805	0.000299799288754822	0.506342	SASH1	6	148272304	148552050	1	15708540	0	1	1	2
rs1010294	TC1500009405.hg.1	8.78409353883694	0.00182851100193736	0.681337	CYP19A1	15	51208057	51338610	1	15708540	15303	0	0	1
rs2294490	TC1500009405.hg.1	6.6696510223842	0.00603580110067006	0.773231	CYP19A1	15	51208057	51338610	1	15723843	190	1	1	1
rs2253372	TC1000012108.hg.1	7.68953001332996	0.00333301336769922	0.718706	CPXM2	10	123706207	123940267	1	15724033	0	1	2	2
rs2253372	TC0Y00006730.hg.1	5.91192756598493	0.00961107726599141	0.810753	EIF1AY	Y	20575711	20593154	1	15724033	4256	0	0	1
rs2473344	TC1000012108.hg.1	7.68953001332996	0.00333301336769922	0.718706	CPXM2	10	123706207	123940267	1	15728289	0	1	1	2
rs2473344	TC0Y00006730.hg.1	5.91192756598493	0.00961107726599141	0.810753	EIF1AY	Y	20575711	20593154	1	15728289	4504	0	0	1
rs733887	TC1500009405.hg.1	6.6696510223842	0.00603580110067006	0.773231	CYP19A1	15	51208057	51338610	1	15732793	601	1	1	1
rs2092324	TC1000012108.hg.1	13.45527881609	0.000198423909272023	0.460107	CPXM2	10	123706207	123940267	1	15733394	5622	0	0	1
rs2496325	TC1500009405.hg.1	9.340482948671	0.00136561052111825	0.664562	CYP19A1	15	51208057	51338610	1	15739016	18028	0	0	1
rs2473357	TC1500009405.hg.1	8.68501739005	0.00192781314036772	0.681337	CYP19A1	15	51208057	51338610	1	15757044	218193	0	0	1
rs1980607	TC1000012108.hg.1	6.59367759825069	0.00631791125897506	0.77802	CPXM2	10	123706207	123940267	1	15975237	88461	0	0	1
rs6701500	TC1000012108.hg.1	6.00640712779591	0.00905860679841847	0.805704	CPXM2	10	123706207	123940267	1	16063698	33539	0	0	1
rs10803398	TC0200015246.hg.1	6.2897833281195	0.0076005832882588	0.794219	STAT4	2	191029576	191151596	1	16097237	28724	0	0	1
rs1000997	TC0400010615.hg.1	6.0714464261756	0.00869861983496529	0.803511	TXK	4	48066393	48134256	1	16125961	0	1	1	5
rs1000997	TC0500013100.hg.1	7.88517092817169	0.00298585730983469	0.709045	FLT4	5	180601506	180649624	1	16125961	0	1	2	4
rs1000997	TC0800010421.hg.1	8.05654635006484	0.00271427051922257	0.70411	ST18	8	52110832	52460959	1	16125961	0	1	3	3
rs1000997	TC0900007752.hg.1	5.99023989263856	0.00915061339663035	0.806238	NTRK2	9	84668458	85027070	1	16125961	0	1	4	2
rs1000997	TC1400010100.hg.1	6.62136572635636	0.00621345195410971	0.776244	ATG2B	14	96279202	96363870	1	16125961	130046	0	0	1
rs848209	TC1500009405.hg.1	9.0365947140526	0.00159995349910333	0.676032	CYP19A1	15	51208057	51338610	1	16256007	21640	0	0	1
rs848189	TC1900006477.hg.1	6.32747494301861	0.00742693701032315	0.79224	FSTL3	19	676365	683399	1	16277647	7695	0	0	1
rs848194	TC1500009405.hg.1	9.0365947140526	0.00159995349910333	0.676032	CYP19A1	15	51208057	51338610	1	16285342	55419	0	0	1
rs1048334	TC0200014764.hg.1	8.53519221060365	0.00208943593502283	0.688052	DPP4	2	161992241	162074542	1	16340761	593	1	1	1
rs1048245	TC0200014764.hg.1	8.53519221060365	0.00208943593502283	0.688052	DPP4	2	161992241	162074542	1	16341354	7375	0	0	1
rs1889785	TC0300007101.hg.1	6.62223361185627	0.00621020852837946	0.776152	RPSA; SNORA62; SNORA6	3	39406689	39412542	1	16348729	4208	0	0	1
rs1010069	TC0300007101.hg.1	5.88060137440334	0.00980235789881805	0.812252	RPSA; SNORA62; SNORA6	3	39406689	39412542	1	16352937	18995	0	0	1
rs6604909	TC0300010399.hg.1	7.7260410708135	0.00326499475394684	0.717152	SH3BP5	3	15254356	15341394	1	16371932	0	1	1	2
rs6604909	TC1200010703.hg.1	6.39246607517135	0.00713767985114204	0.789687	BIN2	12	51281038	51324680	1	16371932	95992	0	0	1
rs3768293	TC0100012097.hg.1	8.19395685017076	0.00251610288796034	0.699838	LGALS8	1	236518000	236552981	1	16467924	6777	0	0	1
rs6603867	TC0100012097.hg.1	7.94507801066457	0.00288766290315007	0.706005	LGALS8	1	236518000	236552981	1	16474701	3953	0	0	1
rs1472408	TC0100012097.hg.1	9.02940704714488	0.00160600702408149	0.676032	LGALS8	1	236518000	236552981	1	16478654	17192	0	0	1
rs4661715	TC1200007105.hg.1	9.73557941770472	0.00111558119814126	0.646829	LYRM5	12	25195216	25209645	1	16495846	152	1	1	1
rs924206	TC1200007105.hg.1	9.73557941770472	0.00111558119814126	0.646829	LYRM5	12	25195216	25209645	1	16495998	9306	0	0	1
rs6688638	TC0300010399.hg.1	9.92041672360085	0.00101628568022031	0.638815	SH3BP5	3	15254356	15341394	1	16505304	0	1	1	2
rs6688638	TC1700009150.hg.1	6.33355381866494	0.00739934234815022	0.791599	BAIAP2	17	81035122	81117432	1	16505304	17671	0	0	1
rs24263	TC1200007105.hg.1	7.34227276841125	0.00406387061481101	0.739857	LYRM5	12	25195216	25209645	1	16522975	1678	1	1	1
rs221030	TC1200007105.hg.1	7.34227276841125	0.00406387061481101	0.739857	LYRM5	12	25195216	25209645	1	16524653	216	1	2	1
rs221031	TC1200007105.hg.1	7.34227276841125	0.00406387061481101	0.739857	LYRM5	12	25195216	25209645	1	16524869	680	1	3	1
rs221032	TC1200007105.hg.1	7.34227276841125	0.00406387061481101	0.739857	LYRM5	12	25195216	25209645	1	16525549	980	1	4	1
rs221035	TC1400010100.hg.1	6.24947757604535	0.0077912290326569	0.796264	ATG2B	14	96279202	96363870	1	16526529	0	1	5	2
rs221035	TC1500009405.hg.1	5.89842512092078	0.00969301628613367	0.811693	CYP19A1	15	51208057	51338610	1	16526529	13048	0	0	1
rs12751725	TC0100008055.hg.1	6.07239660066597	0.00869347871730616	0.803472	TIE1	1	43300895	43323110	1	16539577	0	1	1	2
rs12751725	TC1400010100.hg.1	8.48712275273609	0.00214440470262994	0.690106	ATG2B	14	96279202	96363870	1	16539577	176797	0	0	1
rs612727	TC0300010399.hg.1	6.03778026129729	0.00888295398185017	0.804746	SH3BP5	3	15254356	15341394	1	16716374	16486	0	0	1
rs907796	TC0100012097.hg.1	9.3564598242068	0.00135438050898384	0.664121	LGALS8	1	236518000	236552981	1	16732860	3272	0	0	1
rs4661746	TC0X00011121.hg.1	6.42314961631589	0.00700544142906569	0.78804	GABRE; MIR224; MIR452	X	151953124	151974680	1	16736132	37748	0	0	1
rs821000	TC2200008703.hg.1	6.63493110713615	0.00616296830210558	0.775291	DDX17	22	38483438	38507660	1	16773880	2924	0	0	1
rs279779	TC1100006441.hg.1	9.12962056266639	0.00152382972667445	0.672377	PSMD13	11	236546	252984	1	16776804	0	1	1	2
rs279779	TC0Y00006730.hg.1	8.20455894462064	0.00250148778070198	0.699117	EIF1AY	Y	20575711	20593154	1	16776804	1461	1	2	1
rs279782	TC1100006441.hg.1	9.12962056266639	0.00152382972667445	0.672377	PSMD13	11	236546	252984	1	16778265	0	1	3	2
rs279782	TC0Y00006730.hg.1	8.20455894462064	0.00250148778070198	0.699117	EIF1AY	Y	20575711	20593154	1	16778265	4730	0	0	1
rs279788	TC1100006441.hg.1	9.12962056266639	0.00152382972667445	0.672377	PSMD13	11	236546	252984	1	16782995	0	1	1	2
rs279788	TC0Y00006730.hg.1	8.20455894462064	0.00250148778070198	0.699117	EIF1AY	Y	20575711	20593154	1	16782995	14761	0	0	1
rs157134	TC1000012108.hg.1	10.9302006388323	0.000619820711949114	0.579115	CPXM2	10	123706207	123940267	1	16797756	50076	0	0	1
rs277462	TC0Y00006730.hg.1	8.42404275541864	0.00221896612377046	0.691388	EIF1AY	Y	20575711	20593154	1	16847832	458071	0	0	1
rs9435730	TC0200014764.hg.1	6.28463245529091	0.00762465838432565	0.794391	DPP4	2	161992241	162074542	1	17305903	0	1	1	3
rs9435730	TC1400010100.hg.1	8.14459739718044	0.00258539340911447	0.700937	ATG2B	14	96279202	96363870	1	17305903	0	1	2	2
rs9435730	TC0X00011121.hg.1	6.11622152897687	0.00845994842736811	0.801656	GABRE; MIR224; MIR452	X	151953124	151974680	1	17305903	5287	0	0	1
rs9435734	TC0200014764.hg.1	8.10511369998523	0.00264233230661156	0.702518	DPP4	2	161992241	162074542	1	17311190	28749	0	0	1
rs9435671	TC1100008518.hg.1	5.89944016888854	0.00968682987310921	0.81157	ACER3	11	76860867	77026797	1	17339939	2844	0	0	1
rs11203280	TC0Y00006681.hg.1	6.36328858423244	0.00726597840781728	0.790244	CDY7P	Y	17951589	17953500	1	17342783	66234	0	0	1
rs2076617	TC1400010100.hg.1	7.58156145492062	0.00354344396676979	0.726036	ATG2B	14	96279202	96363870	1	17409017	16812	0	0	1
rs2235910	TC0800007366.hg.1	7.81713132425564	0.00310185997932833	0.713373	HTRA4	8	38974149	38988662	1	17425829	36432	0	0	1
rs877648	TC1100008518.hg.1	7.43198147751651	0.0038595124147249	0.734831	ACER3	11	76860867	77026797	1	17462261	0	1	1	2
rs877648	TC1500009405.hg.1	6.03911097574119	0.00887558682608717	0.804668	CYP19A1	15	51208057	51338610	1	17462261	11634	0	0	1
rs6586503	TC0300010399.hg.1	7.67889713444315	0.00335311394202611	0.719437	SH3BP5	3	15254356	15341394	1	17473895	28003	0	0	1
rs2977258	TC0800010421.hg.1	6.15037696307657	0.00828272732542941	0.799997	ST18	8	52110832	52460959	1	17501898	0	1	1	2
rs2977258	TC1300008463.hg.1	6.09840002014002	0.00855407104047024	0.802281	FLT1	13	28300344	28495128	1	17501898	1312	1	2	1
rs2977265	TC0800010421.hg.1	6.15037696307657	0.00828272732542941	0.799997	ST18	8	52110832	52460959	1	17503210	0	1	3	2
rs2977265	TC1300008463.hg.1	6.09840002014002	0.00855407104047024	0.802281	FLT1	13	28300344	28495128	1	17503210	7493	0	0	1
rs2935923	TC1300008463.hg.1	6.35128888417317	0.00731947759188069	0.790582	FLT1	13	28300344	28495128	1	17510703	7457	0	0	1
rs12744275	TC0400008091.hg.1	9.38283060900964	0.00133606625825477	0.662346	SPP1	4	87975650	87983426	1	17518160	3114	0	0	1
rs3003469	TC0100008055.hg.1	6.29663032297854	0.00756870990620865	0.79386	TIE1	1	43300895	43323110	1	17521274	1156	1	1	1
rs4920570	TC0100006881.hg.1	6.65932215983161	0.0060733279493072	0.774183	TNFRSF1B; MIR4632; MIR7846	1	12166943	12209228	1	17522430	0	1	2	2
rs4920570	TC0300010399.hg.1	6.17025394716735	0.00818147478496552	0.798731	SH3BP5	3	15254356	15341394	1	17522430	391	1	3	1
rs754171	TC1700011143.hg.1	5.91645443846375	0.00958377691528197	0.810455	CA10	17	51630313	52160017	1	17522821	11489	0	0	1
rs4384275	TC0500013100.hg.1	6.29598905940657	0.00757168879720102	0.79386	FLT4	5	180601506	180649624	1	17534310	0	1	1	3
rs4384275	TC1500009405.hg.1	6.18306509359086	0.00811693727562373	0.798167	CYP19A1	15	51208057	51338610	1	17534310	0	1	2	2
rs4384275	TC1900008078.hg.1	6.66507435956673	0.00605239747994928	0.773498	LGALS14	19	39704306	39709448	1	17534310	2642	0	0	1
rs2977272	TC0700013439.hg.1	6.08589129583329	0.00862082252977275	0.80286	BCAP29	7	107579977	107623317	1	17536952	0	1	1	2
rs2977272	TC1500009405.hg.1	6.73949436490466	0.0057886413814155	0.769543	CYP19A1	15	51208057	51338610	1	17536952	3743	0	0	1
rs6667138	TC0300010399.hg.1	8.62862488216938	0.00198697326828517	0.683279	SH3BP5	3	15254356	15341394	1	17540695	0	1	1	3
rs6667138	TC1100008518.hg.1	6.49710166989418	0.00669766606935075	0.783925	ACER3	11	76860867	77026797	1	17540695	0	1	2	2
rs6667138	TC1500009405.hg.1	7.11876394596535	0.0046267492794072	0.752265	CYP19A1	15	51208057	51338610	1	17540695	1254	1	3	1
rs2977283	TC1500009405.hg.1	8.63319806607507	0.0019821019816452	0.682825	CYP19A1	15	51208057	51338610	1	17541949	3599	0	0	1
rs3003479	TC0300010399.hg.1	14.488402634533	0.000128942304408461	0.448193	SH3BP5	3	15254356	15341394	1	17545548	7543	0	0	1
rs12024174	TC1700011143.hg.1	6.46241507659278	0.00684013264735205	0.786	CA10	17	51630313	52160017	1	17553091	3948	0	0	1
rs10888010	TC1500009405.hg.1	7.09193866097861	0.00469987972861142	0.753726	CYP19A1	15	51208057	51338610	1	17557039	94	1	1	1
rs3003406	TC1500009405.hg.1	5.99527037750738	0.00912187557020297	0.806055	CYP19A1	15	51208057	51338610	1	17557133	2063	0	0	1
rs4268393	TC0200014764.hg.1	5.89650445515465	0.00970473406347956	0.811822	DPP4	2	161992241	162074542	1	17559196	0	1	1	3
rs4268393	TC0300013520.hg.1	6.53375808974784	0.00655064719048252	0.782083	CLDN1	3	190305701	190322475	1	17559196	0	1	2	2
rs4268393	TC1200010703.hg.1	6.88828442416409	0.00529839893387381	0.763392	BIN2	12	51281038	51324680	1	17559196	480	1	3	1
rs3750297	TC0300013520.hg.1	8.57964433791864	0.00203998060182316	0.686238	CLDN1	3	190305701	190322475	1	17559676	0	1	4	2
rs3750297	TC1200010703.hg.1	10.9773023492957	0.00060604325478864	0.576716	BIN2	12	51281038	51324680	1	17559676	970	1	5	1
rs12026071	TC0300009500.hg.1	6.94111266473503	0.00513547587219246	0.761645	FNDC3B	3	172039628	172401665	1	17560646	326	1	6	1
rs11203339	TC0200008867.hg.1	6.16849890091977	0.00819035989081856	0.798921	ACOXL	2	110732573	111118222	1	17560972	0	1	7	7
rs11203339	TC0300013520.hg.1	10.6103771525311	0.000723003848883489	0.601714	CLDN1	3	190305701	190322475	1	17560972	0	1	8	6
rs11203339	TC0300010399.hg.1	6.63599656561879	0.00615902234389796	0.775229	SH3BP5	3	15254356	15341394	1	17560972	0	1	9	5
rs11203339	TC0400010615.hg.1	6.10582309091309	0.00851472754278349	0.80227	TXK	4	48066393	48134256	1	17560972	0	1	10	4
rs11203339	TC0500013100.hg.1	7.95819614730814	0.00286663825342553	0.705121	FLT4	5	180601506	180649624	1	17560972	0	1	11	3
rs11203339	TC1200010703.hg.1	13.087153598006	0.000232432084467938	0.479102	BIN2	12	51281038	51324680	1	17560972	0	1	12	2
rs11203339	TC1600010075.hg.1	7.73300395771505	0.00325219733831534	0.71708	SLC6A10P	16	32877469	32885501	1	17560972	1851	1	13	1
rs12028888	TC1600010740.hg.1	7.16098850869645	0.00451416048684441	0.750091	PDXDC2P	16	69976297	70065948	1	17562823	1144	1	14	1
rs2977306	TC1200010703.hg.1	6.6111691418799	0.00625169807675487	0.776957	BIN2	12	51281038	51324680	1	17563967	12361	0	0	1
rs2977227	TC1100008518.hg.1	7.96905913754182	0.00284935538690269	0.704661	ACER3	11	76860867	77026797	1	17576328	14749	0	0	1
rs2977269	TC0200014550.hg.1	9.54116408635947	0.00123167374811382	0.654349	ORC4	2	147930397	148021604	1	17591077	6644	0	0	1
rs4595409	TC1200010703.hg.1	6.85233332301128	0.0054125210116289	0.764548	BIN2	12	51281038	51324680	1	17597721	3362	0	0	1
rs2293917	TC0Y00006730.hg.1	6.76488455666079	0.00570156825644944	0.768259	EIF1AY	Y	20575711	20593154	1	17601083	27921	0	0	1
rs2477142	TC1200007105.hg.1	6.87915635322537	0.00532712194997157	0.763935	LYRM5	12	25195216	25209645	1	17629004	45104	0	0	1
rs2240339	TC1300008463.hg.1	6.11202666810824	0.00848200022406151	0.801771	FLT1	13	28300344	28495128	1	17674108	77	1	1	1
rs2240338	TC1300008463.hg.1	6.11202666810824	0.00848200022406151	0.801771	FLT1	13	28300344	28495128	1	17674185	352	1	2	1
rs2240335	TC0Y00006681.hg.1	9.27851245830702	0.00141014832428457	0.666639	CDY7P	Y	17951589	17953500	1	17674537	33202	0	0	1
rs1204898	TC0100012097.hg.1	6.02511980792063	0.00895338271624878	0.805084	LGALS8	1	236518000	236552981	1	17707739	0	1	1	4
rs1204898	TC0500013100.hg.1	8.60754570008643	0.00200959738572516	0.684572	FLT4	5	180601506	180649624	1	17707739	0	1	2	3
rs1204898	TC0800010421.hg.1	5.95214414750073	0.00937150510785644	0.808096	ST18	8	52110832	52460959	1	17707739	0	1	3	2
rs1204898	TC1600010075.hg.1	7.9623302727249	0.00286004736276479	0.704872	SLC6A10P	16	32877469	32885501	1	17707739	12104	0	0	1
rs6695214	TC0100006881.hg.1	11.3724148945276	0.000502879620745778	0.555788	TNFRSF1B; MIR4632; MIR7846	1	12166943	12209228	1	17719843	0	1	1	10
rs6695214	TC0100007191.hg.1	8.22023836142096	0.00248004441033373	0.698159	PLA2G2F	1	20139326	20150386	1	17719843	0	1	2	9
rs6695214	TC0300010399.hg.1	11.0368845930461	0.00058909556824363	0.572354	SH3BP5	3	15254356	15341394	1	17719843	0	1	3	8
rs6695214	TC0500013100.hg.1	7.83985374925396	0.00306257760775564	0.71212	FLT4	5	180601506	180649624	1	17719843	0	1	4	7
rs6695214	TC0900007752.hg.1	6.52884245929775	0.00657015472022404	0.782182	NTRK2	9	84668458	85027070	1	17719843	0	1	5	6
rs6695214	TC1000011005.hg.1	9.07541656473886	0.00156768821085659	0.673908	P4HA1	10	73007217	73096974	1	17719843	0	1	6	5
rs6695214	TC1300008463.hg.1	7.01780164902971	0.00490868796385356	0.75762	FLT1	13	28300344	28495128	1	17719843	0	1	7	4
rs6695214	TC1700011143.hg.1	19.8769924454327	1.76453886028997e-05	0.267732	CA10	17	51630313	52160017	1	17719843	0	1	8	3
rs6695214	TC1700009150.hg.1	14.3951311709129	0.000133957928707212	0.449784	BAIAP2	17	81035122	81117432	1	17719843	0	1	9	2
rs6695214	TC1900006477.hg.1	9.79978484375536	0.00107992921495314	0.643481	FSTL3	19	676365	683399	1	17719843	772	1	10	1
rs10458537	TC0100006881.hg.1	11.3724148945276	0.000502879620745778	0.555788	TNFRSF1B; MIR4632; MIR7846	1	12166943	12209228	1	17720615	0	1	11	10
rs10458537	TC0100007191.hg.1	8.22023836142096	0.00248004441033373	0.698159	PLA2G2F	1	20139326	20150386	1	17720615	0	1	12	9
rs10458537	TC0300010399.hg.1	11.0368845930461	0.00058909556824363	0.572354	SH3BP5	3	15254356	15341394	1	17720615	0	1	13	8
rs10458537	TC0500013100.hg.1	7.83985374925396	0.00306257760775564	0.71212	FLT4	5	180601506	180649624	1	17720615	0	1	14	7
rs10458537	TC0900007752.hg.1	6.52884245929775	0.00657015472022404	0.782182	NTRK2	9	84668458	85027070	1	17720615	0	1	15	6
rs10458537	TC1000011005.hg.1	9.07541656473886	0.00156768821085659	0.673908	P4HA1	10	73007217	73096974	1	17720615	0	1	16	5
rs10458537	TC1300008463.hg.1	7.01780164902971	0.00490868796385356	0.75762	FLT1	13	28300344	28495128	1	17720615	0	1	17	4
rs10458537	TC1700011143.hg.1	19.8769924454327	1.76453886028997e-05	0.267732	CA10	17	51630313	52160017	1	17720615	0	1	18	3
rs10458537	TC1700009150.hg.1	14.3951311709129	0.000133957928707212	0.449784	BAIAP2	17	81035122	81117432	1	17720615	0	1	19	2
rs10458537	TC1900006477.hg.1	9.79978484375536	0.00107992921495314	0.643481	FSTL3	19	676365	683399	1	17720615	1748	1	20	1
rs7538876	TC0100006881.hg.1	10.2502544078361	0.000862373024131102	0.620671	TNFRSF1B; MIR4632; MIR7846	1	12166943	12209228	1	17722363	0	1	21	10
rs7538876	TC0300010399.hg.1	7.22959833911694	0.00433758969235074	0.746518	SH3BP5	3	15254356	15341394	1	17722363	0	1	22	9
rs7538876	TC0300013520.hg.1	6.22631047155896	0.00790318568145324	0.797068	CLDN1	3	190305701	190322475	1	17722363	0	1	23	8
rs7538876	TC0600007087.hg.1	12.0556680788562	0.000367111362471721	0.522563	CAP2	6	17393216	17557792	1	17722363	0	1	24	7
rs7538876	TC0700013439.hg.1	6.50097868822453	0.00668194607069431	0.783898	BCAP29	7	107579977	107623317	1	17722363	0	1	25	6
rs7538876	TC0800010421.hg.1	6.66515896156689	0.00605209023221379	0.773498	ST18	8	52110832	52460959	1	17722363	0	1	26	5
rs7538876	TC1000011005.hg.1	6.6492358645325	0.00611022132181478	0.77458	P4HA1	10	73007217	73096974	1	17722363	0	1	27	4
rs7538876	TC1700011143.hg.1	7.05185864443827	0.0048115251699177	0.756119	CA10	17	51630313	52160017	1	17722363	0	1	28	3
rs7538876	TC1700009150.hg.1	6.48382917196655	0.00675179035388402	0.784757	BAIAP2	17	81035122	81117432	1	17722363	0	1	29	2
rs7538876	TC1900006477.hg.1	7.55192142275457	0.00360373908779307	0.727259	FSTL3	19	676365	683399	1	17722363	763	1	30	1
rs2526833	TC0400008091.hg.1	5.92665577212022	0.00952256758811034	0.809754	SPP1	4	87975650	87983426	1	17723126	4993	0	0	1
rs2526830	TC0400008091.hg.1	6.17271849020619	0.00816901567045767	0.798606	SPP1	4	87975650	87983426	1	17728119	11194	0	0	1
rs942458	TC0400008091.hg.1	6.17271849020619	0.00816901567045767	0.798606	SPP1	4	87975650	87983426	1	17739313	273	1	1	1
rs942457	TC0100006881.hg.1	6.0563418043493	0.00878079731263404	0.8043	TNFRSF1B; MIR4632; MIR7846	1	12166943	12209228	1	17739586	0	1	2	4
rs942457	TC0600007087.hg.1	8.01074844434808	0.00278408438895154	0.70411	CAP2	6	17393216	17557792	1	17739586	0	1	3	3
rs942457	TC1700011143.hg.1	6.49465545810026	0.00670760556044393	0.784044	CA10	17	51630313	52160017	1	17739586	0	1	4	2
rs942457	TC1900006477.hg.1	6.49259769884116	0.00671597925020099	0.784149	FSTL3	19	676365	683399	1	17739586	19659	0	0	1
rs2489611	TC1500009405.hg.1	8.17011139787983	0.00254931851987389	0.700841	CYP19A1	15	51208057	51338610	1	17759245	4067	0	0	1
rs2800686	TC1500009405.hg.1	8.17011139787983	0.00254931851987389	0.700841	CYP19A1	15	51208057	51338610	1	17763312	15259	0	0	1
rs2526822	TC0400008091.hg.1	6.07333082787869	0.00868842714426328	0.803401	SPP1	4	87975650	87983426	1	17778571	0	1	1	2
rs2526822	TC0600007087.hg.1	10.648580912749	0.000709737743729509	0.598409	CAP2	6	17393216	17557792	1	17778571	13311	0	0	1
rs12078935	TC0600007087.hg.1	7.11620607764252	0.00463366820592063	0.75231	CAP2	6	17393216	17557792	1	17791882	0	1	1	2
rs12078935	TC1500009405.hg.1	6.13193575416298	0.00837789981192559	0.800902	CYP19A1	15	51208057	51338610	1	17791882	2323	0	0	1
rs4920609	TC0600007087.hg.1	9.65461453966345	0.00116239756123279	0.650318	CAP2	6	17393216	17557792	1	17794205	0	1	1	5
rs4920609	TC1000012108.hg.1	5.89277137783748	0.0097275537717066	0.811864	CPXM2	10	123706207	123940267	1	17794205	0	1	2	4
rs4920609	TC1600010075.hg.1	6.22553097580972	0.00790698329623522	0.797076	SLC6A10P	16	32877469	32885501	1	17794205	0	1	3	3
rs4920609	TC1900006477.hg.1	9.2182367473233	0.00145500541275647	0.669431	FSTL3	19	676365	683399	1	17794205	0	1	4	2
rs4920609	TC1900008078.hg.1	8.77016688985063	0.0018421231462755	0.681337	LGALS14	19	39704306	39709448	1	17794205	2506	0	0	1
rs4284283	TC1200010703.hg.1	7.00546061783434	0.00494442735728744	0.758306	BIN2	12	51281038	51324680	1	17796711	0	1	1	2
rs4284283	TC2200008703.hg.1	8.97352550708705	0.00165393959877878	0.67677	DDX17	22	38483438	38507660	1	17796711	18722	0	0	1
rs4387213	TC0100006881.hg.1	7.08650415263612	0.00471484951005574	0.753833	TNFRSF1B; MIR4632; MIR7846	1	12166943	12209228	1	17815433	0	1	1	5
rs4387213	TC0700009036.hg.1	9.7878931194199	0.00108643673225859	0.644146	LEP	7	128241278	128257629	1	17815433	0	1	2	4
rs4387213	TC1200010703.hg.1	7.59199180666518	0.00352249073241777	0.725336	BIN2	12	51281038	51324680	1	17815433	0	1	3	3
rs4387213	TC1600010075.hg.1	6.37041987824515	0.00723438827611127	0.790108	SLC6A10P	16	32877469	32885501	1	17815433	0	1	4	2
rs4387213	TC1900006477.hg.1	14.3090526427227	0.000138777691460881	0.453681	FSTL3	19	676365	683399	1	17815433	3146	0	0	1
rs7534298	TC0700009036.hg.1	9.30092851580697	0.00139385622018391	0.6649	LEP	7	128241278	128257629	1	17818579	0	1	1	2
rs7534298	TC1900006477.hg.1	9.14593928544217	0.00151089132038991	0.672064	FSTL3	19	676365	683399	1	17818579	11377	0	0	1
rs11203414	TC1100006441.hg.1	6.0494947653923	0.00881832996778712	0.804533	PSMD13	11	236546	252984	1	17829956	0	1	1	2
rs11203414	TC1900008078.hg.1	6.18242001747212	0.00812017349229726	0.798167	LGALS14	19	39704306	39709448	1	17829956	13143	0	0	1
rs4083558	TC1000012108.hg.1	6.09552514416299	0.00856936204124303	0.802502	CPXM2	10	123706207	123940267	1	17843099	0	1	1	2
rs4083558	TC1900008078.hg.1	11.5339198079077	0.000466411323750827	0.550294	LGALS14	19	39704306	39709448	1	17843099	21415	0	0	1
rs2245148	TC0X00011121.hg.1	9.63709355013727	0.00117281067191302	0.650318	GABRE; MIR224; MIR452	X	151953124	151974680	1	17864514	23449	0	0	1
rs2256114	TC0200014550.hg.1	6.33585567518404	0.00738892267445578	0.791367	ORC4	2	147930397	148021604	1	17887963	136831	0	0	1
rs1316637	TC0100008055.hg.1	6.96172906528987	0.00507339623007445	0.760455	TIE1	1	43300895	43323110	1	18024794	8705	0	0	1
rs7522419	TC0500013100.hg.1	11.3382986709041	0.0005109778842046	0.555789	FLT4	5	180601506	180649624	1	18033499	0	1	1	6
rs7522419	TC0800010421.hg.1	9.50624142941303	0.00125390330792326	0.65636	ST18	8	52110832	52460959	1	18033499	0	1	2	5
rs7522419	TC0900007752.hg.1	13.2763416670573	0.000214216424115356	0.467559	NTRK2	9	84668458	85027070	1	18033499	0	1	3	4
rs7522419	TC1000011005.hg.1	7.82264127349288	0.00309228377044084	0.712989	P4HA1	10	73007217	73096974	1	18033499	0	1	4	3
rs7522419	TC1300008463.hg.1	7.39726853276348	0.00393721680372723	0.736789	FLT1	13	28300344	28495128	1	18033499	0	1	5	2
rs7522419	TC1400010100.hg.1	5.97170001656516	0.00925738986602794	0.807129	ATG2B	14	96279202	96363870	1	18033499	8536	0	0	1
rs1553400	TC0300013520.hg.1	9.20136848899209	0.00146783817529245	0.670393	CLDN1	3	190305701	190322475	1	18042035	0	1	1	4
rs1553400	TC0400010615.hg.1	6.13479046635007	0.0083630886745374	0.800873	TXK	4	48066393	48134256	1	18042035	0	1	2	3
rs1553400	TC0500013100.hg.1	6.92548265358928	0.00518309751289429	0.762089	FLT4	5	180601506	180649624	1	18042035	0	1	3	2
rs1553400	TC0900007752.hg.1	14.160282094512	0.000147563854940001	0.45589	NTRK2	9	84668458	85027070	1	18042035	2339	0	0	1
rs6687077	TC0900007752.hg.1	8.45581291870744	0.00218106298734395	0.690568	NTRK2	9	84668458	85027070	1	18044374	0	1	1	3
rs6687077	TC1100006441.hg.1	5.8717276594852	0.00985729993130898	0.812717	PSMD13	11	236546	252984	1	18044374	0	1	2	2
rs6687077	TC1900010836.hg.1	6.10060910973544	0.00854234164179323	0.802281	PSG4	19	43192702	43207299	1	18044374	16062	0	0	1
rs11584168	TC1200007105.hg.1	6.72720817409958	0.00583129995564809	0.770322	LYRM5	12	25195216	25209645	1	18060436	14266	0	0	1
rs11203452	TC0100006881.hg.1	6.13325327664867	0.00837106051195948	0.800873	TNFRSF1B; MIR4632; MIR7846	1	12166943	12209228	1	18074702	1696	1	1	1
rs6658566	TC0600007087.hg.1	6.72239875204644	0.00584809270613946	0.770776	CAP2	6	17393216	17557792	1	18076398	7892	0	0	1
rs1610410	TC0100006881.hg.1	6.59388159462234	0.00631713461146838	0.77802	TNFRSF1B; MIR4632; MIR7846	1	12166943	12209228	1	18084290	0	1	1	3
rs1610410	TC0800007366.hg.1	6.48754380368494	0.00673659403205662	0.784453	HTRA4	8	38974149	38988662	1	18084290	0	1	2	2
rs1610410	TC1700009150.hg.1	6.63482152655215	0.00616337429485064	0.775303	BAIAP2	17	81035122	81117432	1	18084290	26411	0	0	1
rs260519	TC1200007105.hg.1	10.0767044084564	0.000939887234917782	0.631628	LYRM5	12	25195216	25209645	1	18110701	11308	0	0	1
rs4141983	TC0100007191.hg.1	10.1153119578434	0.00092200288066694	0.628786	PLA2G2F	1	20139326	20150386	1	18122009	0	1	1	6
rs4141983	TC0300010399.hg.1	6.66580257438206	0.00604975339547366	0.77348	SH3BP5	3	15254356	15341394	1	18122009	0	1	2	5
rs4141983	TC0600007087.hg.1	10.3948532825336	0.000803145343689532	0.61512	CAP2	6	17393216	17557792	1	18122009	0	1	3	4
rs4141983	TC1000011005.hg.1	6.25135880827319	0.00778221472277712	0.796003	P4HA1	10	73007217	73096974	1	18122009	0	1	4	3
rs4141983	TC1700009150.hg.1	9.67706675513096	0.00114920209797957	0.650318	BAIAP2	17	81035122	81117432	1	18122009	0	1	5	2
rs4141983	TC1900006477.hg.1	6.71532310001459	0.00587289508619028	0.770787	FSTL3	19	676365	683399	1	18122009	10592	0	0	1
rs560514	TC1200010703.hg.1	6.12582811245765	0.00840968516234433	0.801235	BIN2	12	51281038	51324680	1	18132601	0	1	1	2
rs560514	TC1200007053.hg.1	5.96539579493684	0.00929400934528576	0.807516	SPX	12	21526307	21537377	1	18132601	3281	0	0	1
rs561698	TC1200010703.hg.1	8.25959001253502	0.00242711179181455	0.696699	BIN2	12	51281038	51324680	1	18135882	0	1	1	2
rs561698	TC1300008463.hg.1	6.94895910797268	0.00511175088824208	0.761253	FLT1	13	28300344	28495128	1	18135882	13684	0	0	1
rs2296035	TC0100006881.hg.1	7.52096338063414	0.00366792275189825	0.729222	TNFRSF1B; MIR4632; MIR7846	1	12166943	12209228	1	18149566	764	1	1	1
rs619993	TC1200010703.hg.1	8.66492822773911	0.00194866308145238	0.681391	BIN2	12	51281038	51324680	1	18150330	13592	0	0	1
rs495347	TC0200014764.hg.1	12.0201722255673	0.000373072198292595	0.52472	DPP4	2	161992241	162074542	1	18163922	6964	0	0	1
rs647325	TC0600009772.hg.1	7.301151779581	0.00416149942279467	0.742889	SASH1	6	148272304	148552050	1	18170886	12538	0	0	1
rs647619	TC0300010399.hg.1	11.5654195445588	0.000459643247633036	0.548998	SH3BP5	3	15254356	15341394	1	18183424	0	1	1	3
rs647619	TC1100008518.hg.1	8.03522745909697	0.0027465262880652	0.70411	ACER3	11	76860867	77026797	1	18183424	0	1	2	2
rs647619	TC1200010703.hg.1	6.42618810759445	0.00699249365154608	0.78798	BIN2	12	51281038	51324680	1	18183424	10180	0	0	1
rs587276	TC1500009405.hg.1	12.1839269135031	0.000346430198294909	0.515475	CYP19A1	15	51208057	51338610	1	18193604	2197	0	0	1
rs542963	TC0300007101.hg.1	12.7255753659455	0.000272176813337278	0.496649	RPSA; SNORA62; SNORA6	3	39406689	39412542	1	18195801	14227	0	0	1
rs638425	TC1600010740.hg.1	7.69896231011755	0.00331529329812914	0.718048	PDXDC2P	16	69976297	70065948	1	18210028	480	1	1	1
rs627018	TC0200016757.hg.1	5.85640919445594	0.00995294380507168	0.81367	NCKAP1	2	182924851	183038858	1	18210508	0	1	2	2
rs627018	TC1600010740.hg.1	8.22892245384831	0.00246825500064984	0.697601	PDXDC2P	16	69976297	70065948	1	18210508	18353	0	0	1
rs679002	TC0100006881.hg.1	6.1661391494335	0.00820232311466142	0.79902	TNFRSF1B; MIR4632; MIR7846	1	12166943	12209228	1	18228861	0	1	1	2
rs679002	TC0700009036.hg.1	8.38318625264942	0.00226877864887276	0.6932	LEP	7	128241278	128257629	1	18228861	2488	0	0	1
rs620547	TC1300008463.hg.1	7.14851017642227	0.00454711612044587	0.750897	FLT1	13	28300344	28495128	1	18231349	3025	0	0	1
rs12071205	TC0100006881.hg.1	6.1661391494335	0.00820232311466142	0.79902	TNFRSF1B; MIR4632; MIR7846	1	12166943	12209228	1	18234374	0	1	1	2
rs12071205	TC0700009036.hg.1	8.38318625264942	0.00226877864887276	0.6932	LEP	7	128241278	128257629	1	18234374	8119	0	0	1
rs12089138	TC0100006881.hg.1	6.88176232200012	0.00531890439906521	0.763713	TNFRSF1B; MIR4632; MIR7846	1	12166943	12209228	1	18242493	0	1	1	3
rs12089138	TC0700009036.hg.1	9.59447784455222	0.00119856902945578	0.652281	LEP	7	128241278	128257629	1	18242493	0	1	2	2
rs12089138	TC1900006477.hg.1	9.23756331882075	0.00144045394437528	0.668729	FSTL3	19	676365	683399	1	18242493	2872	0	0	1
rs12083022	TC0100006881.hg.1	6.88176232200012	0.00531890439906521	0.763713	TNFRSF1B; MIR4632; MIR7846	1	12166943	12209228	1	18245365	0	1	1	3
rs12083022	TC0700009036.hg.1	9.59447784455222	0.00119856902945578	0.652281	LEP	7	128241278	128257629	1	18245365	0	1	2	2
rs12083022	TC1900006477.hg.1	9.23756331882075	0.00144045394437528	0.668729	FSTL3	19	676365	683399	1	18245365	65775	0	0	1
rs6685120	TC0200016757.hg.1	6.07778007300504	0.00866441335746865	0.80311	NCKAP1	2	182924851	183038858	1	18311140	0	1	1	3
rs6685120	TC0300009500.hg.1	6.21957736450141	0.0079360549164201	0.797234	FNDC3B	3	172039628	172401665	1	18311140	0	1	2	2
rs6685120	TC0400010615.hg.1	9.28239038523884	0.00140731490699094	0.666282	TXK	4	48066393	48134256	1	18311140	6701	0	0	1
rs12726822	TC0300009500.hg.1	6.14534079144635	0.00830859970395247	0.800273	FNDC3B	3	172039628	172401665	1	18317841	6069	0	0	1
rs11203252	TC0500007085.hg.1	6.38269187463932	0.00718037901006863	0.789873	RP11-113I22.1	5	33229723	33255553	1	18323910	2189	0	0	1
rs12743154	TC0500007085.hg.1	7.98831840784396	0.00281899520211822	0.70411	RP11-113I22.1	5	33229723	33255553	1	18326099	1110	1	1	1
rs1192616	TC0500007085.hg.1	6.61944963622449	0.00622061928689974	0.776465	RP11-113I22.1	5	33229723	33255553	1	18327209	4123	0	0	1
rs1890789	TC1900010836.hg.1	6.99844689105552	0.00496486647355842	0.758715	PSG4	19	43192702	43207299	1	18331332	260	1	1	1
rs4433436	TC1900010836.hg.1	6.99844689105552	0.00496486647355842	0.758715	PSG4	19	43192702	43207299	1	18331592	46198	0	0	1
rs1031567	TC1100006441.hg.1	5.86711675752515	0.00988598222162112	0.812981	PSMD13	11	236546	252984	1	18377790	14184	0	0	1
rs9286088	TC1100006441.hg.1	5.86711675752515	0.00988598222162112	0.812981	PSMD13	11	236546	252984	1	18391974	16793	0	0	1
rs9660584	TC1100006441.hg.1	7.83041483914162	0.0030788286903401	0.712658	PSMD13	11	236546	252984	1	18408767	16244	0	0	1
rs9804128	TC1400010100.hg.1	6.12539982381735	0.00841191903138025	0.801235	ATG2B	14	96279202	96363870	1	18425011	25310	0	0	1
rs12735521	TC0800010421.hg.1	6.91298061289399	0.00522153856047833	0.76255	ST18	8	52110832	52460959	1	18450321	39948	0	0	1
rs11260939	TC0200016757.hg.1	9.70367481071368	0.00113377711605128	0.649083	NCKAP1	2	182924851	183038858	1	18490269	0	1	1	2
rs11260939	TC1100008518.hg.1	6.63694889645426	0.00615549770948678	0.775184	ACER3	11	76860867	77026797	1	18490269	11393	0	0	1
rs9726406	TC1200007053.hg.1	7.08815821059144	0.00471028773213251	0.753796	SPX	12	21526307	21537377	1	18501662	0	1	1	3
rs9726406	TC1600010740.hg.1	5.97975225914987	0.00921084725118296	0.806713	PDXDC2P	16	69976297	70065948	1	18501662	0	1	2	2
rs9726406	TC0Y00006681.hg.1	8.15719376424893	0.00256751339668991	0.700841	CDY7P	Y	17951589	17953500	1	18501662	1740	1	3	1
rs749917	TC1600010740.hg.1	5.99514502083205	0.00912259049233795	0.806055	PDXDC2P	16	69976297	70065948	1	18503402	8926	0	0	1
rs10907289	TC0100006881.hg.1	8.08852052703392	0.00266667156135987	0.703518	TNFRSF1B; MIR4632; MIR7846	1	12166943	12209228	1	18512328	0	1	1	3
rs10907289	TC0300010399.hg.1	15.3635389758718	9.07614643741825e-05	0.431607	SH3BP5	3	15254356	15341394	1	18512328	0	1	2	2
rs10907289	TC1200010703.hg.1	6.13616092674047	0.00835598853316429	0.800756	BIN2	12	51281038	51324680	1	18512328	4661	0	0	1
rs1539051	TC0200008867.hg.1	5.93710953878795	0.00946028943259638	0.80927	ACOXL	2	110732573	111118222	1	18516989	27851	0	0	1
rs4310409	TC0500007085.hg.1	6.07740934641158	0.00866641147899784	0.803118	RP11-113I22.1	5	33229723	33255553	1	18544840	9871	0	0	1
rs3738089	TC0300013520.hg.1	8.4953961770224	0.00213483156380466	0.689624	CLDN1	3	190305701	190322475	1	18554711	0	1	1	2
rs3738089	TC1900006509.hg.1	6.49328741468472	0.00671317129227316	0.784149	HMHA1	19	1065923	1087831	1	18554711	2248	0	0	1
rs17436172	TC0100006881.hg.1	6.05075542425007	0.00881140632016787	0.804533	TNFRSF1B; MIR4632; MIR7846	1	12166943	12209228	1	18556959	0	1	1	2
rs17436172	TC0100007191.hg.1	6.30584965313424	0.00752602512311152	0.793609	PLA2G2F	1	20139326	20150386	1	18556959	6930	0	0	1
rs4920310	TC1100008518.hg.1	5.96225631756167	0.00931230511110866	0.807643	ACER3	11	76860867	77026797	1	18563889	2962	0	0	1
rs2883821	TC1500009405.hg.1	6.85428954279964	0.0054062421635993	0.764548	CYP19A1	15	51208057	51338610	1	18566851	14223	0	0	1
rs223179	TC0800007366.hg.1	7.98554096004851	0.00282335150990089	0.70411	HTRA4	8	38974149	38988662	1	18581074	8546	0	0	1
rs419971	TC0X00010060.hg.1	6.16233998259162	0.00822162414244563	0.799356	XIST	X	73820615	73852753	1	18589620	11204	0	0	1
rs11801569	TC0200014764.hg.1	6.04062847914303	0.00886719376293537	0.804617	DPP4	2	161992241	162074542	1	18600824	5121	0	0	1
rs11260970	TC0X00010060.hg.1	6.45075933029418	0.00688875139348268	0.786734	XIST	X	73820615	73852753	1	18605945	9447	0	0	1
rs6603893	TC1500009405.hg.1	7.05240890502751	0.00480997277443667	0.756054	CYP19A1	15	51208057	51338610	1	18615392	30839	0	0	1
rs1040623	TC0300010399.hg.1	8.43249702211215	0.00220880957303938	0.690834	SH3BP5	3	15254356	15341394	1	18646231	0	1	1	2
rs1040623	TC1200010703.hg.1	6.43306700517982	0.00696327808189554	0.787759	BIN2	12	51281038	51324680	1	18646231	15352	0	0	1
rs536540	TC0500007085.hg.1	8.38741637724295	0.00226356460099128	0.692865	RP11-113I22.1	5	33229723	33255553	1	18661583	34632	0	0	1
rs882916	TC0200016757.hg.1	8.56686905783449	0.00205406060939935	0.686817	NCKAP1	2	182924851	183038858	1	18696215	0	1	1	2
rs882916	TC0600007087.hg.1	7.84432315206774	0.00305491552074067	0.71172	CAP2	6	17393216	17557792	1	18696215	8647	0	0	1
rs1043459	TC1500009405.hg.1	8.29933478784211	0.00237490900000976	0.694646	CYP19A1	15	51208057	51338610	1	18704862	62929	0	0	1
rs2946523	TC1700011143.hg.1	6.58725091751024	0.00634243253989548	0.77802	CA10	17	51630313	52160017	1	18767791	6992	0	0	1
rs2946534	TC0200014550.hg.1	7.46299724108482	0.00379150947895152	0.733085	ORC4	2	147930397	148021604	1	18774783	6703	0	0	1
rs4920497	TC0300007101.hg.1	7.747490986658	0.00322574740944795	0.716527	RPSA; SNORA62; SNORA6	3	39406689	39412542	1	18781486	3980	0	0	1
rs10907312	TC0100012097.hg.1	6.0537934855853	0.00879474558037827	0.804453	LGALS8	1	236518000	236552981	1	18785466	5868	0	0	1
rs12747775	TC0100012097.hg.1	6.82600393641398	0.00549781520658746	0.765927	LGALS8	1	236518000	236552981	1	18791334	2302	0	0	1
rs11261014	TC0100012097.hg.1	6.82600393641398	0.00549781520658746	0.765927	LGALS8	1	236518000	236552981	1	18793636	14656	0	0	1
rs2992753	TC0300010399.hg.1	6.24355443865148	0.00781968605491042	0.796614	SH3BP5	3	15254356	15341394	1	18808292	1624	1	1	1
rs12061708	TC0100012097.hg.1	6.34242135602145	0.00735929077759643	0.791035	LGALS8	1	236518000	236552981	1	18809916	2260	0	0	1
rs872355	TC0200014550.hg.1	5.94507297335342	0.00941314803166491	0.808572	ORC4	2	147930397	148021604	1	18812176	2420	0	0	1
rs11577512	TC0100012097.hg.1	5.86344753121832	0.00990887238157495	0.813212	LGALS8	1	236518000	236552981	1	18814596	2585	0	0	1
rs10907314	TC0200014550.hg.1	6.00934195932729	0.0090420142587466	0.805553	ORC4	2	147930397	148021604	1	18817181	4235	0	0	1
rs6686713	TC1100006441.hg.1	7.46409726803199	0.00378912196326857	0.732846	PSMD13	11	236546	252984	1	18821416	3787	0	0	1
rs909948	TC1500009405.hg.1	6.94581870122847	0.00512123191191965	0.761426	CYP19A1	15	51208057	51338610	1	18825203	35925	0	0	1
rs4920513	TC0100006881.hg.1	5.96007634112179	0.00932503254903836	0.80772	TNFRSF1B; MIR4632; MIR7846	1	12166943	12209228	1	18861128	21103	0	0	1
rs725387	TC1500009405.hg.1	7.68386074752983	0.0033437140977614	0.719106	CYP19A1	15	51208057	51338610	1	18882231	32192	0	0	1
rs2816065	TC0600007087.hg.1	8.28020870097372	0.00239987434633959	0.695855	CAP2	6	17393216	17557792	1	18914423	15419	0	0	1
rs4920520	TC0600007087.hg.1	6.9479379195303	0.00511483178019061	0.761315	CAP2	6	17393216	17557792	1	18929842	2902	0	0	1
rs7543000	TC0600007087.hg.1	6.31937929999717	0.00746386257510321	0.792715	CAP2	6	17393216	17557792	1	18932744	0	1	1	2
rs7543000	TC0Y00006730.hg.1	7.53954470775743	0.00362924964134405	0.727907	EIF1AY	Y	20575711	20593154	1	18932744	7636	0	0	1
rs4920522	TC0600007087.hg.1	7.14073934848595	0.00456777277353349	0.75107	CAP2	6	17393216	17557792	1	18940380	0	1	1	2
rs4920522	TC1600010075.hg.1	5.9108926566525	0.00961733053262355	0.810821	SLC6A10P	16	32877469	32885501	1	18940380	1507	1	2	1
rs17352079	TC0600007087.hg.1	6.31937929999717	0.00746386257510321	0.792715	CAP2	6	17393216	17557792	1	18941887	0	1	3	2
rs17352079	TC0Y00006730.hg.1	7.53954470775743	0.00362924964134405	0.727907	EIF1AY	Y	20575711	20593154	1	18941887	1697	1	4	1
rs11799871	TC0600007087.hg.1	7.14073934848595	0.00456777277353349	0.75107	CAP2	6	17393216	17557792	1	18943584	0	1	5	2
rs11799871	TC1600010075.hg.1	5.9108926566525	0.00961733053262355	0.810821	SLC6A10P	16	32877469	32885501	1	18943584	8528	0	0	1
rs17352100	TC0Y00006730.hg.1	7.59820696349901	0.00351007010818068	0.724905	EIF1AY	Y	20575711	20593154	1	18952112	20664	0	0	1
rs9439713	TC0Y00006730.hg.1	8.08383044952901	0.00267359570446982	0.703644	EIF1AY	Y	20575711	20593154	1	18972776	18017	0	0	1
rs4920338	TC1500009405.hg.1	7.48811684745521	0.00373739961320534	0.731483	CYP19A1	15	51208057	51338610	1	18990793	36446	0	0	1
rs2743201	TC0200014764.hg.1	10.9115123524479	0.000625382280842652	0.580793	DPP4	2	161992241	162074542	1	19027239	22707	0	0	1
rs2236815	TC1200007105.hg.1	7.80503808005561	0.00312299243006051	0.713928	LYRM5	12	25195216	25209645	1	19049946	0	1	1	2
rs2236815	TC1900010836.hg.1	10.3409774735885	0.000824673067597884	0.616429	PSG4	19	43192702	43207299	1	19049946	8983	0	0	1
rs2236800	TC0100007191.hg.1	8.25173392411707	0.0024375790603084	0.696879	PLA2G2F	1	20139326	20150386	1	19058929	0	1	1	4
rs2236800	TC0600007087.hg.1	10.1404559596149	0.000910556747181627	0.627719	CAP2	6	17393216	17557792	1	19058929	0	1	2	3
rs2236800	TC1700011143.hg.1	9.162799303802	0.00149765054329777	0.671505	CA10	17	51630313	52160017	1	19058929	0	1	3	2
rs2236800	TC1700009150.hg.1	9.1127251288985	0.00153735392125658	0.673262	BAIAP2	17	81035122	81117432	1	19058929	542	1	4	1
rs9439731	TC0X00010060.hg.1	6.54652518156618	0.00650027835163911	0.781332	XIST	X	73820615	73852753	1	19059471	20584	0	0	1
rs479064	TC0300010399.hg.1	8.26309540481534	0.00242245724998116	0.696614	SH3BP5	3	15254356	15341394	1	19080055	22454	0	0	1
rs2841087	TC0300010399.hg.1	6.46710483238342	0.00682067721057933	0.785586	SH3BP5	3	15254356	15341394	1	19102509	19830	0	0	1
rs11261071	TC0Y00006730.hg.1	12.4228760458255	0.000311233859705977	0.509759	EIF1AY	Y	20575711	20593154	1	19122339	2029	0	0	1
rs11261073	TC0Y00006730.hg.1	12.4228760458255	0.000311233859705977	0.509759	EIF1AY	Y	20575711	20593154	1	19124368	9622	0	0	1
rs6603912	TC0500007085.hg.1	7.04166335984048	0.00484038804649383	0.756544	RP11-113I22.1	5	33229723	33255553	1	19133990	13771	0	0	1
rs12125880	TC0X00010060.hg.1	6.74953450748186	0.00575403608301629	0.769051	XIST	X	73820615	73852753	1	19147761	85	1	1	1
rs6686865	TC0X00010060.hg.1	6.74953450748186	0.00575403608301629	0.769051	XIST	X	73820615	73852753	1	19147846	1681	1	2	1
rs11261081	TC1900006477.hg.1	6.88767302626026	0.00530031746806515	0.763415	FSTL3	19	676365	683399	1	19149527	6442	0	0	1
rs6691420	TC0200014764.hg.1	6.14510472383923	0.00830981463587361	0.800273	DPP4	2	161992241	162074542	1	19155969	3688	0	0	1
rs11261084	TC0100006881.hg.1	6.16922215758923	0.00818669704289044	0.798848	TNFRSF1B; MIR4632; MIR7846	1	12166943	12209228	1	19159657	0	1	1	3
rs11261084	TC0600007087.hg.1	6.03467254049248	0.00890018528470435	0.804841	CAP2	6	17393216	17557792	1	19159657	0	1	2	2
rs11261084	TC1900006477.hg.1	6.70179326111408	0.00592064421628794	0.771265	FSTL3	19	676365	683399	1	19159657	866	1	3	1
rs12038239	TC0200014764.hg.1	6.14510472383923	0.00830981463587361	0.800273	DPP4	2	161992241	162074542	1	19160523	10423	0	0	1
rs12408808	TC0300010399.hg.1	6.00503506337513	0.00906637547114588	0.805799	SH3BP5	3	15254356	15341394	1	19170946	4647	0	0	1
rs4920561	TC0600009772.hg.1	6.38853213130942	0.00715483183398879	0.789758	SASH1	6	148272304	148552050	1	19175593	22471	0	0	1
rs1138333	TC1500009405.hg.1	7.15215653447243	0.00453745869878406	0.750723	CYP19A1	15	51208057	51338610	1	19198064	2116	0	0	1
rs7555171	TC0400007894.hg.1	6.71354266093001	0.00587915428930623	0.770919	FAM47E; FAM47E-STBD1; STBD1	4	76214040	76311599	1	19200180	0	1	1	2
rs7555171	TC1400010100.hg.1	6.92812604249674	0.00517500960114921	0.761975	ATG2B	14	96279202	96363870	1	19200180	1776	1	2	1
rs2230708	TC0400007894.hg.1	6.27477182581778	0.00767098115369716	0.794865	FAM47E; FAM47E-STBD1; STBD1	4	76214040	76311599	1	19201956	4665	0	0	1
rs7537155	TC1500009405.hg.1	8.48752500841331	0.00214393816397125	0.690106	CYP19A1	15	51208057	51338610	1	19206621	8797	0	0	1
rs4912075	TC0100012097.hg.1	6.0440675463098	0.00884820513871351	0.804555	LGALS8	1	236518000	236552981	1	19215418	5330	0	0	1
rs16862341	TC0Y00006730.hg.1	6.31038598437151	0.00750511952008353	0.793373	EIF1AY	Y	20575711	20593154	1	19220748	22841	0	0	1
rs3748586	TC1900008078.hg.1	5.96567293291445	0.00929239618323647	0.807501	LGALS14	19	39704306	39709448	1	19243589	12165	0	0	1
rs6674337	TC0800007366.hg.1	6.04702302308788	0.00883192236654137	0.804533	HTRA4	8	38974149	38988662	1	19255754	18771	0	0	1
rs2024727	TC0300007101.hg.1	7.30236788787702	0.00415857541052275	0.742889	RPSA; SNORA62; SNORA6	3	39406689	39412542	1	19274525	22680	0	0	1
rs17384241	TC0300013520.hg.1	8.38702912505127	0.00226404137917475	0.692865	CLDN1	3	190305701	190322475	1	19297205	0	1	1	3
rs17384241	TC1600010075.hg.1	7.54115934517778	0.00362591035488504	0.727825	SLC6A10P	16	32877469	32885501	1	19297205	0	1	2	2
rs17384241	TC1900008078.hg.1	7.51541649790911	0.00367955510787913	0.729803	LGALS14	19	39704306	39709448	1	19297205	6557	0	0	1
rs2313162	TC0200008867.hg.1	7.61729025692576	0.003472233341749	0.723429	ACOXL	2	110732573	111118222	1	19303762	0	1	1	3
rs2313162	TC0300013520.hg.1	5.99174590102822	0.00914199953921943	0.806119	CLDN1	3	190305701	190322475	1	19303762	0	1	2	2
rs2313162	TC1100006441.hg.1	10.4522257722614	0.000780897832521587	0.61205	PSMD13	11	236546	252984	1	19303762	17700	0	0	1
rs17384449	TC1100006441.hg.1	13.6067097595695	0.000186056734838745	0.460107	PSMD13	11	236546	252984	1	19321462	14330	0	0	1
rs7531434	TC1100006441.hg.1	11.3390808466766	0.000510790618124104	0.555789	PSMD13	11	236546	252984	1	19335792	5761	0	0	1
rs6681972	TC0300009500.hg.1	7.66552352525252	0.00337858520071404	0.720356	FNDC3B	3	172039628	172401665	1	19341553	0	1	1	2
rs6681972	TC1500009405.hg.1	7.43910867228375	0.00384376793885532	0.734216	CYP19A1	15	51208057	51338610	1	19341553	2948	0	0	1
rs7531834	TC1500009405.hg.1	5.96671042381728	0.00928635990040226	0.807443	CYP19A1	15	51208057	51338610	1	19344501	31516	0	0	1
rs4912036	TC0X00010060.hg.1	5.97476017451767	0.00923967149849847	0.80699	XIST	X	73820615	73852753	1	19376017	6674	0	0	1
rs10799662	TC0200014764.hg.1	6.27504507138912	0.0076696933518722	0.794849	DPP4	2	161992241	162074542	1	19382691	0	1	1	2
rs10799662	TC0500007085.hg.1	7.68541745731788	0.0033407720517599	0.719028	RP11-113I22.1	5	33229723	33255553	1	19382691	10342	0	0	1
rs10753508	TC0900007752.hg.1	7.47931599383444	0.00375626015270164	0.732145	NTRK2	9	84668458	85027070	1	19393033	15347	0	0	1
rs12164540	TC0200008867.hg.1	11.7471761140304	0.000422640668773387	0.536686	ACOXL	2	110732573	111118222	1	19408380	0	1	1	8
rs12164540	TC0300013520.hg.1	5.93609579604943	0.00946630912876889	0.809358	CLDN1	3	190305701	190322475	1	19408380	0	1	2	7
rs12164540	TC0400010615.hg.1	12.9013317405826	0.00025199540497173	0.488248	TXK	4	48066393	48134256	1	19408380	0	1	3	6
rs12164540	TC0500013100.hg.1	6.67806463355687	0.00600542122370549	0.772744	FLT4	5	180601506	180649624	1	19408380	0	1	4	5
rs12164540	TC0800010421.hg.1	6.55244151870807	0.00647708174936686	0.780955	ST18	8	52110832	52460959	1	19408380	0	1	5	4
rs12164540	TC0900007752.hg.1	9.2888035600923	0.00140264283644916	0.66571	NTRK2	9	84668458	85027070	1	19408380	0	1	6	3
rs12164540	TC1000011005.hg.1	6.01923639713428	0.00898632034945733	0.805263	P4HA1	10	73007217	73096974	1	19408380	0	1	7	2
rs12164540	TC1300008463.hg.1	7.86903044810197	0.00301293742124522	0.710124	FLT1	13	28300344	28495128	1	19408380	124923	0	0	1
rs9426682	TC1000012108.hg.1	6.01064197103553	0.0090346751212214	0.805553	CPXM2	10	123706207	123940267	1	19533303	16456	0	0	1
rs710870	TC0400008091.hg.1	6.52224050504105	0.00659645499022222	0.78259	SPP1	4	87975650	87983426	1	19549759	61482	0	0	1
rs1738023	TC0300010399.hg.1	6.71628819024063	0.00586950533764684	0.770787	SH3BP5	3	15254356	15341394	1	19611241	0	1	1	2
rs1738023	TC1200010703.hg.1	6.78320382742925	0.005639639063644	0.767644	BIN2	12	51281038	51324680	1	19611241	7360	0	0	1
rs9729157	TC0300010399.hg.1	5.91132875011239	0.00961469496536354	0.810821	SH3BP5	3	15254356	15341394	1	19618601	9275	0	0	1
rs12407355	TC0200016757.hg.1	8.64469039246402	0.00196991841446392	0.682677	NCKAP1	2	182924851	183038858	1	19627876	38932	0	0	1
rs2268813	TC2200008703.hg.1	11.4122480198066	0.000493602496891672	0.555539	DDX17	22	38483438	38507660	1	19666808	7262	0	0	1
rs214327	TC1900010836.hg.1	6.08595818444232	0.00862046406555738	0.80286	PSG4	19	43192702	43207299	1	19674070	7577	0	0	1
rs214344	TC0400008091.hg.1	6.90283693064007	0.00525295866617437	0.76282	SPP1	4	87975650	87983426	1	19681647	75999	0	0	1
rs2088828	TC0900007752.hg.1	6.50057813058054	0.00668356831504976	0.783898	NTRK2	9	84668458	85027070	1	19757646	4820	0	0	1
rs4912094	TC0900007752.hg.1	6.50057813058054	0.00668356831504976	0.783898	NTRK2	9	84668458	85027070	1	19762466	6777	0	0	1
rs10458381	TC1500009405.hg.1	7.69535344073493	0.00332206086390659	0.718217	CYP19A1	15	51208057	51338610	1	19769243	1725	1	1	1
rs10917452	TC1500009405.hg.1	7.44988718437939	0.00382009149320585	0.733465	CYP19A1	15	51208057	51338610	1	19770968	14366	0	0	1
rs2088824	TC0X00011121.hg.1	7.34805566293036	0.00405034419190763	0.739499	GABRE; MIR224; MIR452	X	151953124	151974680	1	19785334	7228	0	0	1
rs12755497	TC1500009405.hg.1	8.88810965030807	0.0017302746590484	0.67853	CYP19A1	15	51208057	51338610	1	19792562	5178	0	0	1
rs4912099	TC0Y00006730.hg.1	6.03475834910019	0.00889970901053786	0.804824	EIF1AY	Y	20575711	20593154	1	19797740	267	1	1	1
rs4912100	TC1900008078.hg.1	6.87806136916135	0.00533057899207185	0.763935	LGALS14	19	39704306	39709448	1	19798007	8685	0	0	1
rs10917459	TC0300007101.hg.1	6.26361622851804	0.00772376092777801	0.795473	RPSA; SNORA62; SNORA6	3	39406689	39412542	1	19806692	0	1	1	2
rs10917459	TC1500009405.hg.1	6.04837191410019	0.00882450180339493	0.804533	CYP19A1	15	51208057	51338610	1	19806692	42964	0	0	1
rs9783019	TC1000012108.hg.1	8.72490684782021	0.00188713661642295	0.681337	CPXM2	10	123706207	123940267	1	19849656	9151	0	0	1
rs4350219	TC0200014764.hg.1	9.21557148302188	0.00145702481425072	0.669661	DPP4	2	161992241	162074542	1	19858807	17218	0	0	1
rs4508039	TC1100008518.hg.1	6.61804707439294	0.00622587147902816	0.776489	ACER3	11	76860867	77026797	1	19876025	0	1	1	2
rs4508039	TC1500009405.hg.1	6.94548485423226	0.00512224094735796	0.761426	CYP19A1	15	51208057	51338610	1	19876025	413	1	2	1
rs4912122	TC1100008518.hg.1	6.61804707439294	0.00622587147902816	0.776489	ACER3	11	76860867	77026797	1	19876438	0	1	3	2
rs4912122	TC1500009405.hg.1	6.94548485423226	0.00512224094735796	0.761426	CYP19A1	15	51208057	51338610	1	19876438	5732	0	0	1
rs10917493	TC1500009405.hg.1	9.11532985213463	0.00153526035186868	0.673248	CYP19A1	15	51208057	51338610	1	19882170	63019	0	0	1
rs1770489	TC1900008078.hg.1	25.1697134664826	3.45391542865777e-06	0.112445	LGALS14	19	39704306	39709448	1	19945189	28375	0	0	1
rs7535952	TC0300009500.hg.1	6.4096498349836	0.00706328715134994	0.788769	FNDC3B	3	172039628	172401665	1	19973564	3218	0	0	1
rs1115163	TC0600009772.hg.1	11.4653438435001	0.000481527953429018	0.5537	SASH1	6	148272304	148552050	1	19976782	0	1	1	3
rs1115163	TC0700009036.hg.1	7.29904644959845	0.00416656682885922	0.742935	LEP	7	128241278	128257629	1	19976782	0	1	2	2
rs1115163	TC0Y00006681.hg.1	6.53951135122856	0.00652789642910811	0.78183	CDY7P	Y	17951589	17953500	1	19976782	5009	0	0	1
rs2294630	TC0X00011121.hg.1	8.14068901613518	0.00259096899938113	0.70112	GABRE; MIR224; MIR452	X	151953124	151974680	1	19981791	0	1	1	2
rs2294630	TC0X00010060.hg.1	5.98524435600564	0.00917925015796832	0.806513	XIST	X	73820615	73852753	1	19981791	27089	0	0	1
rs9064	TC0500013100.hg.1	7.32487188135348	0.00410487260612887	0.741553	FLT4	5	180601506	180649624	1	20008880	0	1	1	3
rs9064	TC0800010421.hg.1	8.00877881383233	0.00278713085716228	0.70411	ST18	8	52110832	52460959	1	20008880	0	1	2	2
rs9064	TC1400010100.hg.1	6.33090084679723	0.00741137144794411	0.791966	ATG2B	14	96279202	96363870	1	20008880	52576	0	0	1
rs3850533	TC1100006441.hg.1	12.0719047863717	0.000364419711368578	0.52173	PSMD13	11	236546	252984	1	20061456	3119	0	0	1
rs1782469	TC1000012108.hg.1	12.2537704889964	0.000335709748724414	0.514963	CPXM2	10	123706207	123940267	1	20064575	0	1	1	2
rs1782469	TC1900008078.hg.1	9.09141160762562	0.00155460331493914	0.673262	LGALS14	19	39704306	39709448	1	20064575	15735	0	0	1
rs1473689	TC0200014550.hg.1	8.45096071247842	0.00218680550681687	0.690568	ORC4	2	147930397	148021604	1	20080310	15866	0	0	1
rs1266438	TC1600010740.hg.1	6.4811039521853	0.00676296303390308	0.784864	PDXDC2P	16	69976297	70065948	1	20096176	62065	0	0	1
rs4509550	TC0100006881.hg.1	5.91674179668844	0.00958204681660552	0.810417	TNFRSF1B; MIR4632; MIR7846	1	12166943	12209228	1	20158241	13619	0	0	1
rs6426833	TC0400008091.hg.1	9.43338788581901	0.00130171169971053	0.659228	SPP1	4	87975650	87983426	1	20171860	1096	1	1	1
rs10799844	TC1000012108.hg.1	7.1076133885977	0.0046569945356917	0.752902	CPXM2	10	123706207	123940267	1	20172956	902	1	2	1
rs10737482	TC0X00011121.hg.1	6.14811623710853	0.00829433039885444	0.800049	GABRE; MIR224; MIR452	X	151953124	151974680	1	20173858	27132	0	0	1
rs4654903	TC1900010836.hg.1	5.97082011262986	0.0092624914409724	0.807187	PSG4	19	43192702	43207299	1	20200990	59546	0	0	1
rs1796915	TC0200014550.hg.1	8.20662613267667	0.0024986490315716	0.698975	ORC4	2	147930397	148021604	1	20260536	0	1	1	3
rs1796915	TC1100008518.hg.1	6.02764757161303	0.0089392721112531	0.805079	ACER3	11	76860867	77026797	1	20260536	0	1	2	2
rs1796915	TC0Y00006681.hg.1	6.09617084432945	0.00856592505004373	0.802436	CDY7P	Y	17951589	17953500	1	20260536	18869	0	0	1
rs818968	TC1100008518.hg.1	7.63997073629281	0.00342784674377645	0.722069	ACER3	11	76860867	77026797	1	20279405	0	1	1	2
rs818968	TC0Y00006681.hg.1	8.29380970180107	0.00238209144287936	0.6947	CDY7P	Y	17951589	17953500	1	20279405	2564	0	0	1
rs1796924	TC1100008518.hg.1	7.63997073629281	0.00342784674377645	0.722069	ACER3	11	76860867	77026797	1	20281969	0	1	1	2
rs1796924	TC0Y00006681.hg.1	8.29380970180107	0.00238209144287936	0.6947	CDY7P	Y	17951589	17953500	1	20281969	10037	0	0	1
rs12023742	TC0200014550.hg.1	6.34984741512946	0.00732593330182572	0.790592	ORC4	2	147930397	148021604	1	20292006	1785	1	1	1
rs6672057	TC0200014550.hg.1	5.97027508405722	0.00926565300069957	0.807191	ORC4	2	147930397	148021604	1	20293791	12096	0	0	1
rs3753827	TC0200015246.hg.1	6.52350675053792	0.00659140167332333	0.782452	STAT4	2	191029576	191151596	1	20305887	0	1	1	2
rs3753827	TC1900010836.hg.1	6.31357356549711	0.00749046782336	0.792964	PSG4	19	43192702	43207299	1	20305887	67504	0	0	1
rs12410635	TC0X00011121.hg.1	6.46561690212226	0.00682684328380255	0.785652	GABRE; MIR224; MIR452	X	151953124	151974680	1	20373391	54150	0	0	1
rs4655155	TC2200008703.hg.1	8.34287462509469	0.00231913496470296	0.694159	DDX17	22	38483438	38507660	1	20427541	6861	0	0	1
rs599367	TC0Y00006730.hg.1	6.20863596397097	0.00798978910827263	0.797626	EIF1AY	Y	20575711	20593154	1	20434402	3161	0	0	1
rs7518058	TC0100006881.hg.1	7.99172536618671	0.00281366162842302	0.70411	TNFRSF1B; MIR4632; MIR7846	1	12166943	12209228	1	20437563	0	1	1	3
rs7518058	TC0700009036.hg.1	9.27568319879474	0.00141221948915474	0.666818	LEP	7	128241278	128257629	1	20437563	0	1	2	2
rs7518058	TC1100008518.hg.1	7.27836259550188	0.00421671417022723	0.744261	ACER3	11	76860867	77026797	1	20437563	201	1	3	1
rs7551550	TC1400010100.hg.1	7.82265081951842	0.003092267207838	0.712989	ATG2B	14	96279202	96363870	1	20437764	0	1	4	2
rs7551550	TC0X00010060.hg.1	7.69606153040285	0.00332073181481271	0.718174	XIST	X	73820615	73852753	1	20437764	4290	0	0	1
rs584367	TC0100006881.hg.1	9.82486464881378	0.00106634488672194	0.642155	TNFRSF1B; MIR4632; MIR7846	1	12166943	12209228	1	20442054	499	1	1	1
rs679667	TC1100008518.hg.1	10.6917582817914	0.000695065985624494	0.594238	ACER3	11	76860867	77026797	1	20442553	0	1	2	2
rs679667	TC1500009405.hg.1	6.5595533260417	0.00644931841828551	0.780345	CYP19A1	15	51208057	51338610	1	20442553	27595	0	0	1
rs6657574	TC2200008703.hg.1	7.63021435010977	0.00344686341683788	0.722177	DDX17	22	38483438	38507660	1	20470148	0	1	1	2
rs6657574	TC0Y00006730.hg.1	6.16423415592882	0.00821199487603519	0.79915	EIF1AY	Y	20575711	20593154	1	20470148	3031	0	0	1
rs11582551	TC0Y00006730.hg.1	6.5743284098087	0.00639205644523614	0.779028	EIF1AY	Y	20575711	20593154	1	20473179	3212	0	0	1
rs818571	TC1700011143.hg.1	6.4726932163835	0.00679757326177841	0.785276	CA10	17	51630313	52160017	1	20476391	3004	0	0	1
rs10753481	TC2200008703.hg.1	7.29411273946411	0.00417846859185378	0.74325	DDX17	22	38483438	38507660	1	20479395	24315	0	0	1
rs10753483	TC1900006477.hg.1	6.88973976870988	0.00529383521245537	0.763392	FSTL3	19	676365	683399	1	20503710	16098	0	0	1
rs1061588	TC0400008091.hg.1	8.87673104326834	0.00174073282892062	0.67853	SPP1	4	87975650	87983426	1	20519808	0	1	1	3
rs1061588	TC1100008518.hg.1	7.3644468405863	0.00401227294726401	0.738634	ACER3	11	76860867	77026797	1	20519808	0	1	2	2
rs1061588	TC1500009405.hg.1	17.521614381363	4.01107650470683e-05	0.347937	CYP19A1	15	51208057	51338610	1	20519808	924	1	3	1
rs7542020	TC1100008518.hg.1	18.7758083254661	2.56876680251107e-05	0.30275	ACER3	11	76860867	77026797	1	20520732	0	1	4	2
rs7542020	TC1500009405.hg.1	12.7329328593716	0.000271297197362091	0.49658	CYP19A1	15	51208057	51338610	1	20520732	3324	0	0	1
rs10799613	TC1100008518.hg.1	9.6644226291858	0.00115661282782325	0.650318	ACER3	11	76860867	77026797	1	20524056	0	1	1	2
rs10799613	TC1500009405.hg.1	8.39454444227906	0.00225480834776194	0.692641	CYP19A1	15	51208057	51338610	1	20524056	6152	0	0	1
rs3820320	TC1100008518.hg.1	9.6644226291858	0.00115661282782325	0.650318	ACER3	11	76860867	77026797	1	20530208	0	1	1	2
rs3820320	TC1500009405.hg.1	8.39454444227906	0.00225480834776194	0.692641	CYP19A1	15	51208057	51338610	1	20530208	3470	0	0	1
rs719683	TC1500009405.hg.1	9.16317050675281	0.0014973604640315	0.671505	CYP19A1	15	51208057	51338610	1	20533678	7692	0	0	1
rs10799615	TC1500009405.hg.1	10.0809618546313	0.000937896441948245	0.631534	CYP19A1	15	51208057	51338610	1	20541370	51517	0	0	1
rs763202	TC0200014764.hg.1	8.19062770842788	0.00252071150576375	0.699949	DPP4	2	161992241	162074542	1	20592887	12976	0	0	1
rs11582590	TC1100008518.hg.1	7.37322435682799	0.00399204766912594	0.737852	ACER3	11	76860867	77026797	1	20605863	0	1	1	2
rs11582590	TC0X00011121.hg.1	7.05422205897646	0.00480486140094859	0.755902	GABRE; MIR224; MIR452	X	151953124	151974680	1	20605863	2337	0	0	1
rs2142629	TC1200007105.hg.1	8.64354862115116	0.001971125167715	0.682677	LYRM5	12	25195216	25209645	1	20608200	12123	0	0	1
rs2223225	TC0200016757.hg.1	5.88598231385901	0.0097692056719551	0.812199	NCKAP1	2	182924851	183038858	1	20620323	15399	0	0	1
rs11809335	TC0300010399.hg.1	6.30269136020797	0.00754061788188448	0.793651	SH3BP5	3	15254356	15341394	1	20635722	0	1	1	3
rs11809335	TC1100008518.hg.1	11.4446811048289	0.000486187821416366	0.554581	ACER3	11	76860867	77026797	1	20635722	0	1	2	2
rs11809335	TC1500009405.hg.1	11.5466181545874	0.000463669840065841	0.549751	CYP19A1	15	51208057	51338610	1	20635722	48224	0	0	1
rs230177	TC1900008078.hg.1	8.58873583606592	0.00203002526409836	0.685427	LGALS14	19	39704306	39709448	1	20683946	33593	0	0	1
rs7538084	TC0X00011121.hg.1	7.33993257602	0.0040693585351795	0.740164	GABRE; MIR224; MIR452	X	151953124	151974680	1	20717539	14543	0	0	1
rs10916786	TC1700009150.hg.1	8.28520206850342	0.00239332875871589	0.695442	BAIAP2	17	81035122	81117432	1	20732082	53228	0	0	1
rs7541314	TC0X00010060.hg.1	7.51721164386897	0.003675786075818	0.729623	XIST	X	73820615	73852753	1	20785310	7705	0	0	1
rs6663450	TC0100008055.hg.1	7.46740116170658	0.00378196107779009	0.732815	TIE1	1	43300895	43323110	1	20793015	28950	0	0	1
rs12076947	TC0300010399.hg.1	6.22001811972522	0.00793389867347091	0.797234	SH3BP5	3	15254356	15341394	1	20821965	0	1	1	2
rs12076947	TC0800007366.hg.1	6.23322671131714	0.00786957828489973	0.796814	HTRA4	8	38974149	38988662	1	20821965	61457	0	0	1
rs675397	TC0Y00006681.hg.1	6.03241245394736	0.00891273982334528	0.804961	CDY7P	Y	17951589	17953500	1	20883422	10543	0	0	1
rs472055	TC0700013439.hg.1	6.14668379722745	0.00830169158461429	0.800203	BCAP29	7	107579977	107623317	1	20893965	5051	0	0	1
rs1890005	TC0700009036.hg.1	7.17418207369625	0.00447960140299638	0.749662	LEP	7	128241278	128257629	1	20899016	5842	0	0	1
rs1253795	TC1700011143.hg.1	6.98041681186558	0.00501783683193502	0.75987	CA10	17	51630313	52160017	1	20904858	10314	0	0	1
rs532545	TC0Y00006681.hg.1	6.31171036157565	0.00749902820396402	0.793224	CDY7P	Y	17951589	17953500	1	20915172	20186	0	0	1
rs558946	TC1600010075.hg.1	6.34863295955753	0.00733137717914624	0.790651	SLC6A10P	16	32877469	32885501	1	20935358	67255	0	0	1
rs10916848	TC0600007087.hg.1	7.00364112504875	0.00494972074301806	0.758352	CAP2	6	17393216	17557792	1	21002613	6973	0	0	1
rs669410	TC0600007087.hg.1	6.51287610981822	0.00663395886745706	0.783192	CAP2	6	17393216	17557792	1	21009586	52415	0	0	1
rs710311	TC0100012097.hg.1	8.65500684354075	0.001959051590463	0.682015	LGALS8	1	236518000	236552981	1	21062001	0	1	1	2
rs710311	TC0X00011121.hg.1	7.69334199314408	0.00332583944389344	0.718312	GABRE; MIR224; MIR452	X	151953124	151974680	1	21062001	531772	0	0	1
rs212541	TC0200014550.hg.1	5.91797816647203	0.00957460691869481	0.810309	ORC4	2	147930397	148021604	1	21593773	31372	0	0	1
rs10916958	TC1900010836.hg.1	7.33154892400072	0.00408908582215469	0.741096	PSG4	19	43192702	43207299	1	21625145	14790	0	0	1
rs3026837	TC1900010836.hg.1	7.86526776423761	0.00301928912095879	0.710346	PSG4	19	43192702	43207299	1	21639935	783	1	1	1
rs12116832	TC1900010836.hg.1	7.86526776423761	0.00301928912095879	0.710346	PSG4	19	43192702	43207299	1	21640718	40918	0	0	1
rs2745252	TC0500013100.hg.1	6.84207376931594	0.00544558256857416	0.765152	FLT4	5	180601506	180649624	1	21681636	0	1	1	3
rs2745252	TC0800010421.hg.1	8.05802801170698	0.00271204428170096	0.70411	ST18	8	52110832	52460959	1	21681636	0	1	2	2
rs2745252	TC1400010100.hg.1	6.25523841048439	0.00776366101654398	0.795692	ATG2B	14	96279202	96363870	1	21681636	798	1	3	1
rs2796345	TC0500013100.hg.1	6.77418153488318	0.00567004639314357	0.767644	FLT4	5	180601506	180649624	1	21682434	0	1	4	4
rs2796345	TC0800010421.hg.1	8.44353365306963	0.00219562756762347	0.69078	ST18	8	52110832	52460959	1	21682434	0	1	5	3
rs2796345	TC1400010100.hg.1	6.23161337612256	0.0078774037225554	0.796834	ATG2B	14	96279202	96363870	1	21682434	0	1	6	2
rs2796345	TC1700011143.hg.1	6.20154106702574	0.00802484661823438	0.797631	CA10	17	51630313	52160017	1	21682434	20774	0	0	1
rs1774963	TC1900010836.hg.1	7.30022086652411	0.00416373923948245	0.742935	PSG4	19	43192702	43207299	1	21703208	82773	0	0	1
rs4654938	TC0Y00006681.hg.1	12.4973475436165	0.000301083409639074	0.506342	CDY7P	Y	17951589	17953500	1	21785981	9407	0	0	1
rs1827293	TC1300008463.hg.1	6.20752092407179	0.00799528760017808	0.797626	FLT1	13	28300344	28495128	1	21795388	1228	1	1	1
rs7537914	TC0200014764.hg.1	5.96895411691371	0.00927332049114546	0.807257	DPP4	2	161992241	162074542	1	21796616	0	1	2	5
rs7537914	TC0500013100.hg.1	5.96982532228157	0.00926826283809423	0.807191	FLT4	5	180601506	180649624	1	21796616	0	1	3	4
rs7537914	TC1200010703.hg.1	7.81084604164762	0.00311282355489542	0.713673	BIN2	12	51281038	51324680	1	21796616	0	1	4	3
rs7537914	TC1300008463.hg.1	7.00184553480377	0.00495495070192669	0.758433	FLT1	13	28300344	28495128	1	21796616	0	1	5	2
rs7537914	TC0Y00006681.hg.1	9.73941962802304	0.00111341278693553	0.646829	CDY7P	Y	17951589	17953500	1	21796616	8432	0	0	1
rs4654947	TC1200010703.hg.1	7.53946509275917	0.00362941438331562	0.727921	BIN2	12	51281038	51324680	1	21805048	0	1	1	3
rs4654947	TC1300008463.hg.1	7.40012451633364	0.00393075919204712	0.736602	FLT1	13	28300344	28495128	1	21805048	0	1	2	2
rs4654947	TC0Y00006681.hg.1	12.0902572654641	0.000361403423809342	0.520901	CDY7P	Y	17951589	17953500	1	21805048	18581	0	0	1
rs1697420	TC1100006441.hg.1	6.01592805321535	0.00900490028355419	0.805388	PSMD13	11	236546	252984	1	21823629	49373	0	0	1
rs12141569	TC1900006509.hg.1	6.43079710680419	0.00697290376420944	0.787811	HMHA1	19	1065923	1087831	1	21873002	3490	0	0	1
rs1256342	TC0300013520.hg.1	8.12145413046875	0.00261860238529081	0.701955	CLDN1	3	190305701	190322475	1	21876492	0	1	1	4
rs1256342	TC0700013439.hg.1	5.86526265365238	0.00989754161449042	0.813187	BCAP29	7	107579977	107623317	1	21876492	0	1	2	3
rs1256342	TC1900006509.hg.1	6.93691637318461	0.00514821372594154	0.761951	HMHA1	19	1065923	1087831	1	21876492	0	1	3	2
rs1256342	TC1900008078.hg.1	5.89648702800337	0.00970484045598171	0.811822	LGALS14	19	39704306	39709448	1	21876492	12848	0	0	1
rs1767429	TC0200014764.hg.1	7.63887764195079	0.00342997159833818	0.722069	DPP4	2	161992241	162074542	1	21889340	0	1	1	2
rs1767429	TC1300008463.hg.1	7.22984126128711	0.0043369781778069	0.746474	FLT1	13	28300344	28495128	1	21889340	11080	0	0	1
rs2275370	TC1900006509.hg.1	12.6894275369489	0.000276544237930517	0.498982	HMHA1	19	1065923	1087831	1	21900420	10470	0	0	1
rs12124283	TC0Y00006730.hg.1	8.0645743244968	0.00270223227836044	0.70411	EIF1AY	Y	20575711	20593154	1	21910890	3472	0	0	1
rs1256279	TC0200008867.hg.1	7.03684333090167	0.00485409982138063	0.756723	ACOXL	2	110732573	111118222	1	21914362	0	1	1	4
rs1256279	TC0400010615.hg.1	9.20973875515542	0.00146145488516531	0.669683	TXK	4	48066393	48134256	1	21914362	0	1	2	3
rs1256279	TC1000011005.hg.1	5.94245355296133	0.00942862571863874	0.808732	P4HA1	10	73007217	73096974	1	21914362	0	1	3	2
rs1256279	TC1600010075.hg.1	7.17718340276793	0.00447178045164513	0.749461	SLC6A10P	16	32877469	32885501	1	21914362	59846	0	0	1
rs2128699	TC1200007105.hg.1	8.60830728479348	0.00200877506654687	0.684572	LYRM5	12	25195216	25209645	1	21974208	5022	0	0	1
rs2625408	TC0200014764.hg.1	6.36999832145509	0.00723625147662804	0.790108	DPP4	2	161992241	162074542	1	21979230	17618	0	0	1
rs829398	TC0X00010060.hg.1	6.64500776584918	0.00612576001661975	0.77467	XIST	X	73820615	73852753	1	21996848	44225	0	0	1
rs1018102	TC1900010836.hg.1	6.6997853647355	0.00592776674749988	0.771444	PSG4	19	43192702	43207299	1	22041073	117290	0	0	1
rs4654771	TC1500009405.hg.1	9.22895896419371	0.00144691251730552	0.668967	CYP19A1	15	51208057	51338610	1	22158363	0	1	1	2
rs4654771	TC1600010740.hg.1	8.73121245235993	0.00188079344603297	0.681337	PDXDC2P	16	69976297	70065948	1	22158363	1785	1	2	1
rs7547731	TC1500009405.hg.1	14.8061778458572	0.000113344765910647	0.443751	CYP19A1	15	51208057	51338610	1	22160148	8068	0	0	1
rs7556412	TC1900008078.hg.1	5.97022517744989	0.00926594255441816	0.807191	LGALS14	19	39704306	39709448	1	22168216	6210	0	0	1
rs2290501	TC1500009405.hg.1	8.05368533191574	0.00271857496857056	0.70411	CYP19A1	15	51208057	51338610	1	22174426	24819	0	0	1
rs2229482	TC1400010100.hg.1	6.32179347028939	0.00745283005799183	0.792588	ATG2B	14	96279202	96363870	1	22199245	0	1	1	3
rs2229482	TC1700011143.hg.1	8.48493522146892	0.00214694377088689	0.690106	CA10	17	51630313	52160017	1	22199245	0	1	2	2
rs2229482	TC1900008078.hg.1	6.15891740248087	0.00823905476735226	0.799553	LGALS14	19	39704306	39709448	1	22199245	576	1	3	1
rs2454290	TC1900008078.hg.1	6.24273384207009	0.0078236375243641	0.796669	LGALS14	19	39704306	39709448	1	22199821	30386	0	0	1
rs2501255	TC0200008867.hg.1	6.98021947769251	0.0050184200060619	0.75987	ACOXL	2	110732573	111118222	1	22230207	0	1	1	2
rs2501255	TC0400007894.hg.1	6.15553422019796	0.00825632470466852	0.799949	FAM47E; FAM47E-STBD1; STBD1	4	76214040	76311599	1	22230207	3463	0	0	1
rs1545593	TC1900010836.hg.1	6.05016890223812	0.0088146268057192	0.804533	PSG4	19	43192702	43207299	1	22233670	48949	0	0	1
rs7529220	TC0Y00006730.hg.1	7.19153896480721	0.00443457945687736	0.749093	EIF1AY	Y	20575711	20593154	1	22282619	1372	1	1	1
rs4655001	TC0500013100.hg.1	6.53064025331594	0.00656301282754578	0.782182	FLT4	5	180601506	180649624	1	22283991	504	1	2	1
rs11589754	TC0300009500.hg.1	6.50515308232006	0.00666506567465141	0.783646	FNDC3B	3	172039628	172401665	1	22284495	11812	0	0	1
rs10917079	TC0900007752.hg.1	7.56431860212658	0.00357838395257896	0.726714	NTRK2	9	84668458	85027070	1	22296307	39998	0	0	1
rs9187	TC0300013520.hg.1	11.1755340552734	0.00055164067069273	0.564382	CLDN1	3	190305701	190322475	1	22336305	0	1	1	8
rs9187	TC0400010615.hg.1	5.91269590500347	0.00960643759877288	0.810699	TXK	4	48066393	48134256	1	22336305	0	1	2	7
rs9187	TC0500013100.hg.1	10.5471721036037	0.000745554531048947	0.604727	FLT4	5	180601506	180649624	1	22336305	0	1	3	6
rs9187	TC0900007752.hg.1	19.5482445230311	1.97098426341338e-05	0.277682	NTRK2	9	84668458	85027070	1	22336305	0	1	4	5
rs9187	TC1000011005.hg.1	7.66257646599861	0.00338422671635478	0.720685	P4HA1	10	73007217	73096974	1	22336305	0	1	5	4
rs9187	TC1300008463.hg.1	6.4742890024898	0.00679099164490683	0.785232	FLT1	13	28300344	28495128	1	22336305	0	1	6	3
rs9187	TC1400010100.hg.1	6.91984862130919	0.00520038226223302	0.762165	ATG2B	14	96279202	96363870	1	22336305	0	1	7	2
rs9187	TC1900008078.hg.1	5.89462795789227	0.00971619742379813	0.811822	LGALS14	19	39704306	39709448	1	22336305	8788	0	0	1
rs3117048	TC0900007752.hg.1	7.11675238796963	0.00463218950412539	0.75231	NTRK2	9	84668458	85027070	1	22345093	16752	0	0	1
rs2473277	TC0400010615.hg.1	5.97432618915871	0.00924218200965644	0.807011	TXK	4	48066393	48134256	1	22361845	0	1	1	2
rs2473277	TC0500007085.hg.1	6.4736388871299	0.00679367211649413	0.785276	RP11-113I22.1	5	33229723	33255553	1	22361845	64342	0	0	1
rs1534949	TC1200007105.hg.1	5.99646708409545	0.00911505372988933	0.806055	LYRM5	12	25195216	25209645	1	22426187	22030	0	0	1
rs12131703	TC0400008091.hg.1	8.28693133480956	0.00239106651909002	0.695284	SPP1	4	87975650	87983426	1	22448217	5784	0	0	1
rs2235526	TC1000012108.hg.1	6.25650816254855	0.00775759916098895	0.795653	CPXM2	10	123706207	123940267	1	22454001	1141	1	1	1
rs7544210	TC1200007105.hg.1	6.05979334455577	0.00876194403102957	0.804183	LYRM5	12	25195216	25209645	1	22455142	36842	0	0	1
rs2807357	TC0100006881.hg.1	12.6682290019108	0.000279141293244274	0.500676	TNFRSF1B; MIR4632; MIR7846	1	12166943	12209228	1	22491984	3231	0	0	1
rs17360017	TC1200007105.hg.1	7.1653912641703	0.00450259546008868	0.749846	LYRM5	12	25195216	25209645	1	22495215	2888	0	0	1
rs4655030	TC1200007105.hg.1	7.64345449804768	0.00342108435141329	0.721774	LYRM5	12	25195216	25209645	1	22498103	1427	1	1	1
rs17360053	TC1200007105.hg.1	7.1653912641703	0.00450259546008868	0.749846	LYRM5	12	25195216	25209645	1	22499530	2098	0	0	1
rs10917165	TC0200015246.hg.1	5.99314599110595	0.00913399949864349	0.806085	STAT4	2	191029576	191151596	1	22501628	4625	0	0	1
rs2982285	TC1200007105.hg.1	9.04636364220362	0.00159176621162	0.675346	LYRM5	12	25195216	25209645	1	22506253	598	1	1	1
rs2744708	TC1200007105.hg.1	7.95972045569607	0.00286420615977535	0.704961	LYRM5	12	25195216	25209645	1	22506851	26255	0	0	1
rs2807348	TC0300010399.hg.1	6.07138699890322	0.0086989414897497	0.803521	SH3BP5	3	15254356	15341394	1	22533106	0	1	1	2
rs2807348	TC0X00011121.hg.1	15.653618187982	8.10053556493168e-05	0.418114	GABRE; MIR224; MIR452	X	151953124	151974680	1	22533106	1136	1	2	1
rs3765340	TC1100008518.hg.1	7.44694892987243	0.00382652981735619	0.733465	ACER3	11	76860867	77026797	1	22534242	13110	0	0	1
rs1569583	TC0300010399.hg.1	6.9263244846542	0.00518052027523446	0.76204	SH3BP5	3	15254356	15341394	1	22547352	21395	0	0	1
rs2744744	TC0400007894.hg.1	6.90401883691913	0.00524928702344326	0.762753	FAM47E; FAM47E-STBD1; STBD1	4	76214040	76311599	1	22568747	31131	0	0	1
rs2143100	TC0Y00006681.hg.1	9.68943452129074	0.00114200384410941	0.649787	CDY7P	Y	17951589	17953500	1	22599878	25368	0	0	1
rs10799746	TC0400010615.hg.1	7.56045140550151	0.00358627215307742	0.72708	TXK	4	48066393	48134256	1	22625246	0	1	1	2
rs10799746	TC0500007085.hg.1	8.71782483835482	0.00189428888827791	0.681337	RP11-113I22.1	5	33229723	33255553	1	22625246	73201	0	0	1
rs7524102	TC0500013100.hg.1	6.65787117818225	0.00607862018760236	0.774256	FLT4	5	180601506	180649624	1	22698447	0	1	1	4
rs7524102	TC1000011005.hg.1	7.37254101615094	0.00399361820015141	0.737962	P4HA1	10	73007217	73096974	1	22698447	0	1	2	3
rs7524102	TC1300008463.hg.1	7.88288753362809	0.00298967202324828	0.709296	FLT1	13	28300344	28495128	1	22698447	0	1	3	2
rs7524102	TC1900006477.hg.1	6.129557089249	0.00839026310640919	0.801052	FSTL3	19	676365	683399	1	22698447	3477	0	0	1
rs4531265	TC0700013439.hg.1	6.41997071685112	0.00701901575611026	0.78804	BCAP29	7	107579977	107623317	1	22701924	0	1	1	3
rs4531265	TC1100006441.hg.1	7.49135997445309	0.0037304757642563	0.731319	PSMD13	11	236546	252984	1	22701924	0	1	2	2
rs4531265	TC0Y00006730.hg.1	14.2181363782315	0.000144076382357735	0.45589	EIF1AY	Y	20575711	20593154	1	22701924	356	1	3	1
rs12561997	TC0100007191.hg.1	6.34438948762352	0.00735043378923725	0.790939	PLA2G2F	1	20139326	20150386	1	22702280	0	1	4	4
rs12561997	TC0300010399.hg.1	9.49203968827157	0.00126306915676268	0.65689	SH3BP5	3	15254356	15341394	1	22702280	0	1	5	3
rs12561997	TC1200010703.hg.1	5.98740295088197	0.00916686400123639	0.806342	BIN2	12	51281038	51324680	1	22702280	0	1	6	2
rs12561997	TC1700009150.hg.1	7.05809058437405	0.00479397579196141	0.755553	BAIAP2	17	81035122	81117432	1	22702280	578	1	7	1
rs6696981	TC0100007191.hg.1	6.34438948762352	0.00735043378923725	0.790939	PLA2G2F	1	20139326	20150386	1	22702858	0	1	8	4
rs6696981	TC0300010399.hg.1	9.49203968827157	0.00126306915676268	0.65689	SH3BP5	3	15254356	15341394	1	22702858	0	1	9	3
rs6696981	TC1200010703.hg.1	5.98740295088197	0.00916686400123639	0.806342	BIN2	12	51281038	51324680	1	22702858	0	1	10	2
rs6696981	TC1700009150.hg.1	7.05809058437405	0.00479397579196141	0.755553	BAIAP2	17	81035122	81117432	1	22702858	3676	0	0	1
rs6684479	TC0100007191.hg.1	6.34438948762352	0.00735043378923725	0.790939	PLA2G2F	1	20139326	20150386	1	22706534	0	1	1	4
rs6684479	TC0300010399.hg.1	9.49203968827157	0.00126306915676268	0.65689	SH3BP5	3	15254356	15341394	1	22706534	0	1	2	3
rs6684479	TC1200010703.hg.1	5.98740295088197	0.00916686400123639	0.806342	BIN2	12	51281038	51324680	1	22706534	0	1	3	2
rs6684479	TC1700009150.hg.1	7.05809058437405	0.00479397579196141	0.755553	BAIAP2	17	81035122	81117432	1	22706534	24735	0	0	1
rs7543680	TC1000012108.hg.1	10.3730743499734	0.000811772432715958	0.616088	CPXM2	10	123706207	123940267	1	22731269	0	1	1	2
rs7543680	TC0Y00006730.hg.1	6.30090633406525	0.00754887928435621	0.793651	EIF1AY	Y	20575711	20593154	1	22731269	42997	0	0	1
rs1890775	TC1900006509.hg.1	9.48841071772748	0.00126542311143542	0.6569	HMHA1	19	1065923	1087831	1	22774266	63583	0	0	1
rs209727	TC0300007101.hg.1	8.84441978689509	0.00177081135374004	0.680316	RPSA; SNORA62; SNORA6	3	39406689	39412542	1	22837849	0	1	1	2
rs209727	TC1900006509.hg.1	7.57117173815868	0.00356445195271658	0.726564	HMHA1	19	1065923	1087831	1	22837849	25831	0	0	1
rs12756490	TC0100012097.hg.1	5.88282847032775	0.00978862166696871	0.812251	LGALS8	1	236518000	236552981	1	22863680	0	1	1	4
rs12756490	TC0200014550.hg.1	7.16462029970104	0.00450461825044204	0.749846	ORC4	2	147930397	148021604	1	22863680	0	1	2	3
rs12756490	TC0500007085.hg.1	5.92804812784429	0.0095142466771007	0.809702	RP11-113I22.1	5	33229723	33255553	1	22863680	0	1	3	2
rs12756490	TC1700011143.hg.1	6.44121049600086	0.00692886506366303	0.787213	CA10	17	51630313	52160017	1	22863680	13560	0	0	1
rs11584687	TC0800007366.hg.1	8.23050323823519	0.00246611558804152	0.697601	HTRA4	8	38974149	38988662	1	22877240	8526	0	0	1
rs7521074	TC0300010399.hg.1	13.8837751271503	0.00016556566004831	0.456497	SH3BP5	3	15254356	15341394	1	22885766	0	1	1	7
rs7521074	TC0500013100.hg.1	6.06573022393465	0.00872961920872867	0.803815	FLT4	5	180601506	180649624	1	22885766	0	1	2	6
rs7521074	TC0800010421.hg.1	6.80516179650249	0.00556638215087875	0.766917	ST18	8	52110832	52460959	1	22885766	0	1	3	5
rs7521074	TC1000011005.hg.1	8.23859896931014	0.0024551908582499	0.697399	P4HA1	10	73007217	73096974	1	22885766	0	1	4	4
rs7521074	TC1200010703.hg.1	7.07460202720912	0.00474781841003845	0.754426	BIN2	12	51281038	51324680	1	22885766	0	1	5	3
rs7521074	TC1300008463.hg.1	8.42760077673418	0.00221468544035824	0.691211	FLT1	13	28300344	28495128	1	22885766	0	1	6	2
rs7521074	TC1700009150.hg.1	6.33236381603023	0.00740473539755029	0.791749	BAIAP2	17	81035122	81117432	1	22885766	13245	0	0	1
rs209741	TC1500009405.hg.1	8.864266928265	0.00175226856371962	0.679277	CYP19A1	15	51208057	51338610	1	22899011	22492	0	0	1
rs209694	TC1200010703.hg.1	7.45652626057606	0.00380558773872681	0.733465	BIN2	12	51281038	51324680	1	22921503	0	1	1	2
rs209694	TC1600010075.hg.1	6.68390144029775	0.00598444450480866	0.772161	SLC6A10P	16	32877469	32885501	1	22921503	38851	0	0	1
rs665691	TC1500009405.hg.1	6.7006328327397	0.00592475940896485	0.771337	CYP19A1	15	51208057	51338610	1	22960354	11538	0	0	1
rs294185	TC0300010399.hg.1	7.3911259255553	0.00395114531664742	0.737056	SH3BP5	3	15254356	15341394	1	22971892	0	1	1	3
rs294185	TC1100008518.hg.1	6.97401548194856	0.00503679250863551	0.760177	ACER3	11	76860867	77026797	1	22971892	0	1	2	2
rs294185	TC0X00010060.hg.1	8.40082623968326	0.00224712254651009	0.692248	XIST	X	73820615	73852753	1	22971892	3036	0	0	1
rs294179	TC1100008518.hg.1	9.57685203899493	0.00120940404110259	0.653298	ACER3	11	76860867	77026797	1	22974928	0	1	1	2
rs294179	TC2200008703.hg.1	7.30238634535326	0.00415853104875854	0.742889	DDX17	22	38483438	38507660	1	22974928	18407	0	0	1
rs292005	TC1100008518.hg.1	13.4866160844706	0.000195792256642924	0.460107	ACER3	11	76860867	77026797	1	22993335	22768	0	0	1
rs17433871	TC0300013520.hg.1	9.74021738032001	0.00111296291038217	0.646829	CLDN1	3	190305701	190322475	1	23016103	15348	0	0	1
rs6676345	TC1900006509.hg.1	6.00752254903428	0.00905229664351404	0.805657	HMHA1	19	1065923	1087831	1	23031451	48900	0	0	1
rs4233292	TC1500009405.hg.1	6.45995293821195	0.00685037125135082	0.786042	CYP19A1	15	51208057	51338610	1	23080351	14070	0	0	1
rs4654814	TC1600010740.hg.1	6.05904189089239	0.00876604488685122	0.804205	PDXDC2P	16	69976297	70065948	1	23094421	33	1	1	1
rs4655107	TC1600010740.hg.1	6.05904189089239	0.00876604488685122	0.804205	PDXDC2P	16	69976297	70065948	1	23094454	8402	0	0	1
rs6692683	TC1500009405.hg.1	8.79893688073354	0.00181412456046692	0.680938	CYP19A1	15	51208057	51338610	1	23102856	34905	0	0	1
rs12723359	TC1900008078.hg.1	6.18882790282655	0.0080880892934793	0.798071	LGALS14	19	39704306	39709448	1	23137761	2939	0	0	1
rs2869511	TC1900008078.hg.1	6.19732264695567	0.00804577098722394	0.797703	LGALS14	19	39704306	39709448	1	23140700	2638	0	0	1
rs6660612	TC0200014764.hg.1	10.6009680006407	0.000726312844840717	0.601964	DPP4	2	161992241	162074542	1	23143338	2265	0	0	1
rs4390147	TC0300007101.hg.1	10.8503202027743	0.000643980490997773	0.584809	RPSA; SNORA62; SNORA6	3	39406689	39412542	1	23145603	894	1	1	1
rs6662622	TC0300007101.hg.1	8.36514754935412	0.00229116191152853	0.693682	RPSA; SNORA62; SNORA6	3	39406689	39412542	1	23146497	9605	0	0	1
rs12027585	TC0600009772.hg.1	7.90840675449498	0.00294734177846947	0.707663	SASH1	6	148272304	148552050	1	23156102	2020	0	0	1
rs10753545	TC0600007087.hg.1	5.95708346857008	0.00934253712683038	0.807905	CAP2	6	17393216	17557792	1	23158122	54618	0	0	1
rs309476	TC0300009500.hg.1	6.22104097132649	0.00792889720739994	0.797234	FNDC3B	3	172039628	172401665	1	23212740	6604	0	0	1
rs2746331	TC0500013100.hg.1	7.44612817285506	0.00382833039805751	0.733465	FLT4	5	180601506	180649624	1	23219344	0	1	1	5
rs2746331	TC0800010421.hg.1	8.29421230159434	0.00238156726914709	0.694646	ST18	8	52110832	52460959	1	23219344	0	1	2	4
rs2746331	TC0900007752.hg.1	7.30095353090494	0.0041619763065065	0.742889	NTRK2	9	84668458	85027070	1	23219344	0	1	3	3
rs2746331	TC1400010100.hg.1	6.24744821304333	0.00780096602128656	0.796318	ATG2B	14	96279202	96363870	1	23219344	0	1	4	2
rs2746331	TC1500009405.hg.1	6.04619618616601	0.00883647438183363	0.804533	CYP19A1	15	51208057	51338610	1	23219344	7822	0	0	1
rs2675494	TC1100006441.hg.1	10.3166675402478	0.000834594005234177	0.61756	PSMD13	11	236546	252984	1	23227166	6434	0	0	1
rs309500	TC1100006441.hg.1	7.25670644621588	0.00426993128580103	0.745214	PSMD13	11	236546	252984	1	23233600	13795	0	0	1
rs744834	TC0400007894.hg.1	7.3967205617804	0.00393845714462315	0.736839	FAM47E; FAM47E-STBD1; STBD1	4	76214040	76311599	1	23247395	0	1	1	3
rs744834	TC0X00011121.hg.1	6.62709244981399	0.00619208464512963	0.776022	GABRE; MIR224; MIR452	X	151953124	151974680	1	23247395	0	1	2	2
rs744834	TC0Y00006681.hg.1	8.68973651062791	0.00192295097841709	0.681337	CDY7P	Y	17951589	17953500	1	23247395	35681	0	0	1
rs4654828	TC0300007101.hg.1	5.95060452442018	0.00938055483030089	0.808209	RPSA; SNORA62; SNORA6	3	39406689	39412542	1	23283076	0	1	1	2
rs4654828	TC0X00011121.hg.1	8.62207764377995	0.00199397022612342	0.684021	GABRE; MIR224; MIR452	X	151953124	151974680	1	23283076	5752	0	0	1
rs6426775	TC1500009405.hg.1	7.05224094947088	0.00481044655231995	0.756077	CYP19A1	15	51208057	51338610	1	23288828	569	1	1	1
rs10799776	TC1100008518.hg.1	6.40045766115965	0.00710297565675645	0.789175	ACER3	11	76860867	77026797	1	23289397	0	1	2	2
rs10799776	TC1500009405.hg.1	20.3980680571134	1.48436316998051e-05	0.250081	CYP19A1	15	51208057	51338610	1	23289397	1693	1	3	1
rs925826	TC1500009405.hg.1	7.05224094947088	0.00481044655231995	0.756077	CYP19A1	15	51208057	51338610	1	23291090	3749	0	0	1
rs648322	TC0200015246.hg.1	8.36879204899002	0.00228662013904794	0.693591	STAT4	2	191029576	191151596	1	23294839	0	1	1	2
rs648322	TC0300007101.hg.1	6.63692496209213	0.00615558626483301	0.775184	RPSA; SNORA62; SNORA6	3	39406689	39412542	1	23294839	86277	0	0	1
rs7543975	TC2200008703.hg.1	6.21328361095069	0.00796691536112379	0.797467	DDX17	22	38483438	38507660	1	23381116	48006	0	0	1
rs1208932	TC0200015246.hg.1	10.6940094232036	0.00069431024705963	0.594182	STAT4	2	191029576	191151596	1	23429122	72232	0	0	1
rs643492	TC0200015246.hg.1	7.94488716906233	0.00288797001713971	0.706005	STAT4	2	191029576	191151596	1	23501354	9496	0	0	1
rs1738468	TC0200015246.hg.1	7.94488716906233	0.00288797001713971	0.706005	STAT4	2	191029576	191151596	1	23510850	3130	0	0	1
rs641032	TC0200015246.hg.1	8.15296873050564	0.00257349544817267	0.700841	STAT4	2	191029576	191151596	1	23513980	5497	0	0	1
rs623988	TC0200015246.hg.1	7.94488716906233	0.00288797001713971	0.706005	STAT4	2	191029576	191151596	1	23519477	18078	0	0	1
rs627304	TC0200015246.hg.1	7.33589576264622	0.00407884432431289	0.740582	STAT4	2	191029576	191151596	1	23537555	1455	1	1	1
rs10917360	TC0400007894.hg.1	14.0209418128219	0.000156350648839177	0.45589	FAM47E; FAM47E-STBD1; STBD1	4	76214040	76311599	1	23539010	0	1	2	2
rs10917360	TC0800010421.hg.1	6.79034783931539	0.00561568923557523	0.767555	ST18	8	52110832	52460959	1	23539010	125501	0	0	1
rs11586100	TC1500009405.hg.1	12.7254874276625	0.000272187345643135	0.496649	CYP19A1	15	51208057	51338610	1	23664511	3240	0	0	1
rs2103911	TC1500009405.hg.1	12.7254874276625	0.000272187345643135	0.496649	CYP19A1	15	51208057	51338610	1	23667751	42724	0	0	1
rs2298632	TC1500009405.hg.1	9.4419055538437	0.00129602001757143	0.658967	CYP19A1	15	51208057	51338610	1	23710475	23875	0	0	1
rs1767141	TC1100006441.hg.1	6.53230926098014	0.00655639019324614	0.782083	PSMD13	11	236546	252984	1	23734350	891	1	1	1
rs1198423	TC1100006441.hg.1	6.53230926098014	0.00655639019324614	0.782083	PSMD13	11	236546	252984	1	23735241	20272	0	0	1
rs1198430	TC1100006441.hg.1	6.53230926098014	0.00655639019324614	0.782083	PSMD13	11	236546	252984	1	23755513	1182	1	1	1
rs1198433	TC1000012108.hg.1	5.89294067688789	0.00972651759677349	0.811852	CPXM2	10	123706207	123940267	1	23756695	38219	0	0	1
rs7522616	TC1500009405.hg.1	7.35881779649677	0.00402530277881079	0.738836	CYP19A1	15	51208057	51338610	1	23794914	10379	0	0	1
rs2742958	TC0300010399.hg.1	6.71557130170217	0.00587202310577737	0.770787	SH3BP5	3	15254356	15341394	1	23805293	0	1	1	3
rs2742958	TC1100008518.hg.1	6.02766342280221	0.00893918370319325	0.805079	ACER3	11	76860867	77026797	1	23805293	0	1	2	2
rs2742958	TC1500009405.hg.1	8.94112346719247	0.00168245187227503	0.676909	CYP19A1	15	51208057	51338610	1	23805293	18505	0	0	1
rs1009590	TC1100006441.hg.1	6.59507664770403	0.00631258695832216	0.77802	PSMD13	11	236546	252984	1	23823798	444	1	1	1
rs2811963	TC1100006441.hg.1	6.59507664770403	0.00631258695832216	0.77802	PSMD13	11	236546	252984	1	23824242	62693	0	0	1
rs1555025	TC0300007101.hg.1	5.93429021051905	0.00947704129743372	0.809578	RPSA; SNORA62; SNORA6	3	39406689	39412542	1	23886935	50632	0	0	1
rs2811986	TC1500009405.hg.1	6.82479904919841	0.00550175366813289	0.765927	CYP19A1	15	51208057	51338610	1	23937567	7876	0	0	1
rs2864884	TC0300009500.hg.1	6.86964554674522	0.00535723162711599	0.764049	FNDC3B	3	172039628	172401665	1	23945443	25207	0	0	1
rs4649104	TC0Y00006730.hg.1	6.96603711936308	0.00506052845915527	0.760242	EIF1AY	Y	20575711	20593154	1	23970650	238728	0	0	1
rs12733278	TC0100007191.hg.1	6.46692028527206	0.00682144165210066	0.785586	PLA2G2F	1	20139326	20150386	1	24209378	0	1	1	4
rs12733278	TC0500013100.hg.1	6.01054734757031	0.00903520909110078	0.805553	FLT4	5	180601506	180649624	1	24209378	0	1	2	3
rs12733278	TC1000011005.hg.1	5.86056094776106	0.00992692106467809	0.813368	P4HA1	10	73007217	73096974	1	24209378	0	1	3	2
rs12733278	TC0Y00006681.hg.1	6.51799980811631	0.00661340977078186	0.782895	CDY7P	Y	17951589	17953500	1	24209378	593	1	4	1
rs4625225	TC0100007191.hg.1	6.46692028527206	0.00682144165210066	0.785586	PLA2G2F	1	20139326	20150386	1	24209971	0	1	5	4
rs4625225	TC0500013100.hg.1	6.01054734757031	0.00903520909110078	0.805553	FLT4	5	180601506	180649624	1	24209971	0	1	6	3
rs4625225	TC1000011005.hg.1	5.86056094776106	0.00992692106467809	0.813368	P4HA1	10	73007217	73096974	1	24209971	0	1	7	2
rs4625225	TC0Y00006681.hg.1	6.51799980811631	0.00661340977078186	0.782895	CDY7P	Y	17951589	17953500	1	24209971	54273	0	0	1
rs2501430	TC0100008055.hg.1	6.82981486481786	0.00548537868020673	0.765841	TIE1	1	43300895	43323110	1	24264244	0	1	1	2
rs2501430	TC0500013100.hg.1	9.60153829366047	0.00119425879014585	0.651843	FLT4	5	180601506	180649624	1	24264244	30343	0	0	1
rs35233638	TC1200007053.hg.1	14.2326217126467	0.00014321746181712	0.45589	SPX	12	21526307	21537377	1	24294587	40517	0	0	1
rs4474201	TC1200007053.hg.1	7.28645412621588	0.00419701788519412	0.743566	SPX	12	21526307	21537377	1	24335104	79943	0	0	1
rs4378147	TC0800007366.hg.1	6.17316094470226	0.0081667811210131	0.798577	HTRA4	8	38974149	38988662	1	24415047	3721	0	0	1
rs7556176	TC0200016757.hg.1	5.96724818803002	0.0092832328022468	0.807396	NCKAP1	2	182924851	183038858	1	24418768	13188	0	0	1
rs3934861	TC0100012097.hg.1	11.591725494581	0.000454073856571913	0.547345	LGALS8	1	236518000	236552981	1	24431956	0	1	1	2
rs3934861	TC0X00011121.hg.1	6.28940771660165	0.00760233606093496	0.794219	GABRE; MIR224; MIR452	X	151953124	151974680	1	24431956	14172	0	0	1
rs10794665	TC0400008091.hg.1	7.32901760555383	0.00409506284010586	0.741224	SPP1	4	87975650	87983426	1	24446128	0	1	1	2
rs10794665	TC1200007053.hg.1	7.03839290886771	0.00484968700583251	0.756657	SPX	12	21526307	21537377	1	24446128	988	1	2	1
rs3795302	TC0100006881.hg.1	5.98363684272864	0.00918848613257385	0.806513	TNFRSF1B; MIR4632; MIR7846	1	12166943	12209228	1	24447116	0	1	3	4
rs3795302	TC0400008091.hg.1	6.10857105170292	0.00850021341622182	0.802108	SPP1	4	87975650	87983426	1	24447116	0	1	4	3
rs3795302	TC1200007053.hg.1	7.09836769631351	0.00468223791667563	0.753131	SPX	12	21526307	21537377	1	24447116	0	1	5	2
rs3795302	TC0X00010060.hg.1	7.52644164394356	0.0036564739894146	0.72883	XIST	X	73820615	73852753	1	24447116	352	1	6	1
rs3795299	TC0100006881.hg.1	5.95815601537036	0.00933625991143932	0.807829	TNFRSF1B; MIR4632; MIR7846	1	12166943	12209228	1	24447468	0	1	7	2
rs3795299	TC1200007053.hg.1	7.11094162648942	0.00464794417108624	0.752696	SPX	12	21526307	21537377	1	24447468	5295	0	0	1
rs11578307	TC0400010615.hg.1	6.93172068564161	0.0051640334273282	0.761975	TXK	4	48066393	48134256	1	24452763	12350	0	0	1
rs10903022	TC0100006881.hg.1	8.90880615661444	0.00171142906371592	0.678139	TNFRSF1B; MIR4632; MIR7846	1	12166943	12209228	1	24465113	0	1	1	2
rs10903022	TC1200007053.hg.1	8.07672698673781	0.00268412051161316	0.70411	SPX	12	21526307	21537377	1	24465113	196	1	2	1
rs10794642	TC0100006881.hg.1	8.90880615661444	0.00171142906371592	0.678139	TNFRSF1B; MIR4632; MIR7846	1	12166943	12209228	1	24465309	0	1	3	2
rs10794642	TC1200007053.hg.1	8.07672698673781	0.00268412051161316	0.70411	SPX	12	21526307	21537377	1	24465309	11577	0	0	1
rs11579657	TC0500007085.hg.1	12.3005343026364	0.000328736036649351	0.512941	RP11-113I22.1	5	33229723	33255553	1	24476886	0	1	1	3
rs11579657	TC0700009036.hg.1	6.04270334117036	0.00885573216625511	0.804617	LEP	7	128241278	128257629	1	24476886	0	1	2	2
rs11579657	TC0X00011121.hg.1	8.01624058287886	0.00277560891453118	0.70411	GABRE; MIR224; MIR452	X	151953124	151974680	1	24476886	5054	0	0	1
rs10903035	TC1500009405.hg.1	6.91512003808188	0.00521493811360354	0.762414	CYP19A1	15	51208057	51338610	1	24481940	13782	0	0	1
rs4649197	TC0300007101.hg.1	7.95511194447575	0.00287156617095013	0.705278	RPSA; SNORA62; SNORA6	3	39406689	39412542	1	24495722	3189	0	0	1
rs7520329	TC0Y00006681.hg.1	6.19691957257921	0.00804777347128282	0.797768	CDY7P	Y	17951589	17953500	1	24498911	57845	0	0	1
rs10903062	TC1900010836.hg.1	6.0590971638797	0.00876574317749705	0.804205	PSG4	19	43192702	43207299	1	24556756	105750	0	0	1
rs6659209	TC2200008703.hg.1	7.57927095985461	0.00354806361304433	0.726143	DDX17	22	38483438	38507660	1	24662506	32608	0	0	1
rs7535482	TC0900007752.hg.1	7.2489528192301	0.00428916405034033	0.7455	NTRK2	9	84668458	85027070	1	24695114	11155	0	0	1
rs1064842	TC0900007752.hg.1	7.2489528192301	0.00428916405034033	0.7455	NTRK2	9	84668458	85027070	1	24706269	23	1	1	1
rs1142057	TC0900007752.hg.1	8.08883627648895	0.00266620611740117	0.703484	NTRK2	9	84668458	85027070	1	24706292	118	1	2	1
rs3765431	TC0900007752.hg.1	7.2489528192301	0.00428916405034033	0.7455	NTRK2	9	84668458	85027070	1	24706410	68590	0	0	1
rs4648988	TC0100008055.hg.1	13.3710869834274	0.000205688912537257	0.460908	TIE1	1	43300895	43323110	1	24775000	38155	0	0	1
rs195704	TC1500009405.hg.1	6.19384589614847	0.00806306161858767	0.79785	CYP19A1	15	51208057	51338610	1	24813155	5344	0	0	1
rs195712	TC1500009405.hg.1	9.02782891510695	0.00160733951308215	0.676032	CYP19A1	15	51208057	51338610	1	24818499	4001	0	0	1
rs9424374	TC0300007101.hg.1	6.70932444047987	0.00589401291541129	0.771197	RPSA; SNORA62; SNORA6	3	39406689	39412542	1	24822500	0	1	1	4
rs9424374	TC1100008518.hg.1	6.41459763254693	0.007042025375679	0.78839	ACER3	11	76860867	77026797	1	24822500	0	1	2	3
rs9424374	TC1500009405.hg.1	15.0043587064001	0.000104674957787345	0.438609	CYP19A1	15	51208057	51338610	1	24822500	0	1	3	2
rs9424374	TC0Y00006681.hg.1	7.9060312571071	0.00295125419426295	0.707672	CDY7P	Y	17951589	17953500	1	24822500	15993	0	0	1
rs196402	TC0800007366.hg.1	6.6585053150986	0.00607630664437263	0.774237	HTRA4	8	38974149	38988662	1	24838493	18593	0	0	1
rs185511	TC0Y00006681.hg.1	6.39379819294958	0.00713188207682389	0.789655	CDY7P	Y	17951589	17953500	1	24857086	2579	0	0	1
rs196430	TC0Y00006681.hg.1	6.39379819294958	0.00713188207682389	0.789655	CDY7P	Y	17951589	17953500	1	24859665	2039	0	0	1
rs196432	TC0100006881.hg.1	7.95041883491217	0.00287908267587245	0.705693	TNFRSF1B; MIR4632; MIR7846	1	12166943	12209228	1	24861704	0	1	1	5
rs196432	TC0100007191.hg.1	8.87564314095374	0.00174173636479735	0.67853	PLA2G2F	1	20139326	20150386	1	24861704	0	1	2	4
rs196432	TC0500013100.hg.1	10.248062274954	0.000863307117230766	0.620671	FLT4	5	180601506	180649624	1	24861704	0	1	3	3
rs196432	TC0800007366.hg.1	6.03673227177867	0.00888876063907535	0.804776	HTRA4	8	38974149	38988662	1	24861704	0	1	4	2
rs196432	TC1700009150.hg.1	8.61735291552044	0.00199903632423068	0.684258	BAIAP2	17	81035122	81117432	1	24861704	2872	0	0	1
rs7540973	TC0100007191.hg.1	7.97573718227245	0.00283878761797848	0.704287	PLA2G2F	1	20139326	20150386	1	24864576	0	1	1	13
rs7540973	TC0200008867.hg.1	9.03503189599331	0.00160126758160623	0.676032	ACOXL	2	110732573	111118222	1	24864576	0	1	2	12
rs7540973	TC0300010399.hg.1	11.3122621134643	0.000517254779298566	0.556355	SH3BP5	3	15254356	15341394	1	24864576	0	1	3	11
rs7540973	TC0300013520.hg.1	6.13675186552741	0.00835292901776731	0.800756	CLDN1	3	190305701	190322475	1	24864576	0	1	4	10
rs7540973	TC0400007894.hg.1	6.75045827293145	0.00575086359619586	0.769039	FAM47E; FAM47E-STBD1; STBD1	4	76214040	76311599	1	24864576	0	1	5	9
rs7540973	TC0500013100.hg.1	18.772541804016	2.5716845912779e-05	0.30287	FLT4	5	180601506	180649624	1	24864576	0	1	6	8
rs7540973	TC0800010421.hg.1	12.7932063004323	0.000264207892570315	0.493759	ST18	8	52110832	52460959	1	24864576	0	1	7	7
rs7540973	TC0900007752.hg.1	13.9168267042869	0.00016329182112046	0.456497	NTRK2	9	84668458	85027070	1	24864576	0	1	8	6
rs7540973	TC1000011005.hg.1	15.8470193606026	7.51441746454509e-05	0.40969	P4HA1	10	73007217	73096974	1	24864576	0	1	9	5
rs7540973	TC1300008463.hg.1	16.5387436553988	5.77027358713894e-05	0.385171	FLT1	13	28300344	28495128	1	24864576	0	1	10	4
rs7540973	TC1400010100.hg.1	5.97122150962416	0.00926016380700575	0.807171	ATG2B	14	96279202	96363870	1	24864576	0	1	11	3
rs7540973	TC1500009405.hg.1	8.10357624264316	0.00264457718134698	0.702564	CYP19A1	15	51208057	51338610	1	24864576	0	1	12	2
rs7540973	TC1700009150.hg.1	10.2063577066468	0.000881291600718204	0.623319	BAIAP2	17	81035122	81117432	1	24864576	3205	0	0	1
rs196423	TC1500009405.hg.1	8.10727274369027	0.00263918337803374	0.702335	CYP19A1	15	51208057	51338610	1	24867781	3949	0	0	1
rs196426	TC0600009772.hg.1	5.86364635218269	0.00990763056086649	0.813208	SASH1	6	148272304	148552050	1	24871730	29391	0	0	1
rs4648998	TC0100012097.hg.1	13.7044602733443	0.000178525100733143	0.456497	LGALS8	1	236518000	236552981	1	24901121	168818	0	0	1
rs2185151	TC1100006441.hg.1	5.96364332267115	0.00930421725443917	0.807562	PSMD13	11	236546	252984	1	25069939	0	1	1	3
rs2185151	TC1300008463.hg.1	6.07216092024906	0.00869475360367932	0.80348	FLT1	13	28300344	28495128	1	25069939	0	1	2	2
rs2185151	TC1900006477.hg.1	7.91109701140432	0.00294291784540643	0.707652	FSTL3	19	676365	683399	1	25069939	5862	0	0	1
rs1890449	TC0100006881.hg.1	11.7003386936057	0.000431851942435306	0.539426	TNFRSF1B; MIR4632; MIR7846	1	12166943	12209228	1	25075801	0	1	1	3
rs1890449	TC1200007053.hg.1	6.1041477621022	0.00852358963745691	0.802281	SPX	12	21526307	21537377	1	25075801	0	1	2	2
rs1890449	TC1900006477.hg.1	5.89590226818148	0.00970841114999871	0.811822	FSTL3	19	676365	683399	1	25075801	60912	0	0	1
rs10903104	TC0100006881.hg.1	11.7003386936057	0.000431851942435306	0.539426	TNFRSF1B; MIR4632; MIR7846	1	12166943	12209228	1	25136713	0	1	1	3
rs10903104	TC1200007053.hg.1	6.1041477621022	0.00852358963745691	0.802281	SPX	12	21526307	21537377	1	25136713	0	1	2	2
rs10903104	TC1900006477.hg.1	5.89590226818148	0.00970841114999871	0.811822	FSTL3	19	676365	683399	1	25136713	4112	0	0	1
rs3890756	TC0100006881.hg.1	10.4883020417735	0.000767256048080674	0.609074	TNFRSF1B; MIR4632; MIR7846	1	12166943	12209228	1	25140825	0	1	1	3
rs3890756	TC1200007053.hg.1	14.3705528673371	0.000135315075292665	0.450925	SPX	12	21526307	21537377	1	25140825	0	1	2	2
rs3890756	TC1900006477.hg.1	6.75079567419531	0.00574970533910883	0.768989	FSTL3	19	676365	683399	1	25140825	7861	0	0	1
rs10903106	TC0100006881.hg.1	11.7003386936057	0.000431851942435306	0.539426	TNFRSF1B; MIR4632; MIR7846	1	12166943	12209228	1	25148686	0	1	1	3
rs10903106	TC1200007053.hg.1	6.1041477621022	0.00852358963745691	0.802281	SPX	12	21526307	21537377	1	25148686	0	1	2	2
rs10903106	TC1900006477.hg.1	5.89590226818148	0.00970841114999871	0.811822	FSTL3	19	676365	683399	1	25148686	9814	0	0	1
rs6667299	TC0100006881.hg.1	8.91454439128342	0.00170624406681186	0.677675	TNFRSF1B; MIR4632; MIR7846	1	12166943	12209228	1	25158500	0	1	1	3
rs6667299	TC0800010421.hg.1	7.74635112655935	0.00322781992772527	0.716598	ST18	8	52110832	52460959	1	25158500	0	1	2	2
rs6667299	TC1900006477.hg.1	7.80986702038361	0.00311453511984881	0.713741	FSTL3	19	676365	683399	1	25158500	11134	0	0	1
rs12439	TC0100006881.hg.1	10.4883020417735	0.000767256048080674	0.609074	TNFRSF1B; MIR4632; MIR7846	1	12166943	12209228	1	25169634	0	1	1	3
rs12439	TC1200007053.hg.1	14.3705528673371	0.000135315075292665	0.450925	SPX	12	21526307	21537377	1	25169634	0	1	2	2
rs12439	TC1900006477.hg.1	6.75079567419531	0.00574970533910883	0.768989	FSTL3	19	676365	683399	1	25169634	18244	0	0	1
rs11249186	TC1100008518.hg.1	7.69310255915854	0.00332628954442592	0.718312	ACER3	11	76860867	77026797	1	25187878	74	1	1	1
rs11249187	TC1100008518.hg.1	7.69310255915854	0.00332628954442592	0.718312	ACER3	11	76860867	77026797	1	25187952	988	1	2	1
rs10903108	TC1100008518.hg.1	7.69310255915854	0.00332628954442592	0.718312	ACER3	11	76860867	77026797	1	25188940	18689	0	0	1
rs4649033	TC1500009405.hg.1	6.72065388441064	0.00585419829321525	0.770787	CYP19A1	15	51208057	51338610	1	25207629	20048	0	0	1
rs13157	TC0300010399.hg.1	9.0524189103901	0.00158671446571283	0.674831	SH3BP5	3	15254356	15341394	1	25227677	0	1	1	2
rs13157	TC1200010703.hg.1	7.12438885828116	0.00461157406677601	0.752005	BIN2	12	51281038	51324680	1	25227677	13439	0	0	1
rs9438876	TC2200008703.hg.1	9.29745638566061	0.00139636617305481	0.665187	DDX17	22	38483438	38507660	1	25241116	10308	0	0	1
rs742230	TC0200015246.hg.1	7.17215235844516	0.0044848990225054	0.749662	STAT4	2	191029576	191151596	1	25251424	0	1	1	2
rs742230	TC0500007085.hg.1	6.21174990473943	0.00797445563950241	0.797489	RP11-113I22.1	5	33229723	33255553	1	25251424	16498	0	0	1
rs4649038	TC1500009405.hg.1	6.02910514960456	0.00893114666961409	0.805028	CYP19A1	15	51208057	51338610	1	25267922	0	1	1	2
rs4649038	TC0Y00006730.hg.1	7.15056995573082	0.00454165799545715	0.750743	EIF1AY	Y	20575711	20593154	1	25267922	5278	0	0	1
rs7551188	TC1100006441.hg.1	6.57268295532169	0.00639840577233035	0.77915	PSMD13	11	236546	252984	1	25273200	28669	0	0	1
rs1609996	TC0600009772.hg.1	5.86724656128569	0.00988517351771297	0.812977	SASH1	6	148272304	148552050	1	25301869	32030	0	0	1
rs755394	TC0300010399.hg.1	7.99492002060081	0.002808670498163	0.70411	SH3BP5	3	15254356	15341394	1	25333899	4900	0	0	1
rs10489161	TC0200015246.hg.1	6.52091443358779	0.00660175162855284	0.782695	STAT4	2	191029576	191151596	1	25338799	0	1	1	5
rs10489161	TC0300010399.hg.1	14.0049839723367	0.000157393138909877	0.45589	SH3BP5	3	15254356	15341394	1	25338799	0	1	2	4
rs10489161	TC0300013520.hg.1	6.50538742870469	0.00666411941740056	0.783646	CLDN1	3	190305701	190322475	1	25338799	0	1	3	3
rs10489161	TC1200010703.hg.1	8.49186958906981	0.00213890640091013	0.689923	BIN2	12	51281038	51324680	1	25338799	0	1	4	2
rs10489161	TC1300008463.hg.1	6.72483053500755	0.00583959516662074	0.770576	FLT1	13	28300344	28495128	1	25338799	5356	0	0	1
rs10903126	TC1500009405.hg.1	8.81604761697148	0.00179769481379302	0.680516	CYP19A1	15	51208057	51338610	1	25344155	3556	0	0	1
rs11249244	TC1100006441.hg.1	6.41764556365825	0.00702896279261031	0.78821	PSMD13	11	236546	252984	1	25347711	10500	0	0	1
rs311426	TC0500013100.hg.1	6.62787276282704	0.00618917943646574	0.776022	FLT4	5	180601506	180649624	1	25358211	21149	0	0	1
rs1702311	TC1100006441.hg.1	9.55321995571952	0.00122410069034041	0.654167	PSMD13	11	236546	252984	1	25379360	5173	0	0	1
rs4649060	TC1900010836.hg.1	14.9964926751517	0.00010500482144025	0.439011	PSG4	19	43192702	43207299	1	25384533	9283	0	0	1
rs311454	TC0700013439.hg.1	7.68926189721125	0.00333351858694868	0.718706	BCAP29	7	107579977	107623317	1	25393816	5658	0	0	1
rs11248979	TC1500009405.hg.1	10.3889382307522	0.000805478399489327	0.61512	CYP19A1	15	51208057	51338610	1	25399474	29999	0	0	1
rs706844	TC0200014550.hg.1	9.03196378821645	0.00160385082896697	0.676032	ORC4	2	147930397	148021604	1	25429473	4769	0	0	1
rs803313	TC0200014550.hg.1	8.68625235385958	0.00192653943845571	0.681337	ORC4	2	147930397	148021604	1	25434242	35671	0	0	1
rs2064251	TC1100008518.hg.1	7.37122852498359	0.00399663662288581	0.738055	ACER3	11	76860867	77026797	1	25469913	26053	0	0	1
rs7527379	TC1500009405.hg.1	9.70255836858462	0.00113441973277651	0.649083	CYP19A1	15	51208057	51338610	1	25495966	31978	0	0	1
rs7415034	TC1500009405.hg.1	6.66290480725407	0.00606028247321528	0.773676	CYP19A1	15	51208057	51338610	1	25527944	27728	0	0	1
rs10903036	TC1500009405.hg.1	13.5806364519157	0.00018812424622188	0.460107	CYP19A1	15	51208057	51338610	1	25555672	435684	0	0	1
rs3014712	TC1500009405.hg.1	10.6390758517534	0.00071301313188717	0.599579	CYP19A1	15	51208057	51338610	1	25991356	8161	0	0	1
rs2982313	TC1500009405.hg.1	11.4547289747616	0.000483915655925652	0.554298	CYP19A1	15	51208057	51338610	1	25999517	40997	0	0	1
rs2744761	TC1400010100.hg.1	6.70392676335377	0.00591308644251518	0.771265	ATG2B	14	96279202	96363870	1	26040514	57593	0	0	1
rs2072747	TC1600010740.hg.1	6.10511466859957	0.00851847369253025	0.802281	PDXDC2P	16	69976297	70065948	1	26098107	17969	0	0	1
rs807253	TC0200014550.hg.1	7.08089960195344	0.00473034264248806	0.754213	ORC4	2	147930397	148021604	1	26116076	0	1	1	2
rs807253	TC1600010740.hg.1	7.68513674054604	0.00334130237151314	0.719028	PDXDC2P	16	69976297	70065948	1	26116076	5001	0	0	1
rs6696298	TC0600007087.hg.1	5.88260572263947	0.00978999457170323	0.812251	CAP2	6	17393216	17557792	1	26121077	0	1	1	2
rs6696298	TC1900010836.hg.1	8.09728323792496	0.00265378762606022	0.702827	PSG4	19	43192702	43207299	1	26121077	4098	0	0	1
rs7524154	TC0600007087.hg.1	5.88260572263947	0.00978999457170325	0.812251	CAP2	6	17393216	17557792	1	26125175	0	1	1	2
rs7524154	TC1900010836.hg.1	8.09728323792496	0.00265378762606022	0.702827	PSG4	19	43192702	43207299	1	26125175	15398	0	0	1
rs2294228	TC0200014764.hg.1	7.25051137272134	0.00428529044088126	0.745435	DPP4	2	161992241	162074542	1	26140573	48052	0	0	1
rs213637	TC1500009405.hg.1	6.94770130944782	0.00511554591645172	0.761315	CYP19A1	15	51208057	51338610	1	26188625	18619	0	0	1
rs213621	TC0800007366.hg.1	6.32002515437197	0.00746090932602842	0.792687	HTRA4	8	38974149	38988662	1	26207244	4529	0	0	1
rs159528	TC0800007366.hg.1	7.56178952648036	0.00358354052888431	0.726916	HTRA4	8	38974149	38988662	1	26211773	23932	0	0	1
rs807057	TC0800007366.hg.1	6.152687565724	0.00827088670952695	0.799975	HTRA4	8	38974149	38988662	1	26235705	40630	0	0	1
rs2782810	TC1400010100.hg.1	6.24867878923108	0.00779506005673714	0.796318	ATG2B	14	96279202	96363870	1	26276335	38229	0	0	1
rs2245979	TC0400010615.hg.1	15.9370346467976	7.25766266400497e-05	0.406449	TXK	4	48066393	48134256	1	26314564	0	1	1	3
rs2245979	TC0900007752.hg.1	5.85352190679271	0.0099710852470577	0.813853	NTRK2	9	84668458	85027070	1	26314564	0	1	2	2
rs2245979	TC1600010740.hg.1	6.8634871019845	0.0053768280997791	0.764307	PDXDC2P	16	69976297	70065948	1	26314564	63316	0	0	1
rs1135253	TC0400010615.hg.1	6.5404536840564	0.00652417834833272	0.781765	TXK	4	48066393	48134256	1	26377880	0	1	1	3
rs1135253	TC0400008091.hg.1	6.519525246842	0.00660730538208353	0.782725	SPP1	4	87975650	87983426	1	26377880	0	1	2	2
rs1135253	TC0Y00006681.hg.1	8.21703820869271	0.00248440450312501	0.698385	CDY7P	Y	17951589	17953500	1	26377880	122	1	3	1
rs1135251	TC1500009405.hg.1	6.1526582144656	0.0082710370023858	0.799975	CYP19A1	15	51208057	51338610	1	26378002	0	1	4	2
rs1135251	TC0Y00006681.hg.1	7.41942596908964	0.0038874212659453	0.73556	CDY7P	Y	17951589	17953500	1	26378002	2803	0	0	1
rs7553840	TC0400008091.hg.1	7.11816686929518	0.00462836332939107	0.75231	SPP1	4	87975650	87983426	1	26380805	0	1	1	5
rs7553840	TC0400010615.hg.1	6.96683967885459	0.00505813525521217	0.760215	TXK	4	48066393	48134256	1	26380805	0	1	2	4
rs7553840	TC0600009772.hg.1	7.03914486011389	0.0048475472246968	0.756552	SASH1	6	148272304	148552050	1	26380805	0	1	3	3
rs7553840	TC1500009405.hg.1	6.86037887771521	0.00538674855220165	0.764409	CYP19A1	15	51208057	51338610	1	26380805	0	1	4	2
rs7553840	TC0Y00006681.hg.1	6.02886372727086	0.00893249194552079	0.805065	CDY7P	Y	17951589	17953500	1	26380805	22015	0	0	1
rs3008419	TC0200008867.hg.1	6.4703737807674	0.00680715199321356	0.785364	ACOXL	2	110732573	111118222	1	26402820	0	1	1	3
rs3008419	TC0900007752.hg.1	8.12394924637039	0.00261499959975746	0.701955	NTRK2	9	84668458	85027070	1	26402820	0	1	2	2
rs3008419	TC1300008463.hg.1	5.9657653771748	0.00929185815308918	0.807501	FLT1	13	28300344	28495128	1	26402820	278	1	3	1
rs3008418	TC0200008867.hg.1	6.4703737807674	0.00680715199321356	0.785364	ACOXL	2	110732573	111118222	1	26403098	0	1	4	3
rs3008418	TC0900007752.hg.1	8.12394924637039	0.00261499959975746	0.701955	NTRK2	9	84668458	85027070	1	26403098	0	1	5	2
rs3008418	TC1300008463.hg.1	5.9657653771748	0.00929185815308918	0.807501	FLT1	13	28300344	28495128	1	26403098	8820	0	0	1
rs12069719	TC0200008867.hg.1	6.24704632571049	0.00780289588494523	0.796318	ACOXL	2	110732573	111118222	1	26411918	0	1	1	4
rs12069719	TC0900007752.hg.1	8.85537969671376	0.00176054518739038	0.679905	NTRK2	9	84668458	85027070	1	26411918	0	1	2	3
rs12069719	TC1000011005.hg.1	6.61961887644407	0.00621998586038114	0.776465	P4HA1	10	73007217	73096974	1	26411918	0	1	3	2
rs12069719	TC1300008463.hg.1	9.44096599987176	0.00129664650167145	0.659004	FLT1	13	28300344	28495128	1	26411918	59825	0	0	1
rs1335759	TC1100008518.hg.1	9.1360065931897	0.00151875206200294	0.67216	ACER3	11	76860867	77026797	1	26471743	0	1	1	3
rs1335759	TC1500009405.hg.1	11.0369506599958	0.00058907706784502	0.572354	CYP19A1	15	51208057	51338610	1	26471743	0	1	2	2
rs1335759	TC0Y00006681.hg.1	7.35258637916817	0.00403978126281287	0.739163	CDY7P	Y	17951589	17953500	1	26471743	39957	0	0	1
rs2783680	TC0300007101.hg.1	7.25510464588567	0.00427389674143762	0.745305	RPSA; SNORA62; SNORA6	3	39406689	39412542	1	26511700	5967	0	0	1
rs11247864	TC0Y00006730.hg.1	5.97585163818095	0.00923336093299469	0.806876	EIF1AY	Y	20575711	20593154	1	26517667	101982	0	0	1
rs6598955	TC1400010100.hg.1	6.225699494999	0.00790616211984087	0.797068	ATG2B	14	96279202	96363870	1	26619649	0	1	1	2
rs6598955	TC2200008703.hg.1	6.41033334424402	0.00706034576235032	0.788762	DDX17	22	38483438	38507660	1	26619649	51435	0	0	1
rs12562454	TC1100008518.hg.1	7.86930472219079	0.00301247500057267	0.710121	ACER3	11	76860867	77026797	1	26671084	0	1	1	2
rs12562454	TC0Y00006681.hg.1	6.27840185248707	0.00765389228948236	0.794773	CDY7P	Y	17951589	17953500	1	26671084	2382	0	0	1
rs7535656	TC1100008518.hg.1	7.86930472219079	0.00301247500057267	0.710121	ACER3	11	76860867	77026797	1	26673466	0	1	1	2
rs7535656	TC0Y00006681.hg.1	6.27840185248707	0.00765389228948236	0.794773	CDY7P	Y	17951589	17953500	1	26673466	74742	0	0	1
rs11247955	TC0100006881.hg.1	6.38088943267917	0.00718828372530595	0.789947	TNFRSF1B; MIR4632; MIR7846	1	12166943	12209228	1	26748208	0	1	1	3
rs11247955	TC0700009036.hg.1	9.1349375872869	0.00151960075206769	0.67216	LEP	7	128241278	128257629	1	26748208	0	1	2	2
rs11247955	TC1900006477.hg.1	6.24314843548894	0.00782164083258498	0.796614	FSTL3	19	676365	683399	1	26748208	8001	0	0	1
rs6697410	TC0900007752.hg.1	6.32998265488821	0.0074155397214434	0.792062	NTRK2	9	84668458	85027070	1	26756209	2393	0	0	1
rs3811462	TC0900007752.hg.1	6.24658653556885	0.00780510444213069	0.796319	NTRK2	9	84668458	85027070	1	26758602	8765	0	0	1
rs11247958	TC1300008463.hg.1	6.65976955712905	0.00607169715714044	0.774093	FLT1	13	28300344	28495128	1	26767367	88034	0	0	1
rs11247963	TC0900007752.hg.1	5.9036264743876	0.00966136145073012	0.811294	NTRK2	9	84668458	85027070	1	26855401	29463	0	0	1
rs3790645	TC0200008867.hg.1	12.2112565241746	0.000342191108509371	0.515294	ACOXL	2	110732573	111118222	1	26884864	0	1	1	8
rs3790645	TC0300013520.hg.1	19.844741282038	1.78370001373935e-05	0.267732	CLDN1	3	190305701	190322475	1	26884864	0	1	2	7
rs3790645	TC0400010615.hg.1	6.9347518591616	0.00515479769740311	0.761975	TXK	4	48066393	48134256	1	26884864	0	1	3	6
rs3790645	TC0500013100.hg.1	7.52978624534571	0.00364950359442283	0.728641	FLT4	5	180601506	180649624	1	26884864	0	1	4	5
rs3790645	TC0800010421.hg.1	7.12925632409297	0.00459848651801731	0.751535	ST18	8	52110832	52460959	1	26884864	0	1	5	4
rs3790645	TC0900007752.hg.1	12.0922058215616	0.000361084788626289	0.520901	NTRK2	9	84668458	85027070	1	26884864	0	1	6	3
rs3790645	TC1000011005.hg.1	7.86952680391855	0.00301210063238358	0.710121	P4HA1	10	73007217	73096974	1	26884864	0	1	7	2
rs3790645	TC1300008463.hg.1	8.44319231378699	0.0021960339595034	0.69078	FLT1	13	28300344	28495128	1	26884864	2728	0	0	1
rs1064196	TC0100007191.hg.1	6.95923562163479	0.00508086036395022	0.760477	PLA2G2F	1	20139326	20150386	1	26887592	0	1	1	15
rs1064196	TC0200008867.hg.1	12.0952605779294	0.000360585885222613	0.520699	ACOXL	2	110732573	111118222	1	26887592	0	1	2	14
rs1064196	TC0300013520.hg.1	12.0808504755165	0.000362946014240741	0.521194	CLDN1	3	190305701	190322475	1	26887592	0	1	3	13
rs1064196	TC0400007894.hg.1	7.015528707779	0.00491524895213768	0.757711	FAM47E; FAM47E-STBD1; STBD1	4	76214040	76311599	1	26887592	0	1	4	12
rs1064196	TC0400010615.hg.1	6.36555298848365	0.00725593116294297	0.790145	TXK	4	48066393	48134256	1	26887592	0	1	5	11
rs1064196	TC0500013100.hg.1	17.1438827832813	4.60553712981555e-05	0.364027	FLT4	5	180601506	180649624	1	26887592	0	1	6	10
rs1064196	TC0800010421.hg.1	15.8240277769396	7.58158831386258e-05	0.410986	ST18	8	52110832	52460959	1	26887592	0	1	7	9
rs1064196	TC0900007752.hg.1	11.6752604041648	0.000436874566900907	0.540976	NTRK2	9	84668458	85027070	1	26887592	0	1	8	8
rs1064196	TC1000011005.hg.1	11.8069792231395	0.00041119223237084	0.532448	P4HA1	10	73007217	73096974	1	26887592	0	1	9	7
rs1064196	TC1200010703.hg.1	9.27764744919658	0.00141078120102972	0.666639	BIN2	12	51281038	51324680	1	26887592	0	1	10	6
rs1064196	TC1300008463.hg.1	16.759629841749	5.31127738501436e-05	0.377547	FLT1	13	28300344	28495128	1	26887592	0	1	11	5
rs1064196	TC1400010100.hg.1	6.90317320932495	0.00525191371450961	0.76282	ATG2B	14	96279202	96363870	1	26887592	0	1	12	4
rs1064196	TC1500009405.hg.1	6.29556490940732	0.0075736598291987	0.79386	CYP19A1	15	51208057	51338610	1	26887592	0	1	13	3
rs1064196	TC1600010075.hg.1	8.68537886807701	0.00192744022771054	0.681337	SLC6A10P	16	32877469	32885501	1	26887592	0	1	14	2
rs1064196	TC1900006509.hg.1	5.90187099447573	0.0096720323673215	0.811452	HMHA1	19	1065923	1087831	1	26887592	18994	0	0	1
rs4970503	TC1500009405.hg.1	9.02796715197485	0.0016072227447935	0.676032	CYP19A1	15	51208057	51338610	1	26906586	12828	0	0	1
rs12408288	TC0200014764.hg.1	6.24126597866757	0.00783071129739213	0.796776	DPP4	2	161992241	162074542	1	26919414	9588	0	0	1
rs17162257	TC1100008518.hg.1	6.86713792856646	0.00536520149280563	0.764214	ACER3	11	76860867	77026797	1	26929002	0	1	1	2
rs17162257	TC1500009405.hg.1	7.35239121977903	0.00404023563312778	0.739163	CYP19A1	15	51208057	51338610	1	26929002	123078	0	0	1
rs11247593	TC0700009036.hg.1	6.23006661821275	0.00788491426674305	0.796834	LEP	7	128241278	128257629	1	27052080	15337	0	0	1
rs11247594	TC0700009036.hg.1	6.23006661821275	0.00788491426674305	0.796834	LEP	7	128241278	128257629	1	27067417	94253	0	0	1
rs11247599	TC0700013439.hg.1	9.41655180066716	0.00131304298104237	0.660303	BCAP29	7	107579977	107623317	1	27161670	0	1	1	2
rs11247599	TC0X00011121.hg.1	20.12071716199	1.62684778272498e-05	0.258825	GABRE; MIR224; MIR452	X	151953124	151974680	1	27161670	264549	0	0	1
rs5810	TC1400010100.hg.1	9.73882803383264	0.0011137465338933	0.646829	ATG2B	14	96279202	96363870	1	27426219	10998	0	0	1
rs12123077	TC1400010100.hg.1	9.55219453043184	0.00122474282802014	0.654167	ATG2B	14	96279202	96363870	1	27437217	40332	0	0	1
rs6696706	TC1400010100.hg.1	9.64068888359495	0.00117066554670372	0.650318	ATG2B	14	96279202	96363870	1	27477549	10750	0	0	1
rs12402451	TC1200007053.hg.1	6.9398648850484	0.00513925988520417	0.761714	SPX	12	21526307	21537377	1	27488299	0	1	1	2
rs12402451	TC1400010100.hg.1	8.56762517565153	0.00205322430037682	0.686817	ATG2B	14	96279202	96363870	1	27488299	41847	0	0	1
rs11247623	TC1400010100.hg.1	8.67234550544101	0.00194093616480802	0.681337	ATG2B	14	96279202	96363870	1	27530146	56754	0	0	1
rs6598879	TC0100007191.hg.1	7.3787727167078	0.00397932092298045	0.73769	PLA2G2F	1	20139326	20150386	1	27586900	0	1	1	6
rs6598879	TC0200015246.hg.1	6.04128522857288	0.00886356409637002	0.804617	STAT4	2	191029576	191151596	1	27586900	0	1	2	5
[truncated: 193,069 more rows]

## Sheet: Randomization
	CHR	BMP
0.596755		23482052	97068378	0	0
0.773953		120550430	14479615	0	0
0.134348		135030045	-69844046	1	1
0.385171		65185999	95305742	0	0
0.568041		160491741	-143096745	1	1
0.62316		17394996	12132343	0	0
0.279697		29527339	132289415	0	0
0.956321		161816754	-90453200	1	1
0.190709		71363554	-34869956	1	2
0.201834		36493598	-10740864	1	3
0.756974		25752734	73909947	0	0
0.335701		99662681	13243734	0	0
0.238271		112906415	-88790691	1	1
0.513568		24115724	13354560	0	0
0.462259		37470284	120446227	0	0
0.167589		157916511	-150108258	1	1
0.172064		7808253	37753731	0	0
0.349815		45561984	88887291	0	0
0.923093		134449275	46374552	0	0
0.349587		180823827	-163769481	1	1
0.43507		17054346	89044280	0	0
0.447731		106098626	-67914364	1	1
0.153028		38184262	127488391	0	0
0.967091		165672653	-164214652	1	1
0.0499493		1458001	121731264	0	0
0.80724		123189265	99548246	0	0
0.141754		222737511	-125509867	1	1
0.152694		97227644	-90778966	1	2
0.00102862		6448678	12326557	0	0
0.45151		18775235	60409115	0	0
0.46222		79184350	-65205547	1	1
0.353969		13978803	45835128	0	0
0.73965		59813931	132997358	0	0
0.0516634		192811289	-155456426	1	1
0.479465		37354863	-3172220	1	2
0.801663		34182643	522916	0	0
0.976368		34705559	99686315	0	0
0.620762		134391874	-59851780	1	1
0.537867		74540094	109277195	0	0
0.884345	1	183817289	-96785256	1	1
0.388739		87032033	-53342513	1	2
0.392933		33689520	81703243	0	0
0.131653		115392763	-27624432	1	1
0.874842		87768331	-49168155	1	2
0.934699		38600176	63414171	0	0
0.0156731		102014347	53221987	0	0
0.471344		155236334	-99333226	1	1
0.321123		55903108	-21799562	1	2
0.473398		34103546	55311221	0	0
0.0450301		89414767	44513111	0	0
0.244122		133927878	-54539669	1	1
0.827462		79388209	-16474357	1	2
0.348769		62913852	141263102	0	0
0.211651	1	204176954	-195688456	1	1
0.101991		8488498	86256888	0	0
0.532509		94745386	-31602088	1	1
0.1576		63143298	-60356796	1	2
0.910694		2786502	3362270	0	0
0.0994533		6148772	39024088	0	0
0.165998		45172860	-36558068	1	1
0.483129		8614792	50665928	0	0
0.483726		59280720	23777083	0	0
0.53154	1	83057803	-4098124	1	1
0.313616		78959679	-20070122	1	2
0.109722		58889557	71739582	0	0
0.737558		130629139	-69561191	1	1
0.0284126		61067948	-14073603	1	2
0.437048		46994345	-45046407	1	3
0.0112313		1947938	58108864	0	0
0.159902		60056802	-4625187	1	1
0.300143		55431615	181316955	0	0
0.00355788	1	236748570	-158014869	1	1
0.331893		78733701	-66339806	1	2
0.886346		12393895	59503974	0	0
0.0356825		71897869	83473377	0	0
0.49753		155371246	-67376073	1	1
0.131599		87995173	-50539640	1	2
0.341172		37455533	1115320	0	0
0.276109	1	38570853	-33771159	1	1
0.00688051		4799694	85464169	0	0
0.285474		90263863	47815216	0	0
0.292966		138079079	2994596	0	0
0.32935		141073675	-108440130	1	1
0.123449		32633545	185670713	0	0
0.328392	1	218304258	-160666426	1	1
0.956491		57637832	-24862493	1	2
0.135706		32775339	-21715466	1	3
0.626731		11059873	19949521	0	0
0.0811167	1	31009394	55447482	0	0
0.855134		86456876	-64856452	1	1
0.0384394		21600424	83398500	0	0
0.0564281		104998924	-64829995	1	1
0.293226		40168929	-26422334	1	2
0.836286		13746595	4493871	0	0
0.88031		18240466	94191988	0	0
0.700058		112432454	-98554483	1	1
0.538499		13877971	107791142	0	0
0.325766		121669113	51188981	0	0
0.134587		172858094	-119199961	1	1
0.816839		53658133	13472733	0	0
0.903325		67130866	-8319075	1	1
0.0107286	1	58811791	-57456240	1	2
0.442199		1355551	4231560	0	0
0.861295		5587111	119134515	0	0
0.454088		124721626	-108821407	1	1
0.251921		15900219	5118436	0	0
0.313325		21018655	-16889493	1	1
0.897799		4129162	136061696	0	0
0.967145		140190858	-96147426	1	1
0.446014		44043432	-23040819	1	2
0.205079	1	21002613	-15803546	1	3
0.214641		5199067	152181715	0	0
0.550933		157380782	-77762551	1	1
0.78559		79618231	-55774611	1	2
0.520067		23843620	-1682054	1	3
0.318347		22161566	92068357	0	0
0.389522		114229923	68628538	0	0
0.616084		182858461	-58449317	1	1
0.651305		124409144	-1766763	1	2
0.0870973		122642381	-99741034	1	3
0.470351		22901347	12397315	0	0
0.833899		35298662	195118098	0	0
0.6195	1	230416760	-210894855	1	1
0.744487		19521905	5506766	0	0
0.411477		25028671	84489304	0	0
0.530326		109517975	-107070345	1	1
0.889016		2447630	55989290	0	0
0.410249		58436920	-57404144	1	1
0.45327		1032776	3220180	0	0
0.673489		4252956	5511822	0	0
0.0020196		9764778	16909630	0	0
0.653459		26674408	59571407	0	0
0.479473		86245815	-84430124	1	1
0.967385		1815691	22566388	0	0
0.283343		24382079	-10554694	1	1
0.837786	1	13827385	220338744	0	0
0.741413	1	234166129	-87621408	1	1
0.14856	1	146544721	-76915773	1	2
0.711766		69628948	73563485	0	0
0.706157		143192433	-74983445	1	1
0.651142		68208988	-14201962	1	2
0.725852		54007026	-49578411	1	3
0.96112		4428615	48204948	0	0
0.532111		52633563	-42384083	1	1
0.39939		10249480	138641547	0	0
0.237885		148891027	63213827	0	0
0.596832	1	212104854	-175402365	1	1
0.146774		36702489	44581098	0	0
0.977299		81283587	-76294968	1	1
0.416321		4988619	10260873	0	0
0.598928		15249492	75719843	0	0
0.429071		90969335	84688840	0	0
0.142966		175658175	-102843392	1	1
0.235934	1	72814783	-61760241	1	2
0.398593		11054542	142543871	0	0
0.916669		153598413	-151940514	1	1
0.763178		1657899	82862621	0	0
0.95217		84520520	66479588	0	0
0.220183		151000108	-113818598	1	1
0.350996		37181510	117438298	0	0
0.195741		154619808	-100906921	1	1
0.172051		53712887	-49558461	1	2
0.424582		4154426	231893063	0	0
0.596361		236047489	-98194029	1	1
0.606485		137853460	-126663203	1	2
0.143387		11190257	37717783	0	0
0.616749		48908040	-1775425	1	1
0.818891		47132615	104807035	0	0
0.365728		151939650	-37704346	1	1
0.215491		114235304	-47193627	1	2
0.297143		67041677	-46688450	1	3
0.334266		20353227	9023415	0	0
0.436521		29376642	-26442496	1	1
0.211273		2934146	66091436	0	0
0.788811		69025582	-42216888	1	1
0.927079		26808694	-9745359	1	2
0.0451245		17063335	3161233	0	0
0.451711		20224568	-5698030	1	1
0.391411		14526538	96842863	0	0
0.891966		111369401	-60159338	1	1
0.673108		51210063	35255412	0	0
0.699275		86465475	-26249028	1	1
0.198942		60216447	97182312	0	0
0.719825		157398759	-58746552	1	1
0.275522		98652207	908199	0	0
0.878019		99560406	-61552794	1	1
0.47775		38007612	88284984	0	0
0.961085		126292596	-103147076	1	1
0.157526		23145520	87082404	0	0
0.374661		110227924	-108955551	1	1
0.00449091		1272373	101571352	0	0
0.317331	1	102843725	-79003637	1	1
0.64359		23840088	196844298	0	0
0.0345093	1	220684386	-216995726	1	1
0.929805		3688660	212892450	0	0
0.469432		216581110	-108760920	1	1
0.230953		107820190	-48376996	1	2
0.993853		59443194	-53836778	1	3
0.979188		5606416	96427950	0	0
0.202858		102034366	119911841	0	0
0.703922	1	221946207	-121086260	1	1
0.485349		100859947	-89327650	1	2
0.253248		11532297	30985728	0	0
0.991645		42518025	124610005	0	0
0.597004		167128030	-153473008	1	1
0.273271		13655022	70034121	0	0
0.789454		83689143	23615304	0	0
0.0658657		107304447	69923551	0	0
0.839486		177227998	-157992992	1	1
0.446974		19235006	24305	0	0
0.13422		19259311	94065013	0	0
0.519352		113324324	-98687396	1	1
0.247315		14636928	33120695	0	0
0.778905		47757623	-24898494	1	1
0.662709		22859129	5736955	0	0
0.381104	1	28596084	-2659365	1	1
0.567264		25936719	47063342	0	0
0.663015		73000061	32768189	0	0
0.857304		105768250	125814547	0	0
0.591779		231582797	-171255406	1	1
0.192701		60327391	-26593804	1	2
0.450443		33733587	88848039	0	0
0.531299		122581626	-68326941	1	1
0.974388		54254685	28883187	0	0
0.801812		83137872	-32792860	1	1
0.945185		50345012	44136255	0	0
0.771598		94481267	-62892591	1	1
0.888336		31588676	69604017	0	0
0.831789		101192693	138529515	0	0
0.944468	1	239722208	-61839661	1	1
0.030751		177882547	38568422	0	0
0.930669		216450969	-143065873	1	1
0.00195127		73385096	-67324701	1	2
0.141468		6060395	44388819	0	0
0.860352		50449214	92051972	0	0
0.646352		142501186	-70190421	1	1
0.923431		72310765	-18689054	1	2
0.463236		53621711	140275115	0	0
0.380815	1	193896826	-110287587	1	1
0.378994		83609239	22436097	0	0
0.365668		106045336	-57824613	1	1
0.138964		48220723	2205087	0	0
0.744662		50425810	126620143	0	0
0.584299		177045953	-149520447	1	1
0.366392		27525506	32990882	0	0
0.0215301		60516388	-40893111	1	1
0.954372		19623277	-2029373	1	2
0.322542		17593904	145474941	0	0
0.652813		163068845	-84541841	1	1
0.46709		78527004	139056803	0	0
0.613641	1	217583807	-65642346	1	1
0.223331		151941461	-112563292	1	2
0.0353471		39378169	141295102	0	0
0.670632		180673271	16449222	0	0
0.196993		197122493	-196802671	1	1
0.28769		319822	70687642	0	0
0.193783		71007464	7252181	0	0
0.955057		78259645	-1066662	1	1
0.862987		77192983	-45657236	1	2
0.701681		31535747	166551274	0	0
0.461429	1	198087021	-138590969	1	1
0.291361		59496052	19842390	0	0
0.306361		79338442	-72752940	1	1
0.569919		6585502	-1842723	1	2
0.925237		4742779	235747434	0	0
0.473427		240490213	-186938613	1	1
0.504885		53551600	87278108	0	0
0.0966008		140829708	-135394252	1	1
0.974773		5435456	5754432	0	0
0.958559		11189888	150244093	0	0
0.171766		161433981	-57558984	1	1
0.69048		103874997	-90666445	1	2
0.118042		13208552	67721046	0	0
0.102868	1	80929598	-59200635	1	1
0.117975		21728963	33349570	0	0
0.977983		55078533	-22915622	1	1
0.513542		32162911	14523164	0	0
0.285638		46686075	10092869	0	0
0.0194334		56778944	111932226	0	0
0.528497		168711170	-79155791	1	1
0.584783		89555379	75058268	0	0
0.67152		164613647	8720182	0	0
0.906024	1	173333829	-138345915	1	1
0.0418152		34987914	-1079776	1	2
0.178811		33908138	-31683751	1	3
0.158513		2224387	5734096	0	0
0.775215		7958483	119447887	0	0
0.516319		127406370	-32242164	1	1
0.920792		95164206	-26594914	1	2
0.805034		68569292	92079257	0	0
0.406868	1	160648549	-122662389	1	1
0.58423		37986160	4870734	0	0
0.627156		42856894	19033010	0	0
0.261727		61889904	11572880	0	0
0.232248		73462784	-44180395	1	1
0.668242		29282389	96435525	0	0
0.905083		125717914	-82628485	1	1
0.133928		43089429	122617044	0	0
0.618281		165706473	-71143782	1	1
0.0409529		94562691	-81312802	1	2
0.688649		13249889	17144054	0	0
0.880038		30393943	111005212	0	0
0.482887		141399155	-57765419	1	1
0.35139		83633736	84280701	0	0
0.385059		167914437	-87142024	1	1
0.517402		80772413	-27393899	1	2
0.622537		53378514	-32316060	1	3
0.283413		21062454	-17922497	1	4
0.497825		3139957	145618070	0	0
0.892145		148758027	-136919886	1	1
0.92743		11838141	216375	0	0
0.404242		12054516	58165322	0	0
0.721569		70219838	-25744664	1	1
0.658466		44475174	93123557	0	0
0.422276		137598731	-47396704	1	1
0.740067		90202027	53945648	0	0
0.195733		144147675	-136566724	1	1
0.390785		7580951	-693931	1	2
0.910393		6887020	40829431	0	0
0.369756		47716451	-22591876	1	1
0.163362		25124575	131370026	0	0
0.936298		156494601	-41719639	1	1
0.32291		114774962	-21060574	1	2
0.58675		93714388	-76963209	1	3
0.0142343		16751179	94356012	0	0
0.418047		111107191	-27882088	1	1
0.664419		83225103	-80208973	1	2
0.501212		3016130	4352699	0	0
0.479514	1	7368829	2867163	0	0
0.393384		10235992	64630115	0	0
0.129784		74866107	20063598	0	0
0.189591		94929705	-93090247	1	1
0.57784		1839458	29692397	0	0
0.426408		31531855	-23232475	1	1
0.786331		8299380	619917	0	0
0.91028		8919297	2208195	0	0
0.698461		11127492	107451792	0	0
0.0421934		118579284	-111772213	1	1
0.417585		6807071	18517414	0	0
0.108156		25324485	21196907	0	0
0.94138		46521392	-16766643	1	1
0.36271		29754749	370404	0	0
0.275091		30125153	24597875	0	0
0.902513		54723028	-7100548	1	1
0.589129		47622480	8297834	0	0
0.706537		55920314	60361094	0	0
0.832594		116281408	-80774367	1	1
0.557107		35507041	9810930	0	0
0.180073		45317971	69819276	0	0
0.0214281		115137247	-56635037	1	1
0.0373341		58502210	-24569873	1	2
0.245912		33932337	74117528	0	0
0.778097		108049865	-7373576	1	1
0.00694154		100676289	-68473601	1	2
0.020172		32202688	57624830	0	0
0.465577		89827518	-50480917	1	1
0.206157		39346601	59332581	0	0
0.264554		98679182	140509297	0	0
0.534179		239188479	-146972690	1	1
0.447359		92215789	-89710046	1	2
0.578982		2505743	127611622	0	0
0.319289		130117365	43018817	0	0
0.42634		173136182	-147961850	1	1
0.940377		25174332	-16607027	1	2
0.769129		8567305	30387830	0	0
0.312885		38955135	6291524	0	0
0.258829		45246659	43792153	0	0
0.942315		89038812	53204763	0	0
0.383063		142243575	-113913311	1	1
0.610508		28330264	130561127	0	0
0.616713	1	158891391	6049658	0	0
0.206101		164941049	-52383760	1	1
0.195124		112557289	-107011555	1	2
0.0148411		5545734	90580627	0	0
0.337069		96126361	6616989	0	0
0.980166	1	102743350	25477293	0	0
0.342273		128220643	-4763753	1	1
0.588834		123456890	-104409745	1	2
0.755974		19047145	396020	0	0
0.771044		19443165	-17548830	1	1
0.874097		1894335	124885159	0	0
0.0758968		126779494	-118108757	1	1
0.160882		8670737	17267288	0	0
0.11465		25938025	19737128	0	0
0.138145		45675153	-18723475	1	1
0.561642		26951678	138097438	0	0
0.908444		165049116	19802539	0	0
0.33232	1	184851655	-53887884	1	1
0.575074		130963771	-77519126	1	2
0.846185		53444645	-32274770	1	3
0.562023		21169875	45154064	0	0
0.447392		66323939	51036790	0	0
0.323026		117360729	11533810	0	0
0.321293		128894539	-25491025	1	1
0.401219		103403514	-1803840	1	2
0.0209052		101599674	17246792	0	0
0.877215		118846466	-94526358	1	1
0.744345		24320108	44179324	0	0
0.0640786		68499432	-11740186	1	1
0.68637		56759246	41570158	0	0
0.463034		98329404	-59090139	1	1
0.000260381		39239265	134060401	0	0
0.0628439		173299666	-88994482	1	1
0.474118		84305184	-2618683	1	2
0.581331		81686501	-53134541	1	3
0.6651		28551960	20878956	0	0
0.941594		49430916	33226079	0	0
0.470891		82656995	4440517	0	0
0.214134		87097512	-72034541	1	1
0.230286		15062971	22069090	0	0
0.48304		37132061	-7978824	1	1
0.61451		29153237	-28447758	1	2
0.519447		705479	90921220	0	0
0.910513		91626699	9993842	0	0
0.847857		101620541	24301662	0	0
0.806746		125922203	109678424	0	0
0.42647		235600627	-168072213	1	1
0.847974		67528414	-49141616	1	2
0.515705		18386798	-3564746	1	3
0.525195		14822052	4823663	0	0
0.507597		19645715	-5910812	1	1
0.521807		13734903	36476267	0	0
0.706773		50211170	-10818690	1	1
0.93605		39392480	-8204874	1	2
0.811841		31187606	30457558	0	0
0.69819		61645164	11742521	0	0
0.0547774		73387685	41749934	0	0
0.0560289		115137619	-84922906	1	1
0.235137		30214713	91453102	0	0
0.693506		121667815	-100018220	1	1
0.71181		21649595	33216529	0	0
0.155671		54866124	107407900	0	0
0.471177		162274024	-61842152	1	1
0.950736		100431872	-86339519	1	2
0.732981		14092353	82344300	0	0
0.560329		96436653	-67295217	1	1
0.989		29141436	3636603	0	0
0.325461		32778039	-4605333	1	1
0.408925		28172706	112590323	0	0
0.875519		140763029	-26037201	1	1
0.243348		114725828	-1103470	1	2
0.101434		113622358	-105082063	1	3
0.625869		8540295	127910298	0	0
0.401692		136450593	-74498107	1	1
0.919552		61952486	-51339202	1	2
0.145041		10613284	113045056	0	0
0.381333		123658340	46539439	0	0
0.785524		170197779	-147014387	1	1
0.432416		23183392	-22410408	1	2
0.703148		772984	170104949	0	0
0.501723		170877933	-66361082	1	1
0.885859		104516851	-100686377	1	2
0.55019		3830474	90121410	0	0
0.800479		93951884	-87582153	1	1
0.161927		6369731	10149289	0	0
0.2516		16519020	37293724	0	0
0.796368		53812744	100082445	0	0
0.410889		153895189	-40583448	1	1
0.589934		113311741	-106202658	1	2
0.686115		7109083	26581649	0	0
0.775459		33690732	56292524	0	0
0.251326		89983256	-73584093	1	1
0.836406		16399163	57704001	0	0
0.318709		74103164	25888342	0	0
0.26505		99991506	-76981507	1	1
0.623764		23009999	-3604827	1	2
0.667467		19405172	141262869	0	0
0.835411		160668041	-124701127	1	1
0.254117	1	35966914	720456	0	0
0.471768		36687370	59724298	0	0
0.421256		96411668	-93804329	1	1
0.236789		2607339	27707773	0	0
0.653395		30315112	-23698806	1	1
0.296835		6616306	134067889	0	0
0.308309		140684195	-74255527	1	1
0.313766		66428668	28810216	0	0
0.36186		95238884	-48744311	1	1
0.21529		46494573	20195881	0	0
0.0296295		66690454	-37866689	1	1
0.936496		28823765	-10802690	1	2
0.653554		18021075	147254460	0	0
0.675577		165275535	25137880	0	0
0.132476		190413415	-45210954	1	1
0.977753		145202461	-118813789	1	2
0.393673		26388672	15528588	0	0
0.17729		41917260	17364055	0	0
0.485512		59281315	37624730	0	0
0.52319		96906045	-58259199	1	1
0.0215317		38646846	190595272	0	0
0.37641		229242118	-160320089	1	1
0.1566		68922029	-35617009	1	2
0.220813		33305020	98923609	0	0
0.264909		132228629	-19412437	1	1
0.578939		112816192	-103442551	1	2
0.297728		9373641	7532747	0	0
0.476111		16906388	118442838	0	0
0.167739		135349226	-9096994	1	1
0.867906		126252232	-39618875	1	2
0.684085		86633357	-78938964	1	3
0.729722		7694393	95854756	0	0
0.0887964		103549149	-48055281	1	1
0.391127		55493868	-39348081	1	2
0.402348		16145787	101281427	0	0
0.33743		117427214	-37269650	1	1
0.732532		80157564	-55871028	1	2
0.504622		24286536	26643058	0	0
0.959289		50929594	68766494	0	0
0.435553		119696088	-107403560	1	1
0.200315		12292528	49030035	0	0
0.884952		61322563	-45737939	1	1
0.18655		15584624	21447539	0	0
0.60647		37032163	34051529	0	0
0.197482		71083692	79976249	0	0
0.0264767		151059941	-105926703	1	1
0.776758		45133238	-38534685	1	2
0.698388		6598553	74063377	0	0
0.990301		80661930	19159754	0	0
0.554319		99821684	-69560404	1	1
0.812019	1	30261280	101731539	0	0
0.246577		131992819	-70288598	1	1
0.904248	1	61704221	-59944410	1	2
0.60393		1759811	10983831	0	0
0.46063		12743642	420261	0	0
0.118267		13163903	103013169	0	0
0.664682		116177072	-108227360	1	1
0.0130921		7949712	151513740	0	0
0.989429		159463452	-34216157	1	1
0.479294		125247295	-99269336	1	2
0.65584		25977959	149778747	0	0
0.445162	1	175756706	-37970417	1	1
0.204856		137786289	-61578844	1	2
0.943193		76207445	52065231	0	0
0.789808		128272676	24764995	0	0
0.284636		153037671	79900068	0	0
0.434405	1	232937739	-55822850	1	1
0.819169		177114889	-145266701	1	2
0.00794085		31848188	184602781	0	0
0.300371		216450969	-95592559	1	1
0.396841		120858410	-102210101	1	2
0.0569616		18648309	67138519	0	0
0.766865		85786828	1973275	0	0
0.610379		87760103	81110925	0	0
0.83719	1	168871028	-26160964	1	1
0.798394		142710064	-74591681	1	2
0.371962		68118383	9925407	0	0
0.93576		78043790	69911604	0	0
0.634123		147955394	-141921030	1	1
0.374475		6034364	63242742	0	0
0.736417		69277106	-11278761	1	1
0.168964		57998345	29061354	0	0
0.46864		87059699	-56457389	1	1
0.949052		30602310	184236865	0	0
0.184828	1	214839175	-103220843	1	1
0.982578		111618332	26541745	0	0
0.437531		138160077	-81059183	1	1
0.882496		57100894	-54815537	1	2
0.58164		2285357	20687929	0	0
0.311816		22973286	41622236	0	0
0.850534		64595522	56191503	0	0
0.786221		120787025	-56301560	1	1
0.219696		64485465	105852988	0	0
0.919348		170338453	-78961300	1	1
0.2626		91377153	-81886814	1	2
0.22803	1	9490339	1797815	0	0
0.69951		11288154	5520029	0	0
0.273964		16808183	-11710190	1	1
0.958703		5097993	85354233	0	0
0.393344		90452226	8248790	0	0
0.605626		98701016	-40731130	1	1
0.048252		57969886	-48243181	1	2
0.957647	1	9726705	160719206	0	0
0.0486446		170445911	-42492857	1	1
0.284461		127953054	-90776884	1	2
0.329932		37176170	81850152	0	0
0.534131		119026322	113268058	0	0
0.539947		232294380	-188803433	1	1
0.505437		43490947	-16807155	1	2
0.817853		26683792	208993983	0	0
0.0671189		235677775	-217060591	1	1
0.893656		18617184	107376307	0	0
0.861023		125993491	-99393999	1	1
0.78636		26599492	2213373	0	0
0.0893608		28812865	99229925	0	0
0.391597		128042790	-108418879	1	1
0.366064		19623911	58446663	0	0
0.450202		78070574	-69318590	1	1
0.659205		8751984	133570071	0	0
0.176824		142322055	-119146803	1	1
0.461569		23175252	134074937	0	0
0.80446		157250189	-126516934	1	1
0.0980161		30733255	8107045	0	0
0.100677		38840300	149291202	0	0
0.00327159		188131502	-109410331	1	1
0.584931		78721171	-54646964	1	2
0.775983		24074207	54859450	0	0
0.193128		78933657	-46934598	1	1
0.544371		31999059	12052796	0	0
0.517548		44051855	80020797	0	0
0.111964		124072652	64726108	0	0
0.334784		188798760	-17495844	1	1
0.666167		171302916	-112366558	1	2
0.357524		58936358	-22876375	1	3
0.591537		36059983	22870761	0	0
0.256191		58930744	94386122	0	0
0.702438		153316866	-126178477	1	1
0.301948		27138389	51216776	0	0
0.0404755		78355165	4455121	0	0
0.00344384		82810286	-5761669	1	1
0.887013	1	77048617	100213926	0	0
0.0870003		177262543	-100155078	1	1
0.675954		77107465	-4061928	1	2
0.643583		73045537	-52996013	1	3
0.068677		20049524	155961740	0	0
0.292617		176011264	-93456022	1	1
0.821496		82555242	-1566160	1	2
0.212448		80989082	-38206879	1	3
0.715531		42782203	49197576	0	0
0.620273		91979779	-35016037	1	1
0.731049		56963742	31316667	0	0
0.404586		88280409	-76658532	1	1
0.510169		11621877	116777537	0	0
0.0265623		128399414	5284549	0	0
0.0831018		133683963	-93448590	1	1
0.984468		40235373	53424328	0	0
0.247681		93659701	-62865365	1	1
0.0860535		30794336	140705551	0	0
0.0298648		171499887	-41280082	1	1
0.808049		130219805	-14302671	1	2
0.705338		115917134	-25346092	1	3
0.951561		90571042	51759957	0	0
0.0818068		142330999	-132441020	1	1
0.812488		9889979	149564848	0	0
0.544068		159454827	-20346948	1	1
0.430559		139107879	-136978928	1	2
0.999368		2128951	5232572	0	0
0.504495		7361523	170278569	0	0
0.802257		177640092	-174275059	1	1
0.547768		3365033	21705003	0	0
0.443488		25070036	39764791	0	0
0.215138		64834827	15329774	0	0
0.437981		80164601	76009270	0	0
0.833442		156173871	-3204621	1	1
0.761304		152969250	-122939998	1	2
0.695162		30029252	32143416	0	0
0.9375		62172668	-61462413	1	1
0.787708		710255	118499518	0	0
0.183145		119209773	-46254528	1	1
0.408784		72955245	-47683598	1	2
0.244311		25271647	93355942	0	0
0.207351		118627589	-75713577	1	1
0.10389		42914012	-28321350	1	2
0.923803		14592662	11848613	0	0
0.792178		26441275	65913199	0	0
0.498906		92354474	-85937630	1	1
0.876926		6416844	87849723	0	0
0.12401		94266567	-90253100	1	1
0.241454		4013467	83008471	0	0
0.704413		87021938	-12384071	1	1
0.963841		74637867	-14827000	1	2
0.376318		59810867	-52909385	1	3
0.946566		6901482	-3542179	1	4
0.461294		3359303	73174462	0	0
0.384147		76533765	4918568	0	0
0.378327		81452333	4569586	0	0
0.584658		86021919	-27498573	1	1
0.146437	1	58523346	-18158010	1	2
0.292719		40365336	28994693	0	0
0.180961		69360029	-29315894	1	1
0.938785		40044135	66576502	0	0
0.413024		106620637	-54723884	1	1
0.8481		51896753	61761322	0	0
0.103339		113658075	-1530357	1	1
0.323864	1	112127718	-63886457	1	2
0.649704		48241261	97405293	0	0
0.193292		145646554	-11063356	1	1
0.641039		134583198	-96979491	1	2
0.338926		37603707	15354014	0	0
0.0844951		52957721	-27223475	1	1
0.385122		25734246	119660709	0	0
0.219899	1	145394955	-107555322	1	1
0.0937694		37839633	-20996525	1	2
0.0663028		16843108	22770126	0	0
0.598543		39613234	-11166500	1	1
0.528287		28446734	-2969666	1	2
0.981184		25477068	2126132	0	0
0.80532		27603200	21666166	0	0
0.250673		49269366	58237124	0	0
0.0601203		107506490	-58248732	1	1
0.617222		49257758	117705475	0	0
0.366943		166963233	-91068095	1	1
0.16143		75895138	56075747	0	0
0.290413		131970885	-19885569	1	1
0.656801		112085316	-66814943	1	2
0.364192		45270373	56697220	0	0
0.777118		101967593	-93529918	1	1
0.742317		8437675	26113891	0	0
0.920175		34551566	-26308937	1	1
0.965633		8242629	17235085	0	0
0.579926		25477714	5219733	0	0
0.969607		30697447	122012791	0	0
0.586651		152710238	-118349116	1	1
0.947883		34361122	-16582551	1	2
0.493041	1	17778571	11585414	0	0
0.714924	1	29363985	-8771476	1	1
0.19255		20592509	60509755	0	0
0.971119		81102264	-34552288	1	1
0.830726		46549976	104055373	0	0
0.876197		150605349	-58962227	1	1
0.601948		91643122	-31930676	1	2
0.0980048		59712446	21481773	0	0
0.359794		81194219	-49726201	1	1
0.354445		31468018	-9961167	1	2
0.308816		21506851	23635106	0	0
0.347479		45141957	68603471	0	0
0.494781		113745428	-39115038	1	1
0.698527		74630390	-15217588	1	2
0.279041		59412802	6401340	0	0
0.245228		65814142	-58328431	1	1
0.644818		7485711	59288753	0	0
0.825024		66774464	-30155072	1	1
0.837687		36619392	29807443	0	0
0.819256		66426835	36728234	0	0
0.727552		103155069	-76388004	1	1
0.00960504		26767065	60517336	0	0
0.776158		87284401	-21389001	1	1
0.854266		65895400	-31228908	1	2
0.252824		34666492	68968943	0	0
0.478772		103635435	-8465379	1	1
0.667226	1	95170056	-22154098	1	2
0.410843		73015958	-54608100	1	3
0.190902		18407858	74214080	0	0
0.646274		92621938	-83221761	1	1
0.509803		9400177	22135324	0	0
0.230772		31535501	27786036	0	0
0.481568		59321537	72729380	0	0
0.586509		132050917	-40731879	1	1
0.91063		91319038	15194017	0	0
0.346696		106513055	-8673295	1	1
0.87441		97839760	-27502567	1	2
0.93446		70337193	-68839390	1	3
0.925803		1497803	90556351	0	0
0.632515		92054154	-65327295	1	1
0.811014		26726859	-10883971	1	2
0.453048		15842888	49768745	0	0
0.241195	1	65611633	19906490	0	0
0.937093		85518123	12254745	0	0
0.398391		97772868	74090212	0	0
0.0587171		171863080	-121245905	1	1
0.221643		50617175	-35597157	1	2
0.745089		15020018	33371091	0	0
0.972245		48391109	-8545458	1	1
0.182094		39845651	62550907	0	0
0.459174		102396558	-57909278	1	1
0.347656	1	44487280	3257463	0	0
0.713216		47744743	12727862	0	0
0.496792		60472605	-24678948	1	1
0.0266715		35793657	-13434257	1	2
0.35269		22359400	165746	0	0
0.460159		22525146	69835735	0	0
0.138968		92360881	-23554193	1	1
0.463149		68806688	70874437	0	0
0.536193		139681125	20846932	0	0
0.566359		160528057	-106627199	1	1
0.111571		53900858	53733782	0	0
0.421503		107634640	-76189295	1	1
0.793098		31445345	101892926	0	0
0.871673		133338271	-33536891	1	1
0.394322		99801380	-82026868	1	2
0.524944		17774512	131551551	0	0
0.59453		149326063	-9258427	1	1
0.23549		140067636	-36405417	1	2
0.033317		103662219	39416711	0	0
0.761443		143078930	-111731114	1	1
0.846956		31347816	-22446304	1	2
0.293264		8901512	22138587	0	0
0.529513		31040099	-25174443	1	1
0.800438		5865656	115469490	0	0
0.640326		121335146	-101461657	1	1
0.593225		19873489	66276121	0	0
0.395593		86149610	-79496020	1	1
0.800846		6653590	92231127	0	0
0.869475		98884717	-68623437	1	1
0.0836507	1	30261280	-3731154	1	2
0.660588		26530126	83478737	0	0
0.505301		110008863	-89268145	1	1
0.697368		20740718	69938335	0	0
0.331457		90679053	65790043	0	0
0.711676		156469096	-126055309	1	1
0.224468		30413787	-26267991	1	2
0.807244		4145796	33766739	0	0
0.381525		37912535	21632118	0	0
0.226799		59544653	-37838639	1	1
0.226185		21706014	64520105	0	0
0.480978		86226119	115345952	0	0
0.91881	1	201572071	-52877132	1	1
0.280525		148694939	-11516168	1	2
0.602411		137178771	-4880038	1	3
0.635889		132298733	109416689	0	0
0.348883	1	241715422	-109552168	1	1
0.198273		132163254	-51483560	1	2
0.107195		80679694	14394901	0	0
0.680497		95074595	-83192115	1	1
0.165501		11882480	13483007	0	0
0.162641		25365487	23911684	0	0
0.771667		49277171	88695753	0	0
0.900973		137972924	-123104116	1	1
0.187022		14868808	44903022	0	0
0.376502		59771830	-40210790	1	1
0.864228		19561040	-16129469	1	2
0.902567		3431571	54352705	0	0
0.231621		57784276	-9375789	1	1
0.315836		48408487	126085696	0	0
0.916821		174494183	-136321343	1	1
0.0984915		38172840	-25916339	1	2
0.56478		12256501	44844393	0	0
0.591492		57100894	-10476782	1	1
0.912641		46624112	-14602081	1	2
0.933735	1	32022031	137757733	0	0
0.0945765		169779764	-119532615	1	1
0.15515		50247149	-37865880	1	2
0.834543		12381269	171601218	0	0
0.943295	1	183982487	-141824177	1	1
0.254856		42158310	105822103	0	0
0.939902		147980413	-119226572	1	1
0.897576		28753841	-8497649	1	2
0.501813		20256192	-13917555	1	3
0.235151		6338637	-3182766	1	4
0.083121		3155871	26655887	0	0
0.50414		29811758	38861338	0	0
0.702466		68673096	-43490691	1	1
0.108627		25182405	43674639	0	0
0.749043		68857044	48266332	0	0
0.358955		117123376	-115683252	1	1
0.411076		1440124	17632027	0	0
0.00485314		19072151	24187332	0	0
0.622424		43259483	89051168	0	0
0.978529		132310651	-56879560	1	1
0.335315		75431091	-57965878	1	2
0.85886		17465213	166477737	0	0
0.507377	1	183942950	-175020664	1	1
0.294565		8922286	52500530	0	0
0.939331		61422816	16735179	0	0
0.601445		78157995	-31757664	1	1
0.948772		46400331	4090819	0	0
0.0856033		50491150	6447648	0	0
0.269162		56938798	29053851	0	0
0.120099		85992649	-45362844	1	1
0.775299		40629805	-27550356	1	2
0.609984		13079449	17074395	0	0
0.129145		30153844	8697019	0	0
0.999124		38850863	17435845	0	0
0.453338		56286708	-7302465	1	1
0.905249		48984243	71785414	0	0
0.0602643		120769657	30320562	0	0
0.0339014		151090219	-55667178	1	1
0.49087		95423041	-52265073	1	2
0.919943		43157968	100343602	0	0
0.66676		143501570	-15304640	1	1
0.898157		128196930	-87004727	1	2
0.927775		41192203	15915009	0	0
0.0737088		57107212	-33931919	1	1
0.609335		23175293	170672218	0	0
0.520994		193847511	-190036227	1	1
0.0868075		3811284	61437443	0	0
0.628933		65248727	5606791	0	0
0.729461		70855518	-81370	1	1
0.216183		70774148	31964397	0	0
0.320128		102738545	-96575865	1	1
0.946897		6162680	9089202	0	0
0.614668		15251882	73863940	0	0
0.853808		89115822	56933049	0	0
0.0169292		146048871	-86378715	1	1
0.293297		59670156	126281492	0	0
0.0218503		185951648	19736484	0	0
0.569328		205688132	-187186470	1	1
0.0667894	1	18501662	88019991	0	0
0.285982		106521653	-50897594	1	1
0.432513		55624059	79725478	0	0
0.020455		135349537	-32746524	1	1
0.0997255		102603013	5224898	0	0
0.101694		107827911	-50610572	1	1
0.972878		57217339	-18084521	1	2
0.392356		39132818	-28041564	1	3
0.894285		11091254	157174926	0	0
0.694487		168266180	-57541662	1	1
0.123804		110724518	121446677	0	0
0.653686		232171195	-172849658	1	1
0.343184		59321537	67621883	0	0
0.606085		126943420	-28315134	1	1
0.496683		98628286	-19738447	1	2
0.478262		78889839	-36527933	1	3
0.485282		42361906	88467658	0	0
0.895808		130829564	-112551542	1	1
0.12278		18278022	80290308	0	0
0.687989		98568330	-8339091	1	1
0.36623		90229239	-28191354	1	2
0.544814		62037885	64602646	0	0
0.814907		126640531	-74786616	1	1
0.722798		51853915	47896678	0	0
0.756742		99750593	-34007165	1	1
0.112029		65743428	-32281311	1	2
0.369375		33462117	3798357	0	0
0.954852		37260474	130735215	0	0
0.610701		167995689	-27268756	1	1
0.342386		140726933	47106788	0	0
0.319406		187833721	-34931821	1	1
0.627024		152901900	-94430681	1	2
0.0133258		58471219	186942297	0	0
0.727494	1	245413516	-241208456	1	1
0.442252		4205060	-3909777	1	2
0.00812412		295283	78663302	0	0
0.422602		78958585	51795632	0	0
0.997855		130754217	-73682213	1	1
0.0621409		57072004	83776846	0	0
0.911722		140848850	-62261055	1	1
0.982569		78587795	71120776	0	0
0.333778		149708571	-86408019	1	1
0.595374		63300552	-20024656	1	2
0.399062		43275896	6375146	0	0
0.402659		49651042	18420058	0	0
0.96532	1	68071100	-34541050	1	1
0.487515		33530050	10016648	0	0
0.346245		43546698	-22582605	1	1
0.597895		20964093	56666982	0	0
0.191364		77631075	76436468	0	0
0.0548955		154067543	11791718	0	0
0.924041		165859261	-120594840	1	1
0.820828		45264421	-41925594	1	2
0.211744		3338827	26324191	0	0
0.0565707		29663018	-26127577	1	1
0.876171		3535441	67077251	0	0
0.438016		70612692	-54882769	1	1
0.310184		15729923	97298411	0	0
0.435929		113028334	672048	0	0
0.476339		113700382	42181528	0	0
0.271489		155881910	-136693969	1	1
0.642593		19187941	51827190	0	0
0.766289		71015131	25954563	0	0
0.421535		96969694	-76614898	1	1
0.743426		20354796	4766414	0	0
0.17258		25121210	46933946	0	0
0.227458		72055156	83397277	0	0
0.310794		155452433	-134364902	1	1
0.350179		21087531	5066970	0	0
0.127997		26154501	164769092	0	0
0.0753826		190923593	-148445676	1	1
0.155117		42477917	94695450	0	0
0.684462		137173367	-29231068	1	1
0.00458826		107942299	-13087447	1	2
0.9743		94854852	4643382	0	0
0.406094		99498234	-77969037	1	1
0.959909		21529197	-18538824	1	2
0.29404		2990373	103294717	0	0
0.773311		106285090	-52592131	1	1
0.891145		53692959	67093077	0	0
0.190545		120786036	11390615	0	0
0.260284		132176651	-46269835	1	1
0.85879	1	85906816	-57649607	1	2
0.803839	1	28257209	58493553	0	0
0.556688		86750762	136443271	0	0
0.411681	1	223194033	-168515444	1	1
0.36796		54678589	-51416931	1	2
0.0151651		3261658	109354757	0	0
0.408986		112616415	-45069807	1	1
0.384806		67546608	94616497	0	0
0.176671		162163105	-129365229	1	1
0.569254		32797876	36136376	0	0
0.489717		68934252	70401887	0	0
0.200916		139336139	-92851461	1	1
0.709857		46484678	89954412	0	0
0.318681		136439090	-120566377	1	1
0.332916		15872713	121815944	0	0
0.532931		137688657	37227998	0	0
0.069699		174916655	-123103944	1	1
0.512319		51812711	-13162083	1	2
0.0973841		38650628	32248116	0	0
0.98927		70898744	1720781	0	0
0.657669		72619525	-16393813	1	1
0.98338		56225712	-14420453	1	2
0.0880362		41805259	38733265	0	0
0.0838767		80538524	-52582050	1	1
0.631359		27956474	157166942	0	0
0.220019		185123416	-96340316	1	1
0.983486		88783100	10272122	0	0
0.954554		99055222	38621624	0	0
0.547585		137676846	-107558892	1	1
0.392815		30117954	159940507	0	0
0.629122		190058461	-11376002	1	1
0.970848		178682459	-134437004	1	2
0.106192		44245455	11831963	0	0
0.292796		56077418	58028437	0	0
0.147429	1	114105855	-36836182	1	1
0.168079		77269673	-45363731	1	2
0.454662		31905942	-24183094	1	3
0.911544		7722848	50056086	0	0
0.646733		57778934	75376535	0	0
0.550112		133155469	-113008214	1	1
0.873315		20147255	110750589	0	0
0.402677		130897844	-20464336	1	1
0.65755		110433508	-61772165	1	2
0.670943		48661343	-4975686	1	3
0.0332882		43685657	37325932	0	0
0.250874		81011589	37155610	0	0
0.966322	1	118167199	-25196592	1	1
0.896467		92970607	-58850147	1	2
0.981668		34120460	-26454073	1	3
0.79608		7666387	96502478	0	0
0.515697		104168865	-31054379	1	1
0.47345		73114486	-17791056	1	2
0.213133		55323430	45483700	0	0
0.0329043		100807130	-69541275	1	1
0.968822		31265855	56052377	0	0
0.908129		87318232	118592651	0	0
0.132834	1	205910883	-127695282	1	1
0.802678		78215601	-62778081	1	2
0.843035	1	15437520	53973795	0	0
0.101179		69411315	-37502530	1	1
0.887709		31908785	18033653	0	0
0.863917		49942438	18867900	0	0
0.41448		68810338	33518607	0	0
0.322238		102328945	-50166935	1	1
0.904307		52162010	30620175	0	0
0.569354		82782185	-64022556	1	1
0.376531		18759629	47665179	0	0
0.767632		66424808	-44502599	1	1
0.418685		21922209	85006912	0	0
0.621135		106929121	-103109008	1	1
0.284105		3820113	22044611	0	0
0.4602		25864724	106142655	0	0
0.643295		132007379	-47086622	1	1
0.419956		84920757	25257417	0	0
0.290973		110178174	18326390	0	0
0.415808		128504564	-109469985	1	1
0.572555		19034579	22339868	0	0
0.647885		41374447	63392539	0	0
0.396263		104766986	-74511590	1	1
0.825491	1	30255396	52922377	0	0
0.337473		83177773	-74438924	1	1
0.250429		8738849	90176435	0	0
0.16279		98915284	11738382	0	0
0.875509		110653666	44894893	0	0
0.777836		155548559	-78591218	1	1
0.843386		76957341	61919070	0	0
0.0467094		138876411	-124749958	1	1
0.533982	1	14126453	41398578	0	0
0.490447		55525031	52180480	0	0
0.950696		107705511	-102747409	1	1
0.388649	1	4958102	68973462	0	0
0.349096		73931564	-54378684	1	1
0.0834361		19552880	725550	0	0
0.152608		20278430	7047823	0	0
0.139955		27326253	52249935	0	0
0.39603		79576188	-76961894	1	1
0.475103		2614294	18889774	0	0
0.964276		21504068	10515998	0	0
0.868451		32020066	75711723	0	0
0.929788		107731789	50108564	0	0
0.618854	1	157840353	-82726168	1	1
0.0498767		75114185	-5644704	1	2
0.526048		69469481	-58943896	1	3
0.374887		10525585	66306215	0	0
0.947181		76831800	-55086310	1	1
0.409222		21745490	43276456	0	0
0.0690666		65021946	13000299	0	0
0.0145611		78022245	-5730711	1	1
0.0274495		72291534	67435430	0	0
0.256864		139726964	-135665760	1	1
0.540271		4061204	22461145	0	0
0.785101		26522349	79162526	0	0
0.415683		105684875	-64210148	1	1
0.774305		41474727	93995042	0	0
0.705752		135469769	17735721	0	0
0.539909		153205490	-93918796	1	1
0.777901		59286694	-6835937	1	2
0.960952		52450757	-43015513	1	3
0.656904		9435244	90752862	0	0
0.493076		100188106	-165072	1	1
0.104659		100023034	-33224424	1	2
0.147086		66798610	33125160	0	0
0.350796		99923770	-20795271	1	1
0.00485519		79128499	-7963819	1	2
0.472631		71164680	-59328348	1	3
0.109588		11836332	26353108	0	0
0.31677		38189440	19582443	0	0
0.350976		57771883	3650933	0	0
0.19777		61422816	23296682	0	0
0.561134		84719498	19885186	0	0
0.288847		104604684	36210500	0	0
0.726712		140815184	-79220691	1	1
0.533019		61594493	53108010	0	0
0.115498		114702503	-106792929	1	1
0.0426734		7909574	18317344	0	0
0.33962		26226918	29374971	0	0
0.954989		55601889	-29606750	1	1
0.211227		25995139	76742798	0	0
0.681599		102737937	13371285	0	0
0.227102		116109222	-59838216	1	1
0.936088		56271006	9030605	0	0
0.67346	1	65301611	-10502116	1	1
0.867029		54799495	74144585	0	0
0.879368		128944080	4132983	0	0
0.952194		133077063	3373530	0	0
0.703944		136450593	-78750065	1	1
0.451937		57700528	76054679	0	0
0.470491		133755207	-78474502	1	1
0.6791		55280705	44107292	0	0
0.1068		99387997	-61323915	1	1
0.738052		38064082	-23471902	1	2
0.231191		14592180	15552124	0	0
0.216661		30144304	143089352	0	0
0.871754		173233656	-146850197	1	1
0.342687		26383459	103595633	0	0
0.598154		129979092	-33891796	1	1
0.288465		96087296	-91930873	1	2
0.243175		4156423	19838094	0	0
0.00211926		23994517	-22759038	1	1
0.68953		1235479	56337403	0	0
0.0349888		57572882	93052587	0	0
0.291341		150625469	-148904767	1	1
0.378462		1720702	6117916	0	0
0.492435		7838618	47322680	0	0
0.329881		55161298	-34051970	1	1
0.60953		21109328	16463482	0	0
0.618078		37572810	126124629	0	0
0.354354		163697439	-25623414	1	1
0.81142		138074025	-104344896	1	2
0.626301		33729129	-20214763	1	3
0.519571		13514366	76807657	0	0
0.685025		90322023	-76417023	1	1
0.480451		13905000	62015984	0	0
0.228831		75920984	-50121889	1	1
0.741055		25799095	51397381	0	0
0.212769		77196476	-15822611	1	1
0.613829		61373865	-56997148	1	2
0.221617		4376717	120114220	0	0
0.920525		124490937	-89535805	1	1
0.127376		34955132	51368148	0	0
0.48126		86323280	13573052	0	0
0.608405		99896332	-41692346	1	1
0.345581	1	58203986	22838945	0	0
0.741346		81042931	-59956558	1	1
0.483235		21086373	218033994	0	0
0.571758	1	239120367	-196838176	1	1
0.829196		42282191	44050773	0	0
0.886241		86332964	4117680	0	0
0.0689679		90450644	-55120492	1	1
0.494197		35330152	-1981710	1	2
0.673159	1	33348442	37665880	0	0
0.0326036		71014322	36620318	0	0
0.083582		107634640	-76512069	1	1
0.765215		31122571	86100021	0	0
0.303272		117222592	40029510	0	0
0.263309	1	157252102	-85784131	1	1
0.127587		71467971	-41161594	1	2
0.673717		30306377	47890487	0	0
0.603841		78196864	76430430	0	0
0.401323		154627294	-66224809	1	1
0.65278		88402485	2695715	0	0
0.731497		91098200	-73429014	1	1
0.767888		17669186	56528574	0	0
0.412664		74197760	31656371	0	0
0.890291		105854131	-27742254	1	1
0.400543		78111877	131491991	0	0
0.194984		209603868	-145450216	1	1
0.863219	1	64153652	-28644300	1	2
0.913776		35509352	22718631	0	0
0.710759		58227983	48388725	0	0
0.933147		106616708	-17498299	1	1
0.831522		89118409	-82171266	1	2
0.754321		6947143	20413050	0	0
0.146983		27360193	48671120	0	0
0.583666		76031313	-24873331	1	1
0.373484		51157982	23128664	0	0
0.195224		74286646	49934472	0	0
0.805037		124221118	-54676565	1	1
0.282394		69544553	-55116825	1	2
0.803166		14427728	-2351363	1	3
0.418187		12076365	193624469	0	0
0.634224		205700834	-97788658	1	1
0.816493		107912176	-102830396	1	2
0.199638		5081780	146515863	0	0
0.879693		151597643	-89557850	1	1
0.867011		62039793	-24712281	1	2
0.027532		37327512	67949083	0	0
0.947644		105276595	-95732973	1	1
0.921103		9543622	93383774	0	0
0.540142		102927396	-94096902	1	1
0.894163		8830494	59682990	0	0
0.71269	1	68513484	-59305492	1	1
0.330006		9207992	64943382	0	0
0.779081		74151374	109427224	0	0
0.629802		183578598	-123767731	1	1
0.985442		59810867	123594999	0	0
0.0682501		183405866	-148137333	1	1
0.73036		35268533	12108669	0	0
0.0143086		47377202	61769688	0	0
0.0518378		109146890	-29095729	1	1
0.0621494		80051161	-43705857	1	2
0.738773		36345304	93967877	0	0
0.209141		130313181	-43442424	1	1
0.160334		86870757	-50307008	1	2
0.957475		36563749	-29880749	1	3
0.328683		6683000	148089373	0	0
0.216092		154772373	-133524378	1	1
0.725227		21247995	38012573	0	0
0.539273		59260568	14023714	0	0
0.763579		73284282	-52389691	1	1
0.786968		20894591	52036494	0	0
0.561979		72931085	41032661	0	0
0.514393		113963746	-20783202	1	1
0.441101		93180544	-23903203	1	2
0.440468		69277341	137896975	0	0
0.503883		207174316	-169093862	1	1
0.72543		38080454	8872017	0	0
0.199708		46952471	15788578	0	0
0.387578	1	62741049	-1318233	1	1
0.195673		61422816	21003596	0	0
0.906129		82426412	-8130439	1	1
0.518643		74295973	-49931567	1	2
0.375493		24364406	8373599	0	0
0.672723		32738005	8839962	0	0
0.391911		41577967	85595242	0	0
0.491831		127173209	-75990711	1	1
0.693921		51182498	-38325725	1	2
0.457214		12856773	82943780	0	0
0.976565	1	95800553	5629106	0	0
0.370172		101429659	-66703063	1	1
0.974112		34726596	209734230	0	0
0.976596	1	244460826	-204057600	1	1
0.945365		40403226	-13945364	1	2
0.896367		26457862	35909124	0	0
0.99915		62366986	-19341516	1	1
0.177128		43025470	8865271	0	0
0.911168		51890741	17399928	0	0
0.693615		69290669	-23364898	1	1
0.601799		45925771	83018309	0	0
0.494626		128944080	73101905	0	0
0.660212	1	202045985	-128396758	1	1
0.0205942		73649227	104917210	0	0
0.478417		178566437	-165886848	1	1
0.321529		12679589	100648356	0	0
0.1287		113327945	-56148216	1	1
0.40583		57179729	-19060475	1	2
0.550884		38119254	149312805	0	0
0.804965	1	187432059	-183983512	1	1
0.510097		3448547	103439323	0	0
0.516283		106887870	13723369	0	0
0.671751		120611239	-112335404	1	1
0.695262		8275835	49451476	0	0
0.507595		57727311	-45454268	1	1
0.0571709		12273043	187986564	0	0
0.502714	1	200259607	-148535191	1	1
0.960474		51724416	44656816	0	0
0.976715		96381232	787548	0	0
0.712841		97168780	-96291347	1	1
0.698879		877433	90038773	0	0
0.493369		90916206	-64708187	1	1
0.461026		26208019	-957062	1	2
0.55216		25250957	28786231	0	0
0.338466		54037188	-1109790	1	1
0.697497		52927398	52056065	0	0
0.659761		104983463	73216936	0	0
0.262303		178200399	-122585476	1	1
0.279728		55614923	27690049	0	0
0.876399		83304972	-24650877	1	1
0.30719		58654095	-25798945	1	2
0.554122		32855150	61045162	0	0
0.491067		93900312	67187545	0	0
0.219112		161087857	-135514667	1	1
0.212308		25573190	115262663	0	0
0.640976		140835853	-114458983	1	1
0.779372		26376870	2593306	0	0
0.273562		28970176	109447239	0	0
0.446212		138417415	-40610685	1	1
0.366568		97806730	19079500	0	0
0.60017	1	116886230	720908	0	0
0.244649		117607138	-4264406	1	1
0.250585		113342732	-37541927	1	2
0.21964		75800805	-36954101	1	3
0.489766		38846704	-21142543	1	4
0.403341		17704161	61369087	0	0
0.51731		79073248	-63972499	1	1
0.296518		15100749	14589909	0	0
0.250075		29690658	128270078	0	0
0.76702		157960736	-75729067	1	1
0.52897		82231669	-59929468	1	2
0.849047		22302201	53180022	0	0
0.24667		75482223	-23512116	1	1
0.93555		51970107	91345775	0	0
0.301117		143315882	-124058218	1	1
0.121256		19257664	36105203	0	0
0.701691		55362867	-28024048	1	1
0.657855		27338819	11567818	0	0
0.792705	1	38906637	100139748	0	0
0.180263		139046385	-127548086	1	1
0.436716	1	11498299	119346587	0	0
0.498991		130844886	-97319565	1	1
0.748966		33525321	29711733	0	0
0.222183		63237054	-53106782	1	1
0.556416		10130272	81637589	0	0
0.523896		91767861	36840009	0	0
0.831452		128607870	-64204866	1	1
0.128201		64403004	19719732	0	0
0.856938		84122736	11909359	0	0
0.928821		96032095	32617756	0	0
0.133061		128649851	-55063266	1	1
0.0302563		73586585	-5406799	1	2
0.906475		68179786	45851141	0	0
0.975529		114030927	17110574	0	0
0.625803		131141501	-65941626	1	1
0.0692859		65199875	25177852	0	0
0.131327		90377727	6917566	0	0
0.828337		97295293	-90348150	1	1
0.647395		6947143	97172238	0	0
0.256962		104119381	-67923571	1	1
0.218737	1	36195810	-5219602	1	2
0.609224		30976208	79064472	0	0
0.603968	1	110040680	9118556	0	0
0.694294		119159236	-115156687	1	1
0.792892		4002549	83101121	0	0
0.127238		87103670	-69573102	1	1
0.884644		17530568	119696976	0	0
0.132259		137227544	-131649201	1	1
0.230248		5578343	18955356	0	0
0.929092		24533699	38196083	0	0
0.511878		62729782	-34760750	1	1
0.412929		27969032	20348800	0	0
0.254389		48317832	-24185799	1	1
0.435688		24132033	31454293	0	0
0.742737		55586326	-18796735	1	1
0.645112		36789591	-32414017	1	2
0.126127		4375574	55687685	0	0
0.987721		60063259	-22353694	1	1
0.0804008		37709565	-35272275	1	2
0.36895		2437290	90482153	0	0
0.0516944		92919443	-8313021	1	1
0.256163		84606422	-65479909	1	2
0.228676		19126513	-14198715	1	3
0.621588	1	4927798	19287365	0	0
0.459693		24215163	8123192	0	0
0.619638		32338355	27879979	0	0
0.452322		60218334	15764979	0	0
0.846508		75983313	-14987963	1	1
0.149641		60995350	33324704	0	0
0.707535		94320054	-85695164	1	1
0.881318		8624890	74454081	0	0
0.509616	1	83078971	68003590	0	0
0.0414765		151082561	-23734871	1	1
0.696904		127347690	-115473125	1	2
0.349409		11874565	107607324	0	0
0.239999		119481889	-82813121	1	1
0.490813		36668768	133052613	0	0
0.181522		169721381	-55255388	1	1
0.0802425		114465993	-111908797	1	2
0.762278		2557196	40136763	0	0
0.82218		42693959	19150090	0	0
0.753079		61844049	84813789	0	0
0.357635		146657838	-141626877	1	1
0.0988006		5030961	146362533	0	0
0.00497556		151393494	-1026013	1	1
0.0532175		150367481	-30857584	1	2
0.470582		119509897	-104598214	1	3
0.798128		14911683	106200681	0	0
0.111462		121112364	-113560447	1	1
0.287744		7551917	994185	0	0
0.963746		8546102	113672981	0	0
0.218837		122219083	-117560545	1	1
0.357358	1	4658538	38054947	0	0
0.494937		42713485	142329304	0	0
0.609342		185042789	-53686492	1	1
0.82808		131356297	-37240064	1	2
0.698165		94116233	-72725935	1	3
0.17062		21390298	149686295	0	0
0.135546		171076593	-164068634	1	1
0.454819		7007959	186525744	0	0
0.603854		193533703	-112913032	1	1
0.133734		80620671	-61145022	1	2
0.835418		19475649	-15414445	1	3
0.518468		4061204	24940403	0	0
0.493267		29001607	-21952325	1	1
0.748214		7049282	172965334	0	0
0.566215		180014616	-172503760	1	1
0.183028		7510856	92606176	0	0
0.916121		100117032	-28630830	1	1
0.184497	1	71486202	53162795	0	0
0.397481		124648997	-70956038	1	1
0.347963		53692959	-36214873	1	2
0.503985		17478086	81267718	0	0
0.631912		98745804	-62423575	1	1
0.831853		36322229	83884614	0	0
0.071321		120206843	28296455	0	0
0.876245		148503298	-68292327	1	1
0.242882		80210971	34239737	0	0
0.968744		114450708	-110215114	1	1
0.646937		4235594	11016288	0	0
0.373231		15251882	107974044	0	0
0.714253		123225926	69845512	0	0
0.406081		193071438	44054717	0	0
0.245226	1	237126155	-195099114	1	1
0.912108		42027041	15991736	0	0
0.374867		58018777	-53864225	1	1
0.374939		4154552	95596729	0	0
0.351954		99751281	34838120	0	0
0.155001		134589401	-125056101	1	1
0.809086		9533300	-4370911	1	2
0.771741		5162389	116828333	0	0
0.628272		121990722	-27083034	1	1
0.795817		94907688	-38903911	1	2
0.704388		56003777	102774987	0	0
0.596089	1	158778764	-113074455	1	1
0.516419		45704309	79205557	0	0
0.307762		124909866	53606462	0	0
0.0535451		178516328	-146671296	1	1
0.587945		31845032	26236558	0	0
0.207451		58081590	-39686053	1	1
0.13209		18395537	19441554	0	0
0.607318		37837091	-24305710	1	1
0.608203		13531381	71935921	0	0
0.833516		85467302	-39826649	1	1
0.195384		45640653	-8818755	1	2
0.20219		36821898	733687	0	0
0.538269		37555585	13008619	0	0
0.978673		50564204	-36996141	1	1
0.246063		13568063	-8313488	1	2
0.062846		5254575	28212746	0	0
0.519487		33467321	44974693	0	0
0.245582		78442014	39660972	0	0
0.692177		118102986	-48202834	1	1
0.444808		69900152	2618384	0	0
0.0480426		72518536	-54772216	1	1
0.138516		17746320	697736	0	0
0.0488885		18444056	106360148	0	0
0.786487		124804204	46837847	0	0
0.283595		171642051	-140947022	1	1
0.184069		30695029	4400344	0	0
0.758698		35095373	20888936	0	0
0.570179	1	55984309	-50171207	1	1
0.666259		5813102	98974426	0	0
0.119104		104787528	69146790	0	0
0.150092		173934318	-34664980	1	1
0.0842989		139269338	-35964913	1	2
0.631147		103304425	-75901258	1	3
0.32224		27403167	38327728	0	0
0.902055		65730895	-11413176	1	1
0.373802		54317719	890442	0	0
0.467145		55208161	73093581	0	0
0.441405		128301742	-122876665	1	1
0.243544		5425077	173323217	0	0
0.0403539		178748294	-109502482	1	1
0.856392		69245812	58221314	0	0
0.148951		127467126	-102059858	1	1
0.727026		25407268	96882926	0	0
0.455136		122290194	-116257738	1	1
0.477621		6032456	82304302	0	0
0.990775		88336758	-13321501	1	1
0.62605		75015257	12933301	0	0
0.216758		87948558	119124401	0	0
0.532339	1	207072959	-201071263	1	1
0.506543		6001696	61085817	0	0
0.360916		67087513	-15261232	1	1
0.561718		51826281	127620883	0	0
0.549905		179447164	-120855131	1	1
0.374267		58592033	-22574345	1	2
0.240361		36017688	-20335261	1	3
0.678255		15682427	56872101	0	0
0.416413		72554528	-41705011	1	1
0.265997		30849517	126400616	0	0
0.55468		157250133	-127424287	1	1
0.665111		29825846	109772220	0	0
0.842152		139598066	-113195118	1	1
0.545313		26402948	150722672	0	0
0.490567		177125620	-134988994	1	1
0.693416		42136626	-3692914	1	2
0.40362		38443712	-16850493	1	3
0.462418		21593219	189014772	0	0
0.975446	1	210607991	-160537377	1	1
0.449508		50070614	3680996	0	0
0.852106	1	53751610	-5181144	1	1
0.549778	1	48570466	50018226	0	0
0.484717	1	98588692	-23365127	1	1
0.214018		75223565	31552296	0	0
0.892625		106775861	28055625	0	0
0.0303739		134831486	-128537519	1	1
0.987758		6293967	40208626	0	0
0.599527		46502593	-41219217	1	1
0.453651		5283376	70628611	0	0
0.168887		75911987	24014904	0	0
0.50224	1	99926891	-93797027	1	1
0.917574	1	6129864	101156945	0	0
0.567425		107286809	17557772	0	0
0.40316		124844581	-23736249	1	1
0.566769		101108332	-50401641	1	2
0.426211		50706691	39676472	0	0
0.671036		90383163	25823869	0	0
0.461123		116207032	-33474449	1	1
0.642691		82732583	-8629419	1	2
0.514713		74103164	-68930172	1	3
0.573545		5172992	14232180	0	0
0.0729609		19405172	-847884	1	1
0.353398		18557288	-16197209	1	2
0.703417		2360079	91889003	0	0
0.0948131		94249082	-80543498	1	1
0.330323		13705584	15113932	0	0
0.301587		28819516	-2105849	1	1
0.233806		26713667	-5031233	1	2
0.36318	1	21682434	53454556	0	0
0.892183		75136990	13503243	0	0
0.948355		88640233	27908202	0	0
0.916951		116548435	942075	0	0
0.582246		117490510	4352057	0	0
0.217839		121842567	-107567006	1	1
0.973393		14275561	-4020159	1	2
0.797462		10255402	67364372	0	0
0.92898		77619774	-16979547	1	1
0.743239		60640227	-21260557	1	2
0.054271		39379670	109761862	0	0
0.00881252		149141532	-24407061	1	1
0.569125		124734471	6030469	0	0
0.347599		130764940	-120623396	1	1
0.608805		10141544	56885985	0	0
0.975902		67027529	-30734481	1	1
0.963881		36293048	110761682	0	0
0.411373		147054730	-63976266	1	1
0.880266		83078464	-31184230	1	2
0.600766		51894234	-23231855	1	3
0.0946303		28662379	71490064	0	0
0.342172	1	100152443	-78837443	1	1
0.396136		21315000	1849745	0	0
0.814435		23164745	-15033787	1	1
0.782632		8130958	149947758	0	0
0.405458		158078716	-124087740	1	1
0.100056		33990976	163692447	0	0
0.672554		197683423	-177435082	1	1
0.648346		20248341	81785469	0	0
0.136645		102033810	-39550931	1	1
0.526933		62482879	79629576	0	0
0.402292		142112455	-73041691	1	1
0.389624		69070764	-42072197	1	2
0.484523		26998567	127419994	0	0
0.992789		154418561	17609083	0	0
0.800645		172027644	-102889001	1	1
0.192183		69138643	11854578	0	0
0.256734		80993221	-24526780	1	1
0.504762		56466441	12446815	0	0
0.275208		68913256	47015842	0	0
0.620154		115929098	14575975	0	0
0.561356		130505073	-69776223	1	1
0.294779		60728850	56882060	0	0
0.439339		117610910	-14241964	1	1
0.0192355		103368946	-84742380	1	2
0.761587		18626566	8692622	0	0
0.505262		27319188	156739393	0	0
0.70399		184058581	-17635750	1	1
0.384701		166422831	-36980052	1	2
0.833724		129442779	5025092	0	0
0.490351		134467871	-61095373	1	1
0.671613		73372498	143124449	0	0
0.250741	1	216496947	-182879883	1	1
0.864168		33617064	63366728	0	0
0.625111		96983792	71991528	0	0
0.772515		168975320	-147256129	1	1
0.471689		21719191	78303719	0	0
0.815774		100022910	15544473	0	0
0.690868		115567383	-115340178	1	1
0.839179		227205	130107338	0	0
0.275236		130334543	-113700575	1	1
0.37682		16633968	135821371	0	0
0.0677779		152455339	15818331	0	0
0.11133		168273670	-110464787	1	1
0.0738171		57808883	44462267	0	0
0.86669		102271150	-52990282	1	1
0.0935677		49280868	48687526	0	0
0.782436		97968394	-50662001	1	1
0.203213		47306393	21419093	0	0
0.264992		68725486	75651621	0	0
0.542349		144377107	-126837787	1	1
0.774498		17539320	114567633	0	0
0.0468642		132106953	-11834595	1	1
0.208228		120272358	-95377137	1	2
0.174266		24895221	54570982	0	0
0.59111		79466203	8916895	0	0
0.427598		88383098	-37858031	1	1
0.666242		50525067	77582914	0	0
0.731833		128107981	-56699041	1	1
0.525172		71408940	-18125375	1	2
0.701657		53283565	-47439753	1	3
0.561009		5843812	54360868	0	0
0.419043		60204680	-54237206	1	1
0.993865		5967474	44630894	0	0
0.210987	1	50598368	-48708312	1	1
0.609957		1890056	17880334	0	0
0.725148		19770390	133883655	0	0
0.261388		153654045	-103410557	1	1
0.749626		50243488	6635432	0	0
0.525559		56878920	-50293869	1	1
0.488611		6585051	175226906	0	0
0.340107		181811957	-101493367	1	1
0.88416		80318590	17671754	0	0
0.995968		97990344	25694883	0	0
0.0944075		123685227	-118991674	1	1
0.503201		4693553	145101499	0	0
0.828247		149795052	-112279711	1	1
0.723376		37515341	6149656	0	0
0.900912		43664997	-16933753	1	1
0.970096		26731244	50607703	0	0
0.232398		77338947	90927233	0	0
0.45564		168266180	-157212791	1	1
0.492063		11053389	159159187	0	0
0.840399		170212576	-53317189	1	1
0.883931		116895387	-69882934	1	2
0.00706663		47012453	-4070808	1	3
0.428508		42941645	57546532	0	0
0.592954	1	100488177	-78798747	1	1
0.338826		21689430	7921559	0	0
0.885012		29610989	161112171	0	0
0.00153224		190723160	-103647798	1	1
0.316802		87075362	8137697	0	0
0.951173		95213059	-66379565	1	1
0.490125	1	28833494	128489717	0	0
0.357485	1	157323211	-133098210	1	1
0.677153		24225001	65789944	0	0
0.855687		90014945	66805940	0	0
0.297558		156820885	-107012084	1	1
0.459859		49808801	-4137534	1	2
0.370268		45671267	-42156666	1	3
0.772412		3514601	105871573	0	0
0.805112	1	109386174	68888520	0	0
0.512141		178274694	-162498513	1	1
0.398802		15776181	174586935	0	0
0.627082		190363116	-114880893	1	1
0.269375		75482223	161026052	0	0
0.66207		236508275	-113411528	1	1
0.752653		123096747	-97165422	1	2
0.347322		25931325	5845325	0	0
0.801397		31776650	88745353	0	0
0.159496		120522003	-85837382	1	1
0.931815	1	34684621	80969477	0	0
0.564307		115654098	-55866095	1	1
0.935787		59788003	107089115	0	0
0.740159		166877118	18001189	0	0
0.210615	1	184878307	-145191180	1	1
0.643568		39687127	-8989680	1	2
0.37283		30697447	41624732	0	0
0.938548		72322179	-19106304	1	1
0.237084		53215875	45942168	0	0
0.512356		99158043	-92595093	1	1
0.858673		6562950	7137626	0	0
0.0723233		13700576	106736734	0	0
0.742644		120437310	-100105629	1	1
0.516129		20331681	10032707	0	0
0.761303		30364388	42233298	0	0
0.80714		72597686	26774043	0	0
0.230767		99371729	-23349871	1	1
0.702275		76021858	160079099	0	0
0.646331		236100957	-199510628	1	1
0.230077		36590329	30979374	0	0
0.635435		67569703	1314849	0	0
0.840246		68884552	-4790894	1	1
0.253878		64093658	-34945039	1	2
0.120287		29148619	49548816	0	0
0.643979		78697435	42337045	0	0
0.253567		121034480	44161920	0	0
0.927089	1	165196400	-152450980	1	1
0.735852		12745420	99165536	0	0
0.538008		111910956	-57704785	1	1
0.659809		54206171	84462533	0	0
0.488843		138668704	-70757300	1	1
0.546856		67911404	31249098	0	0
0.185216		99160502	-61068045	1	1
0.556878		38092457	-37922447	1	2
0.577741		170010	108155614	0	0
0.21617		108325624	-24185066	1	1
0.350701		84140558	2104597	0	0
0.626873	1	86245155	-63637261	1	1
0.0444662		22607894	23866224	0	0
0.876701		46474118	36127939	0	0
0.0138766		82602057	-16072756	1	1
0.98268		66529301	7420960	0	0
0.598957		73950261	21049257	0	0
0.969553		94999518	-90365103	1	1
0.806832		4634415	30101872	0	0
0.154441	1	34736287	33905000	0	0
0.0147918		68641287	21371276	0	0
0.553902		90012563	-72195768	1	1
0.00679704		17816795	138343876	0	0
0.685417		156160671	-53784413	1	1
0.463227	1	102376258	-62527298	1	2
0.573023		39848960	-30881988	1	3
0.846249		8966972	139991681	0	0
0.383539		148958653	-16880593	1	1
0.838236		132078060	-126978780	1	2
0.44226		5099280	49093192	0	0
0.384294		54192472	64314283	0	0
0.640321		118506755	-25679509	1	1
0.360528		92827246	-28650217	1	2
0.881158		64177029	38558836	0	0
0.200302		102735865	-90194193	1	1
0.183209		12541672	40244670	0	0
0.168723		52786342	164345631	0	0
0.311578	1	217131973	-42317053	1	1
0.577858		174814920	-65101856	1	2
0.843242		109713064	60474741	0	0
0.137343		170187805	-140817314	1	1
0.789127		29370491	6578707	0	0
0.906084		35949198	75971547	0	0
0.323841		111920745	123578518	0	0
0.235347	1	235499263	-100928781	1	1
0.785872		134570482	30937804	0	0
0.624016		165508286	-38914019	1	1
0.842211		126594267	-25460259	1	2
0.682925		101134008	-72513972	1	3
0.298182		28620036	-8398227	1	4
0.0864194		20221809	70566824	0	0
0.549149		90788633	32618684	0	0
0.25579		123407317	-29822541	1	1
0.330899		93584776	-93167220	1	2
0.556681		417556	216296832	0	0
0.520339		216714388	-159974738	1	1
0.309672		56739650	188363216	0	0
0.451149	1	245102866	-193130001	1	1
0.670133		51972865	-22164975	1	2
0.489471		29807890	45279262	0	0
0.696443		75087152	-989193	1	1
0.955552		74097959	136136896	0	0
0.379192		210234855	-89378915	1	1
0.510573		120855940	-42323202	1	2
0.766908		78532738	-67222626	1	3
0.3021		11310112	27004141	0	0
0.48371		38314253	8457653	0	0
0.687224		46771906	-16889753	1	1
0.457699		29882153	-930702	1	2
0.850853		28951451	46045941	0	0
0.446017		74997392	-33337311	1	1
0.0548959		41660081	73499513	0	0
0.937307		115159594	-13150766	1	1
0.608422		102008828	-37701511	1	2
0.0359011		64307317	-465426	1	3
0.777761		63841891	-46201869	1	4
0.70806		17640022	69553800	0	0
0.57685		87193822	-46123263	1	1
0.358082		41070559	37271164	0	0
0.767313		78341723	56728381	0	0
0.138552		135070104	-28462309	1	1
0.325202		106607795	-76160579	1	2
0.924516		30447216	-22922055	1	3
0.756076		7525161	94039842	0	0
0.0919287		101565003	-84703154	1	1
0.609443		16861849	102123162	0	0
0.263309		118985011	-106655350	1	1
0.0935383		12329661	129030924	0	0
0.609729		141360585	-91059109	1	1
0.643351		50301476	117183694	0	0
0.357334		167485170	-146871804	1	1
0.899273		20613366	19502361	0	0
0.445839		40115727	106059604	0	0
0.104301		146175331	-62486206	1	1
0.408528		83689125	11651859	0	0
0.99564		95340984	-95076593	1	1
0.27469		264391	94833753	0	0
0.827723		95098144	-32816708	1	1
0.719032		62281436	38205220	0	0
0.11798		100486656	-4976850	1	1
0.886808		95509806	24475230	0	0
0.867965		119985036	-46830589	1	1
0.342928		73154447	-59750015	1	2
0.598362		13404432	13189245	0	0
0.997707		26593677	129205789	0	0
0.136646		155799466	-34266581	1	1
0.19826		121532885	-63182775	1	2
0.764617		58350110	92282664	0	0
0.258863		150632774	-30955090	1	1
0.507359		119677684	-11628642	1	2
0.851798		108049042	43863703	0	0
0.25537		151912745	-42831944	1	1
0.605253		109080801	103156997	0	0
0.0324938	1	212237798	-129117136	1	1
0.907154		83120662	-65680433	1	2
0.0100092		17440229	5208333	0	0
0.871076		22648562	10818379	0	0
0.254179		33466941	14325054	0	0
0.977912		47791995	39025166	0	0
0.653678		86817161	-62348423	1	1
0.974517		24468738	-9354598	1	2
0.775948		15114140	6004581	0	0
0.319477		21118721	50168111	0	0
0.319841		71286832	-8615527	1	1
0.0447435		62671305	-40170226	1	2
0.815711		22501079	74659061	0	0
0.78491		97160140	-72817769	1	1
0.436022		24342371	212929654	0	0
0.308614	1	237272025	-196519457	1	1
0.686835		40752568	43025784	0	0
0.500288		83778352	-9843101	1	1
0.0865981	1	73935251	2069458	0	0
0.127721		76004709	24214158	0	0
0.177012		100218867	-52902281	1	1
0.110538		47316586	112942672	0	0
0.995875		160259258	-157524487	1	1
0.114661		2734771	65745106	0	0
0.105535		68479877	118981829	0	0
0.529508		187461706	-166927239	1	1
0.0153949		20534467	18843702	0	0
0.606249		39378169	56044872	0	0
0.841842		95423041	-33819531	1	1
0.695123		61603510	72240998	0	0
0.580182		133844508	-53657086	1	1
0.308434		80187422	144158371	0	0
0.111587	1	224345793	-144477247	1	1
0.904913		79868546	97152855	0	0
0.337949		177021401	35189883	0	0
0.785372	1	212211284	-75015281	1	1
0.0691679		137196003	46506272	0	0
0.504331		183702275	-53916876	1	1
0.429389		129785399	-82724781	1	2
0.928392		47060618	1713470	0	0
0.178898		48774088	-26075641	1	1
0.150032	1	22698447	93065629	0	0
0.870306		115764076	63727890	0	0
0.0230039		179491966	-66481016	1	1
0.247379		113010950	44346817	0	0
0.71359		157357767	53795592	0	0
0.598033	1	211153359	-113431967	1	1
0.524166	1	97721392	57518232	0	0
0.565941	1	155239624	-68468601	1	1
0.451802		86771023	41184163	0	0
0.0111793		127955186	-33720033	1	1
0.348853		94235153	17165601	0	0
0.973248		111400754	-94617759	1	1
0.602299	1	16782995	44546793	0	0
0.923818		61329788	49768327	0	0
0.340176		111098115	-35013992	1	1
0.930888		76084123	-10697704	1	2
0.49861		65386419	73704317	0	0
0.823164		139090736	10064141	0	0
0.472859		149154877	-127961273	1	1
0.711759		21193604	111675910	0	0
0.249524		132869514	-17388932	1	1
0.675182		115480582	22179021	0	0
0.138071		137659603	-37132456	1	1
0.516555		100527147	-91438502	1	2
0.549515		9088645	133997680	0	0
0.104465		143086325	-96960556	1	1
0.473835		46125769	49603685	0	0
0.621461		95729454	-79306575	1	1
0.9725		16422879	4140162	0	0
0.202638		20563041	79755990	0	0
0.754558		100319031	14354448	0	0
0.0427619		114673479	6375600	0	0
0.30525		121049079	-116471398	1	1
0.774172		4577681	33592749	0	0
0.510467		38170430	-2811767	1	1
0.530512		35358663	109908797	0	0
0.441863		145267460	-20073864	1	1
0.124373		125193596	-86619176	1	2
0.197712		38574420	-28034256	1	3
0.705604		10540164	112435881	0	0
0.132386		122976045	79140957	0	0
0.844257	1	202117002	-163508549	1	1
0.320914		38608453	-13427006	1	2
0.874615		25181447	32922016	0	0
0.142261		58103463	104336439	0	0
0.278257	1	162439902	-106451124	1	1
0.620465		55988778	43809014	0	0
0.57555		99797792	-5319367	1	1
0.183325	1	94478425	-79352967	1	2
0.533887		15125458	134451621	0	0
0.369628		149577079	-27250361	1	1
0.68406		122326718	-117145377	1	2
0.121546		5181341	100538814	0	0
0.215733		105720155	48717462	0	0
0.847672		154437617	-71512068	1	1
0.518676		82925549	3435533	0	0
0.309135		86361082	-16673230	1	1
0.316852		69687852	-31727487	1	2
0.366352		37960365	160123485	0	0
0.589134	1	198083850	-155098480	1	1
0.986218		42985370	-24496905	1	2
0.0361831		18488465	77308259	0	0
0.334174		95796724	98269608	0	0
0.783624		194066332	-80418691	1	1
0.411551		113647641	-96383545	1	2
0.405082		17264096	2405056	0	0
0.52641		19669152	87216762	0	0
0.36298		106885914	-83233889	1	1
0.543659		23652025	80700135	0	0
0.991688		104352160	-12016744	1	1
0.334776		92335416	-72347114	1	2
0.571424		19988302	10165542	0	0
0.582339		30153844	136320391	0	0
0.721614		166474235	-140381782	1	1
0.356579		26092453	146930893	0	0
0.866821		173023346	-165987021	1	1
0.117778		7036325	79242626	0	0
0.000566309		86278951	70849275	0	0
0.419465		157128226	-105985304	1	1
0.602318		51142922	-34167120	1	2
0.255521		16975802	53136905	0	0
0.0958904		70112707	19992450	0	0
0.523171		90105157	21038850	0	0
0.123857	1	111144007	-31658276	1	1
0.8248		79485731	63069520	0	0
0.729887		142555251	89414303	0	0
0.668677		231969554	-88792070	1	1
0.193822		143177484	-107148119	1	2
0.085048		36029365	-3363576	1	3
0.434905		32665789	148133175	0	0
0.125359		180798964	-157649236	1	1
0.0649841		23149728	97182163	0	0
0.853655		120331891	53464944	0	0
0.969934		173796835	-30868597	1	1
0.727546		142928238	-48430558	1	2
0.106943		94497680	-78887676	1	3
0.375693	1	15610004	73113206	0	0
0.52094		88723210	23686632	0	0
0.00659047		112409842	-50811167	1	1
0.346565		61598675	-58417378	1	2
0.598736		3181297	192554773	0	0
0.981532	1	195736070	-162405920	1	1
0.373369		33330150	-31443657	1	2
0.466774		1886493	34369601	0	0
0.725412		36256094	46662448	0	0
0.659329		82918542	49965795	0	0
0.332212		132884337	-62878696	1	1
0.792259		70005641	-31891643	1	2
0.386382		38113998	120311273	0	0
0.980362	1	158425271	-122340361	1	1
0.573482		36084910	105282988	0	0
0.0821104		141367898	-16991626	1	1
0.510796		124376272	-23473278	1	2
0.986201		100902994	117881231	0	0
0.873569		218784225	-35785955	1	1
0.78011		182998270	-143814800	1	2
0.35132		39183470	-15389250	1	3
0.563345		23794220	156416991	0	0
0.462431		180211211	-172927962	1	1
0.213933		7283249	24817292	0	0
0.367717		32100541	110310889	0	0
0.0734221		142411430	-93726992	1	1
0.721978		48684438	-41705668	1	2
0.779497		6978770	9901690	0	0
0.94886		16880460	118405218	0	0
0.550936		135285678	-103971053	1	1
0.987481		31314625	100974532	0	0
0.303687		132289157	-67352082	1	1
0.456387		64937075	59350599	0	0
0.983205		124287674	29511491	0	0
0.456892		153799165	-118080059	1	1
0.929036		35719106	27742069	0	0
0.442342		63461175	113662244	0	0
0.203917		177123419	-166854355	1	1
0.935518		10269064	40262140	0	0
0.395459		50531204	-36161910	1	1
0.290908		14369294	37928100	0	0
0.876595		52297394	-42897217	1	1
0.70815		9400177	78220200	0	0
0.602302		87620377	-9456026	1	1
0.436283		78164351	-7410469	1	2
0.499765		70753882	-30358798	1	3
0.952496		40395084	57680636	0	0
0.166997		98075720	-90169113	1	1
0.135383		7906607	15477218	0	0
0.366784		23383825	-13362230	1	1
0.481989		10021595	44816699	0	0
0.213745		54838294	93096701	0	0
0.607189		147934995	-108614288	1	1
0.243745		39320707	51109988	0	0
0.79051		90430695	49557202	0	0
0.75989		139987897	-113899020	1	1
0.927454		26088877	-17452877	1	2
0.507098		8636000	13655959	0	0
0.678382		22291959	-16546239	1	1
0.187254		5745720	227027758	0	0
0.304111	1	232773478	-141682710	1	1
0.925533		91090768	-73883335	1	2
0.714113		17207433	36802068	0	0
0.108859		54009501	-19411896	1	1
0.600798		34597605	213374397	0	0
0.0286609	1	247972002	-215448160	1	1
0.672674		32523842	-17992056	1	2
0.420203		14531786	209743228	0	0
0.982329	1	224275014	-66556533	1	1
0.0338471		157718481	-112694139	1	2
0.21014	1	45024342	15553051	0	0
0.381959		60577393	-1006759	1	1
0.069677		59570634	1205205	0	0
0.626864		60775839	59783699	0	0
0.875331		120559538	98152768	0	0
0.703219		218712306	-206142922	1	1
0.570783		12569384	172730446	0	0
0.843961		185299830	-177898622	1	1
0.860084		7401208	-5915096	1	2
0.358427		1486112	71917081	0	0
0.013965		73403193	-70947078	1	1
0.188292		2456115	121813670	0	0
0.281287		124269785	-95166924	1	1
0.495713		29102861	97391891	0	0
0.252327		126494752	-115968314	1	1
0.684267		10526438	91309702	0	0
0.480872		101836140	-21468706	1	1
[truncated: 193,069 more rows]

## Sheet: Result storage
7
8
8
9
7
8
7
8
7
7
7
7
7
7
7
7
8
8
8
8
7
9
7
8
7
8
8
